# Supplementary material for: Genetic dissection of intraspecific variation in a male-specific sexual trait in Drosophila melanogaster
Source: Heredity (Edinb). 2016 Aug 17;117(6):417–26. doi: 10.1038/hdy.2016.63 (PMC5117841; doi:10.1038/hdy.2016.63)
Supplement: Supplementary File S2 [file hdy201663x2.txt]

	Subpop	Batch	matRIL	patRIL	RepMaleNum	NumTeeth
1	1	1	11003	22003	1	10
2	1	1	11003	22003	2	10
3	1	1	11003	22003	3	11
4	1	1	11003	22003	4	11
5	1	1	11003	22003	5	10
6	1	1	11003	22003	6	10
7	1	1	11003	22003	7	10
8	1	1	11003	22003	8	9
9	1	1	11003	22003	9	10
10	1	1	11003	22003	10	10
11	1	1	11054	22054	1	10
12	1	1	11054	22054	2	11
13	1	1	11054	22054	3	11
14	1	1	11054	22054	4	11
15	1	1	11054	22054	5	13
16	1	1	11054	22054	6	11
17	1	1	11054	22054	7	11
18	1	1	11054	22054	8	10
19	1	1	11054	22054	9	10
20	1	1	11054	22054	10	11
21	1	1	11004	22004	1	10
22	1	1	11004	22004	2	11
23	1	1	11004	22004	3	11
24	1	1	11004	22004	4	10
25	1	1	11004	22004	5	10
26	1	1	11004	22004	6	10
27	1	1	11004	22004	7	12
28	1	1	11004	22004	8	10
29	1	1	11004	22004	9	10
30	1	1	11004	22004	10	10
31	2	1	12019	21019	1	10
32	2	1	12019	21019	2	11
33	2	1	12019	21019	3	11
34	2	1	12019	21019	4	10
35	2	1	12019	21019	5	11
36	2	1	12019	21019	6	11
37	2	1	12019	21019	7	10
38	2	1	12019	21019	8	11
39	2	1	12019	21019	9	11
40	2	1	12019	21019	10	10
41	1	1	11017	22017	1	12
42	1	1	11017	22017	2	10
43	1	1	11017	22017	3	13
44	1	1	11017	22017	4	11
45	1	1	11017	22017	5	10
46	1	1	11017	22017	6	12
47	1	1	11017	22017	7	10
48	1	1	11017	22017	8	9
49	1	1	11017	22017	9	11
50	1	1	11017	22017	10	9
51	1	1	11019	22019	1	11
52	1	1	11019	22019	2	11
53	1	1	11019	22019	3	11
54	1	1	11019	22019	4	11
55	1	1	11019	22019	5	12
56	1	1	11019	22019	6	11
57	1	1	11019	22019	7	12
58	1	1	11019	22019	8	10
59	1	1	11019	22019	9	13
60	1	1	11019	22019	10	10
61	1	1	11043	22043	1	11
62	1	1	11043	22043	2	12
63	1	1	11043	22043	3	11
64	1	1	11043	22043	4	12
65	1	1	11043	22043	5	10
66	1	1	11043	22043	6	10
67	1	1	11043	22043	7	11
68	1	1	11043	22043	8	11
69	1	1	11043	22043	9	10
70	1	1	11043	22043	10	10
71	1	1	11057	22057	1	10
72	1	1	11057	22057	2	10
73	1	1	11057	22057	3	10
74	1	1	11057	22057	4	12
75	1	1	11057	22057	5	11
76	1	1	11057	22057	6	12
77	1	1	11057	22057	7	12
78	1	1	11057	22057	8	11
79	1	1	11057	22057	9	12
80	1	1	11057	22057	10	12
81	1	1	11056	22056	1	12
82	1	1	11056	22056	2	10
83	1	1	11056	22056	3	12
84	1	1	11056	22056	4	12
85	1	1	11056	22056	5	11
86	1	1	11056	22056	6	12
87	1	1	11056	22056	7	10
88	1	1	11056	22056	8	10
89	1	1	11056	22056	9	13
90	1	1	11056	22056	10	11
91	2	1	12009	21009	1	12
92	2	1	12009	21009	2	11
93	2	1	12009	21009	3	12
94	2	1	12009	21009	4	13
95	2	1	12009	21009	5	12
96	2	1	12009	21009	6	12
97	2	1	12009	21009	7	12
98	2	1	12009	21009	8	13
99	2	1	12009	21009	9	11
100	2	1	12009	21009	10	11
101	2	1	12022	21022	1	9
102	2	1	12022	21022	2	11
103	2	1	12022	21022	3	10
104	2	1	12022	21022	4	10
105	2	1	12022	21022	5	11
106	2	1	12022	21022	6	11
107	2	1	12022	21022	7	9
108	2	1	12022	21022	8	10
109	2	1	12022	21022	9	11
110	2	1	12022	21022	10	10
111	1	1	11015	22015	1	12
112	1	1	11015	22015	2	13
113	1	1	11015	22015	3	12
114	1	1	11015	22015	4	12
115	1	1	11015	22015	5	13
116	1	1	11015	22015	6	11
117	1	1	11015	22015	7	11
118	1	1	11015	22015	8	13
119	1	1	11015	22015	9	13
120	1	1	11015	22015	10	11
121	1	1	11016	22016	1	12
122	1	1	11016	22016	2	10
123	1	1	11016	22016	3	10
124	1	1	11016	22016	4	13
125	1	1	11016	22016	5	12
126	1	1	11016	22016	6	10
127	1	1	11016	22016	7	12
128	1	1	11016	22016	8	11
129	1	1	11016	22016	9	12
130	1	1	11016	22016	10	12
131	1	1	11011	22011	1	11
132	1	1	11011	22011	2	10
133	1	1	11011	22011	3	11
134	1	1	11011	22011	4	11
135	1	1	11011	22011	5	11
136	1	1	11011	22011	6	10
137	1	1	11011	22011	7	10
138	1	1	11011	22011	8	11
139	1	1	11011	22011	9	10
140	1	1	11011	22011	10	10
141	1	1	11020	22020	1	10
142	1	1	11020	22020	2	12
143	1	1	11020	22020	3	11
144	1	1	11020	22020	4	10
145	1	1	11020	22020	5	11
146	1	1	11020	22020	6	11
147	1	1	11020	22020	7	10
148	1	1	11020	22020	8	10
149	1	1	11020	22020	9	12
150	1	1	11020	22020	10	11
151	1	1	11041	22041	1	12
152	1	1	11041	22041	2	13
153	1	1	11041	22041	3	11
154	1	1	11041	22041	4	12
155	1	1	11041	22041	5	11
156	1	1	11041	22041	6	11
157	1	1	11041	22041	7	11
158	1	1	11041	22041	8	10
159	1	1	11041	22041	9	10
160	1	1	11041	22041	10	9
161	1	1	11013	22013	1	10
162	1	1	11013	22013	2	10
163	1	1	11013	22013	3	11
164	1	1	11013	22013	4	10
165	1	1	11013	22013	5	10
166	1	1	11013	22013	6	10
167	1	1	11013	22013	7	11
168	1	1	11013	22013	8	10
169	1	1	11013	22013	9	11
170	1	1	11013	22013	10	10
171	1	1	11021	22021	1	12
172	1	1	11021	22021	2	12
173	1	1	11021	22021	3	12
174	1	1	11021	22021	4	9
175	1	1	11021	22021	5	11
176	1	1	11021	22021	6	11
177	1	1	11021	22021	7	10
178	1	1	11021	22021	8	11
179	1	1	11021	22021	9	11
180	1	1	11021	22021	10	11
181	1	1	11040	22040	1	10
182	1	1	11040	22040	2	11
183	1	1	11040	22040	3	10
184	1	1	11040	22040	4	9
185	1	1	11040	22040	5	10
186	1	1	11040	22040	6	9
187	1	1	11040	22040	7	9
188	1	1	11040	22040	8	9
189	1	1	11040	22040	9	10
190	1	1	11040	22040	10	10
191	2	1	12002	21002	1	12
192	2	1	12002	21002	2	12
193	2	1	12002	21002	3	12
194	2	1	12002	21002	4	11
195	2	1	12002	21002	5	13
196	2	1	12002	21002	6	12
197	2	1	12002	21002	7	12
198	2	1	12002	21002	8	13
199	2	1	12002	21002	9	11
200	2	1	12002	21002	10	13
201	1	1	11008	22008	1	10
202	1	1	11008	22008	2	10
203	1	1	11008	22008	3	9
204	1	1	11008	22008	4	9
205	1	1	11008	22008	5	9
206	1	1	11008	22008	6	10
207	1	1	11008	22008	7	10
208	1	1	11008	22008	8	10
209	1	1	11008	22008	9	10
210	1	1	11008	22008	10	10
211	1	1	11010	22010	1	11
212	1	1	11010	22010	2	11
213	1	1	11010	22010	3	10
214	1	1	11010	22010	4	9
215	1	1	11010	22010	5	10
216	1	1	11010	22010	6	12
217	1	1	11010	22010	7	11
218	1	1	11010	22010	8	10
219	1	1	11010	22010	9	11
220	1	1	11010	22010	10	11
221	1	1	11009	22009	1	11
222	1	1	11009	22009	2	11
223	1	1	11009	22009	3	9
224	1	1	11009	22009	4	12
225	1	1	11009	22009	5	12
226	1	1	11009	22009	6	12
227	1	1	11009	22009	7	10
228	1	1	11009	22009	8	11
229	1	1	11009	22009	9	12
230	1	1	11009	22009	10	11
231	1	1	11038	22038	1	12
232	1	1	11038	22038	2	12
233	1	1	11038	22038	3	12
234	1	1	11038	22038	4	10
235	1	1	11038	22038	5	11
236	1	1	11038	22038	6	12
237	1	1	11038	22038	7	12
238	1	1	11038	22038	8	11
239	1	1	11038	22038	9	12
240	1	1	11038	22038	10	9
241	1	1	11039	22039	1	12
242	1	1	11039	22039	2	12
243	1	1	11039	22039	3	12
244	1	1	11039	22039	4	13
245	1	1	11039	22039	5	11
246	1	1	11039	22039	6	11
247	1	1	11039	22039	7	9
248	1	1	11039	22039	8	12
249	1	1	11039	22039	9	10
250	1	1	11039	22039	10	12
251	1	1	11046	22046	1	11
252	1	1	11046	22046	2	9
253	1	1	11046	22046	3	11
254	1	1	11046	22046	4	10
255	1	1	11046	22046	5	10
256	1	1	11046	22046	6	11
257	1	1	11046	22046	7	10
258	1	1	11046	22046	8	12
259	1	1	11046	22046	9	9
260	1	1	11046	22046	10	10
261	2	1	12006	21006	1	11
262	2	1	12006	21006	2	11
263	2	1	12006	21006	3	10
264	2	1	12006	21006	4	11
265	2	1	12006	21006	5	12
266	2	1	12006	21006	6	10
267	2	1	12006	21006	7	11
268	2	1	12006	21006	8	12
269	2	1	12006	21006	9	10
270	2	1	12006	21006	10	10
271	1	1	11033	22033	1	9
272	1	1	11033	22033	2	11
273	1	1	11033	22033	3	11
274	1	1	11033	22033	4	11
275	1	1	11033	22033	5	14
276	1	1	11033	22033	6	11
277	1	1	11033	22033	7	12
278	1	1	11033	22033	8	11
279	1	1	11033	22033	9	10
280	1	1	11033	22033	10	12
281	1	1	11053	22053	1	11
282	1	1	11053	22053	2	10
283	1	1	11053	22053	3	12
284	1	1	11053	22053	4	11
285	1	1	11053	22053	5	11
286	1	1	11053	22053	6	11
287	1	1	11053	22053	7	10
288	1	1	11053	22053	8	10
289	1	1	11053	22053	9	11
290	1	1	11053	22053	10	10
291	1	1	11049	22049	1	11
292	1	1	11049	22049	2	13
293	1	1	11049	22049	3	11
294	1	1	11049	22049	4	14
295	1	1	11049	22049	5	11
296	1	1	11049	22049	6	12
297	1	1	11049	22049	7	13
298	1	1	11049	22049	8	10
299	1	1	11049	22049	9	12
300	1	1	11049	22049	10	14
301	1	1	11060	22060	1	11
302	1	1	11060	22060	2	10
303	1	1	11060	22060	3	11
304	1	1	11060	22060	4	10
305	1	1	11060	22060	5	11
306	1	1	11060	22060	6	11
307	1	1	11060	22060	7	11
308	1	1	11060	22060	8	11
309	1	1	11060	22060	9	11
310	1	1	11060	22060	10	11
311	2	1	12010	21010	1	11
312	2	1	12010	21010	2	11
313	2	1	12010	21010	3	10
314	2	1	12010	21010	4	12
315	2	1	12010	21010	5	10
316	2	1	12010	21010	6	11
317	2	1	12010	21010	7	13
318	2	1	12010	21010	8	12
319	2	1	12010	21010	9	11
320	2	1	12010	21010	10	12
321	1	1	11058	22058	1	10
322	1	1	11058	22058	2	11
323	1	1	11058	22058	3	10
324	1	1	11058	22058	4	10
325	1	1	11058	22058	5	11
326	1	1	11058	22058	6	11
327	1	1	11058	22058	7	11
328	1	1	11058	22058	8	11
329	1	1	11058	22058	9	13
330	1	1	11058	22058	10	12
331	2	1	12007	21007	1	12
332	2	1	12007	21007	2	12
333	2	1	12007	21007	3	12
334	2	1	12007	21007	4	13
335	2	1	12007	21007	5	12
336	2	1	12007	21007	6	12
337	2	1	12007	21007	7	12
338	2	1	12007	21007	8	11
339	2	1	12007	21007	9	12
340	2	1	12007	21007	10	13
341	1	1	11052	22052	1	11
342	1	1	11052	22052	2	10
343	1	1	11052	22052	3	11
344	1	1	11052	22052	4	9
345	1	1	11052	22052	5	11
346	1	1	11052	22052	6	10
347	1	1	11052	22052	7	11
348	1	1	11052	22052	8	10
349	1	1	11052	22052	9	10
350	1	1	11052	22052	10	10
351	1	1	11045	22045	1	10
352	1	1	11045	22045	2	10
353	1	1	11045	22045	3	10
354	1	1	11045	22045	4	10
355	1	1	11045	22045	5	9
356	1	1	11045	22045	6	11
357	1	1	11045	22045	7	10
358	1	1	11045	22045	8	10
359	1	1	11045	22045	9	10
360	1	1	11045	22045	10	9
361	1	1	11059	22059	1	11
362	1	1	11059	22059	2	11
363	1	1	11059	22059	3	9
364	1	1	11059	22059	4	9
365	1	1	11059	22059	5	10
366	1	1	11059	22059	6	9
367	1	1	11059	22059	7	11
368	1	1	11059	22059	8	11
369	1	1	11059	22059	9	10
370	1	1	11059	22059	10	10
371	1	1	11026	22026	1	11
372	1	1	11026	22026	2	12
373	1	1	11026	22026	3	11
374	1	1	11026	22026	4	11
375	1	1	11026	22026	5	11
376	1	1	11026	22026	6	10
377	1	1	11026	22026	7	11
378	1	1	11026	22026	8	12
379	1	1	11026	22026	9	11
380	1	1	11026	22026	10	10
381	1	1	11051	22051	1	11
382	1	1	11051	22051	2	10
383	1	1	11051	22051	3	12
384	1	1	11051	22051	4	12
385	1	1	11051	22051	5	12
386	1	1	11051	22051	6	10
387	1	1	11051	22051	7	11
388	1	1	11051	22051	8	11
389	1	1	11051	22051	9	10
390	1	1	11051	22051	10	12
391	1	1	11031	22031	1	10
392	1	1	11031	22031	2	10
393	1	1	11031	22031	3	10
394	1	1	11031	22031	4	11
395	1	1	11031	22031	5	11
396	1	1	11031	22031	6	11
397	1	1	11031	22031	7	11
398	1	1	11031	22031	8	10
399	1	1	11031	22031	9	10
400	1	1	11031	22031	10	11
401	1	1	11023	22023	1	13
402	1	1	11023	22023	2	11
403	1	1	11023	22023	3	11
404	1	1	11023	22023	4	11
405	1	1	11023	22023	5	12
406	1	1	11023	22023	6	11
407	1	1	11023	22023	7	12
408	1	1	11023	22023	8	11
409	1	1	11023	22023	9	12
410	1	1	11023	22023	10	11
411	1	1	11025	22025	1	10
412	1	1	11025	22025	2	12
413	1	1	11025	22025	3	10
414	1	1	11025	22025	4	10
415	1	1	11025	22025	5	11
416	1	1	11025	22025	6	10
417	1	1	11025	22025	7	10
418	1	1	11025	22025	8	11
419	1	1	11025	22025	9	10
420	1	1	11025	22025	10	9
421	1	1	11035	22035	1	10
422	1	1	11035	22035	2	10
423	1	1	11035	22035	3	11
424	1	1	11035	22035	4	9
425	1	1	11035	22035	5	11
426	1	1	11035	22035	6	8
427	1	1	11035	22035	7	8
428	1	1	11035	22035	8	10
429	1	1	11035	22035	9	10
430	1	1	11035	22035	10	10
431	1	1	11024	22024	1	12
432	1	1	11024	22024	2	10
433	1	1	11024	22024	3	11
434	1	1	11024	22024	4	11
435	1	1	11024	22024	5	11
436	1	1	11024	22024	6	12
437	1	1	11024	22024	7	10
438	1	1	11024	22024	8	12
439	1	1	11024	22024	9	12
440	1	1	11024	22024	10	10
441	1	1	11022	22022	1	11
442	1	1	11022	22022	2	12
443	1	1	11022	22022	3	9
444	1	1	11022	22022	4	11
445	1	1	11022	22022	5	11
446	1	1	11022	22022	6	12
447	1	1	11022	22022	7	11
448	1	1	11022	22022	8	12
449	1	1	11022	22022	9	11
450	1	1	11022	22022	10	10
451	2	1	12015	21015	1	11
452	2	1	12015	21015	2	11
453	2	1	12015	21015	3	12
454	2	1	12015	21015	4	10
455	2	1	12015	21015	5	10
456	2	1	12015	21015	6	10
457	2	1	12015	21015	7	8
458	2	1	12015	21015	8	12
459	2	1	12015	21015	9	11
460	2	1	12015	21015	10	10
461	1	1	11006	22006	1	12
462	1	1	11006	22006	2	12
463	1	1	11006	22006	3	11
464	1	1	11006	22006	4	12
465	1	1	11006	22006	5	12
466	1	1	11006	22006	6	13
467	1	1	11006	22006	7	12
468	1	1	11006	22006	8	11
469	1	1	11006	22006	9	11
470	1	1	11006	22006	10	9
471	1	1	11005	22005	1	12
472	1	1	11005	22005	2	11
473	1	1	11005	22005	3	10
474	1	1	11005	22005	4	10
475	1	1	11005	22005	5	11
476	1	1	11005	22005	6	9
477	1	1	11005	22005	7	9
478	1	1	11005	22005	8	11
479	1	1	11005	22005	9	10
480	1	1	11005	22005	10	11
481	1	1	11037	22037	1	10
482	1	1	11037	22037	2	12
483	1	1	11037	22037	3	12
484	1	1	11037	22037	4	12
485	1	1	11037	22037	5	11
486	1	1	11037	22037	6	11
487	1	1	11037	22037	7	11
488	1	1	11037	22037	8	12
489	1	1	11037	22037	9	12
490	1	1	11037	22037	10	12
491	1	1	11044	22044	1	12
492	1	1	11044	22044	2	12
493	1	1	11044	22044	3	12
494	1	1	11044	22044	4	12
495	1	1	11044	22044	5	13
496	1	1	11044	22044	6	11
497	1	1	11044	22044	7	13
498	1	1	11044	22044	8	12
499	1	1	11044	22044	9	12
500	1	1	11044	22044	10	12
501	1	1	11055	22055	1	11
502	1	1	11055	22055	2	11
503	1	1	11055	22055	3	10
504	1	1	11055	22055	4	10
505	1	1	11055	22055	5	10
506	1	1	11055	22055	6	11
507	1	1	11055	22055	7	10
508	1	1	11055	22055	8	9
509	1	1	11055	22055	9	10
510	1	1	11055	22055	10	10
511	1	1	11027	22027	1	11
512	1	1	11027	22027	2	10
513	1	1	11027	22027	3	11
514	1	1	11027	22027	4	12
515	1	1	11027	22027	5	10
516	1	1	11027	22027	6	10
517	1	1	11027	22027	7	11
518	1	1	11027	22027	8	11
519	1	1	11027	22027	9	11
520	1	1	11027	22027	10	11
521	1	1	11028	22028	1	9
522	1	1	11028	22028	2	11
523	1	1	11028	22028	3	12
524	1	1	11028	22028	4	13
525	1	1	11028	22028	5	12
526	1	1	11028	22028	6	12
527	1	1	11028	22028	7	11
528	1	1	11028	22028	8	11
529	1	1	11028	22028	9	11
530	1	1	11028	22028	10	11
531	1	1	11030	22030	1	11
532	1	1	11030	22030	2	11
533	1	1	11030	22030	3	11
534	1	1	11030	22030	4	9
535	1	1	11030	22030	5	12
536	1	1	11030	22030	6	11
537	1	1	11030	22030	7	10
538	1	1	11030	22030	8	10
539	1	1	11030	22030	9	11
540	1	1	11030	22030	10	11
541	1	1	11036	22036	1	10
542	1	1	11036	22036	2	11
543	1	1	11036	22036	3	12
544	1	1	11036	22036	4	9
545	1	1	11036	22036	5	11
546	1	1	11036	22036	6	11
547	1	1	11036	22036	7	11
548	1	1	11036	22036	8	11
549	1	1	11036	22036	9	12
550	1	1	11036	22036	10	11
551	1	1	11042	22042	1	9
552	1	1	11042	22042	2	13
553	1	1	11042	22042	3	11
554	1	1	11042	22042	4	9
555	1	1	11042	22042	5	12
556	1	1	11042	22042	6	11
557	1	1	11042	22042	7	10
558	1	1	11042	22042	8	12
559	1	1	11042	22042	9	11
560	1	1	11042	22042	10	11
561	2	1	12011	21011	1	12
562	2	1	12011	21011	2	11
563	2	1	12011	21011	3	12
564	2	1	12011	21011	4	11
565	2	1	12011	21011	5	12
566	2	1	12011	21011	6	12
567	2	1	12011	21011	7	10
568	2	1	12011	21011	8	11
569	2	1	12011	21011	9	12
570	2	1	12011	21011	10	13
571	1	2	11091	22091	1	10
572	1	2	11091	22091	2	9
573	1	2	11091	22091	3	12
574	1	2	11091	22091	4	11
575	1	2	11091	22091	5	10
576	1	2	11091	22091	6	12
577	1	2	11091	22091	7	11
578	1	2	11091	22091	8	11
579	1	2	11091	22091	9	12
580	1	2	11091	22091	10	12
581	1	2	11124	22124	1	11
582	1	2	11124	22124	2	11
583	1	2	11124	22124	3	12
584	1	2	11124	22124	4	10
585	1	2	11124	22124	5	11
586	1	2	11124	22124	6	10
587	1	2	11124	22124	7	9
588	1	2	11124	22124	8	12
589	1	2	11124	22124	9	11
590	1	2	11124	22124	10	10
591	1	2	11120	22120	1	10
592	1	2	11120	22120	2	12
593	1	2	11120	22120	3	12
594	1	2	11120	22120	4	11
595	1	2	11120	22120	5	11
596	1	2	11120	22120	6	11
597	1	2	11120	22120	7	11
598	1	2	11120	22120	8	11
599	1	2	11120	22120	9	11
600	1	2	11120	22120	10	9
601	1	2	11073	22073	1	12
602	1	2	11073	22073	2	11
603	1	2	11073	22073	3	10
604	1	2	11073	22073	4	11
605	1	2	11073	22073	5	11
606	1	2	11073	22073	6	12
607	1	2	11073	22073	7	10
608	1	2	11073	22073	8	9
609	1	2	11073	22073	9	11
610	1	2	11073	22073	10	9
611	1	2	11097	22097	1	11
612	1	2	11097	22097	2	12
613	1	2	11097	22097	3	11
614	1	2	11097	22097	4	12
615	1	2	11097	22097	5	11
616	1	2	11097	22097	6	10
617	1	2	11097	22097	7	10
618	1	2	11097	22097	8	12
619	1	2	11097	22097	9	11
620	1	2	11097	22097	10	12
621	1	2	11064	22064	1	11
622	1	2	11064	22064	2	12
623	1	2	11064	22064	3	12
624	1	2	11064	22064	4	11
625	1	2	11064	22064	5	12
626	1	2	11064	22064	6	12
627	1	2	11064	22064	7	11
628	1	2	11064	22064	8	10
629	1	2	11064	22064	9	11
630	1	2	11064	22064	10	11
631	1	2	11065	22065	1	11
632	1	2	11065	22065	2	11
633	1	2	11065	22065	3	10
634	1	2	11065	22065	4	11
635	1	2	11065	22065	5	10
636	1	2	11065	22065	6	10
637	1	2	11065	22065	7	11
638	1	2	11065	22065	8	10
639	1	2	11065	22065	9	11
640	1	2	11065	22065	10	12
641	1	2	11137	22137	1	11
642	1	2	11137	22137	2	11
643	1	2	11137	22137	3	11
644	1	2	11137	22137	4	11
645	1	2	11137	22137	5	12
646	1	2	11137	22137	6	12
647	1	2	11137	22137	7	11
648	1	2	11137	22137	8	11
649	1	2	11137	22137	9	11
650	1	2	11137	22137	10	11
651	1	2	11107	22107	1	11
652	1	2	11107	22107	2	9
653	1	2	11107	22107	3	11
654	1	2	11107	22107	4	11
655	1	2	11107	22107	5	10
656	1	2	11107	22107	6	10
657	1	2	11107	22107	7	12
658	1	2	11107	22107	8	12
659	1	2	11107	22107	9	11
660	1	2	11107	22107	10	10
661	1	2	11092	22092	1	11
662	1	2	11092	22092	2	11
663	1	2	11092	22092	3	11
664	1	2	11092	22092	4	12
665	1	2	11092	22092	5	12
666	1	2	11092	22092	6	11
667	1	2	11092	22092	7	11
668	1	2	11092	22092	8	12
669	1	2	11092	22092	9	11
670	1	2	11092	22092	10	10
671	1	2	11118	22118	1	11
672	1	2	11118	22118	2	11
673	1	2	11118	22118	3	11
674	1	2	11118	22118	4	12
675	1	2	11118	22118	5	12
676	1	2	11118	22118	6	11
677	1	2	11118	22118	7	11
678	1	2	11118	22118	8	12
679	1	2	11118	22118	9	12
680	1	2	11118	22118	10	13
681	1	2	11094	22094	1	11
682	1	2	11094	22094	2	12
683	1	2	11094	22094	3	13
684	1	2	11094	22094	4	10
685	1	2	11094	22094	5	11
686	1	2	11094	22094	6	13
687	1	2	11094	22094	7	12
688	1	2	11094	22094	8	11
689	1	2	11094	22094	9	11
690	1	2	11094	22094	10	12
691	1	2	11147	22147	1	11
692	1	2	11147	22147	2	10
693	1	2	11147	22147	3	11
694	1	2	11147	22147	4	12
695	1	2	11147	22147	5	13
696	1	2	11147	22147	6	10
697	1	2	11147	22147	7	11
698	1	2	11147	22147	8	10
699	1	2	11147	22147	9	11
700	1	2	11147	22147	10	10
701	1	2	11171	22171	1	11
702	1	2	11171	22171	2	10
703	1	2	11171	22171	3	10
704	1	2	11171	22171	4	10
705	1	2	11171	22171	5	11
706	1	2	11171	22171	6	11
707	1	2	11171	22171	7	11
708	1	2	11171	22171	8	10
709	1	2	11171	22171	9	11
710	1	2	11171	22171	10	10
711	1	2	11151	22151	1	10
712	1	2	11151	22151	2	10
713	1	2	11151	22151	3	10
714	1	2	11151	22151	4	10
715	1	2	11151	22151	5	10
716	1	2	11151	22151	6	9
717	1	2	11151	22151	7	10
718	1	2	11151	22151	8	11
719	1	2	11151	22151	9	10
720	1	2	11151	22151	10	10
721	1	2	11148	22148	1	9
722	1	2	11148	22148	2	10
723	1	2	11148	22148	3	10
724	1	2	11148	22148	4	9
725	1	2	11148	22148	5	11
726	1	2	11148	22148	6	11
727	1	2	11148	22148	7	11
728	1	2	11148	22148	8	10
729	1	2	11148	22148	9	9
730	1	2	11148	22148	10	9
731	1	2	11157	22157	1	11
732	1	2	11157	22157	2	11
733	1	2	11157	22157	3	11
734	1	2	11157	22157	4	11
735	1	2	11157	22157	5	12
736	1	2	11157	22157	6	9
737	1	2	11157	22157	7	10
738	1	2	11157	22157	8	11
739	1	2	11157	22157	9	11
740	1	2	11157	22157	10	9
741	1	2	11082	22082	1	11
742	1	2	11082	22082	2	11
743	1	2	11082	22082	3	11
744	1	2	11082	22082	4	11
745	1	2	11082	22082	5	11
746	1	2	11082	22082	6	10
747	1	2	11082	22082	7	12
748	1	2	11082	22082	8	10
749	1	2	11082	22082	9	10
750	1	2	11082	22082	10	11
751	1	2	11158	22158	1	10
752	1	2	11158	22158	2	11
753	1	2	11158	22158	3	11
754	1	2	11158	22158	4	11
755	1	2	11158	22158	5	13
756	1	2	11158	22158	6	10
757	1	2	11158	22158	7	12
758	1	2	11158	22158	8	12
759	1	2	11158	22158	9	10
760	1	2	11158	22158	10	11
761	1	2	11068	22068	1	14
762	1	2	11068	22068	2	11
763	1	2	11068	22068	3	11
764	1	2	11068	22068	4	13
765	1	2	11068	22068	5	12
766	1	2	11068	22068	6	10
767	1	2	11068	22068	7	12
768	1	2	11068	22068	8	11
769	1	2	11068	22068	9	11
770	1	2	11068	22068	10	12
771	1	2	11135	22135	1	11
772	1	2	11135	22135	2	10
773	1	2	11135	22135	3	11
774	1	2	11135	22135	4	10
775	1	2	11135	22135	5	11
776	1	2	11135	22135	6	12
777	1	2	11135	22135	7	12
778	1	2	11135	22135	8	11
779	1	2	11135	22135	9	11
780	1	2	11135	22135	10	12
781	1	2	11160	22160	1	10
782	1	2	11160	22160	2	9
783	1	2	11160	22160	3	13
784	1	2	11160	22160	4	10
785	1	2	11160	22160	5	11
786	1	2	11160	22160	6	12
787	1	2	11160	22160	7	12
788	1	2	11160	22160	8	11
789	1	2	11160	22160	9	10
790	1	2	11160	22160	10	9
791	1	2	11069	22069	1	11
792	1	2	11069	22069	2	11
793	1	2	11069	22069	3	10
794	1	2	11069	22069	4	10
795	1	2	11069	22069	5	11
796	1	2	11069	22069	6	10
797	1	2	11069	22069	7	11
798	1	2	11069	22069	8	11
799	1	2	11069	22069	9	10
800	1	2	11069	22069	10	12
801	1	2	11133	22133	1	11
802	1	2	11133	22133	2	11
803	1	2	11133	22133	3	13
804	1	2	11133	22133	4	12
805	1	2	11133	22133	5	13
806	1	2	11133	22133	6	11
807	1	2	11133	22133	7	12
808	1	2	11133	22133	8	11
809	1	2	11133	22133	9	11
810	1	2	11133	22133	10	12
811	1	2	11166	22166	1	12
812	1	2	11166	22166	2	14
813	1	2	11166	22166	3	12
814	1	2	11166	22166	4	11
815	1	2	11166	22166	5	10
816	1	2	11166	22166	6	11
817	1	2	11166	22166	7	10
818	1	2	11166	22166	8	12
819	1	2	11166	22166	9	12
820	1	2	11166	22166	10	12
821	1	2	11161	22161	1	9
822	1	2	11161	22161	2	11
823	1	2	11161	22161	3	11
824	1	2	11161	22161	4	10
825	1	2	11161	22161	5	11
826	1	2	11161	22161	6	11
827	1	2	11161	22161	7	10
828	1	2	11161	22161	8	12
829	1	2	11161	22161	9	11
830	1	2	11161	22161	10	14
831	1	2	11195	22195	1	12
832	1	2	11195	22195	2	10
833	1	2	11195	22195	3	12
834	1	2	11195	22195	4	11
835	1	2	11195	22195	5	11
836	1	2	11195	22195	6	11
837	1	2	11195	22195	7	13
838	1	2	11195	22195	8	11
839	1	2	11195	22195	9	11
840	1	2	11195	22195	10	12
841	1	2	11136	22136	1	10
842	1	2	11136	22136	2	13
843	1	2	11136	22136	3	12
844	1	2	11136	22136	4	10
845	1	2	11136	22136	5	11
846	1	2	11136	22136	6	11
847	1	2	11136	22136	7	11
848	1	2	11136	22136	8	11
849	1	2	11136	22136	9	12
850	1	2	11136	22136	10	11
851	1	2	11128	22128	1	10
852	1	2	11128	22128	2	9
853	1	2	11128	22128	3	10
854	1	2	11128	22128	4	10
855	1	2	11128	22128	5	10
856	1	2	11128	22128	6	10
857	1	2	11128	22128	7	9
858	1	2	11128	22128	8	9
859	1	2	11128	22128	9	10
860	1	2	11128	22128	10	10
861	1	2	11129	22129	1	11
862	1	2	11129	22129	2	10
863	1	2	11129	22129	3	10
864	1	2	11129	22129	4	10
865	1	2	11129	22129	5	10
866	1	2	11129	22129	6	11
867	1	2	11129	22129	7	10
868	1	2	11129	22129	8	9
869	1	2	11129	22129	9	10
870	1	2	11129	22129	10	10
871	1	2	11146	22146	1	11
872	1	2	11146	22146	2	11
873	1	2	11146	22146	3	10
874	1	2	11146	22146	4	12
875	1	2	11146	22146	5	10
876	1	2	11146	22146	6	10
877	1	2	11146	22146	7	11
878	1	2	11146	22146	8	12
879	1	2	11146	22146	9	11
880	1	2	11146	22146	10	12
881	1	2	11169	22169	1	9
882	1	2	11169	22169	2	10
883	1	2	11169	22169	3	11
884	1	2	11169	22169	4	9
885	1	2	11169	22169	5	11
886	1	2	11169	22169	6	11
887	1	2	11169	22169	7	10
888	1	2	11169	22169	8	9
889	1	2	11169	22169	9	11
890	1	2	11169	22169	10	11
891	1	2	11132	22132	1	11
892	1	2	11132	22132	2	10
893	1	2	11132	22132	3	10
894	1	2	11132	22132	4	11
895	1	2	11132	22132	5	11
896	1	2	11132	22132	6	11
897	1	2	11132	22132	7	11
898	1	2	11132	22132	8	11
899	1	2	11132	22132	9	11
900	1	2	11132	22132	10	11
901	1	2	11106	22106	1	11
902	1	2	11106	22106	2	10
903	1	2	11106	22106	3	10
904	1	2	11106	22106	4	12
905	1	2	11106	22106	5	12
906	1	2	11106	22106	6	12
907	1	2	11106	22106	7	11
908	1	2	11106	22106	8	11
909	1	2	11106	22106	9	9
910	1	2	11106	22106	10	10
911	1	2	11062	22062	1	12
912	1	2	11062	22062	2	12
913	1	2	11062	22062	3	11
914	1	2	11062	22062	4	11
915	1	2	11062	22062	5	10
916	1	2	11062	22062	6	12
917	1	2	11062	22062	7	12
918	1	2	11062	22062	8	10
919	1	2	11062	22062	9	12
920	1	2	11062	22062	10	11
921	1	2	11087	22087	1	11
922	1	2	11087	22087	2	10
923	1	2	11087	22087	3	10
924	1	2	11087	22087	4	11
925	1	2	11087	22087	5	10
926	1	2	11087	22087	6	11
927	1	2	11087	22087	7	10
928	1	2	11087	22087	8	12
929	1	2	11087	22087	9	11
930	1	2	11087	22087	10	12
931	1	2	11084	22084	1	10
932	1	2	11084	22084	2	11
933	1	2	11084	22084	3	9
934	1	2	11084	22084	4	9
935	1	2	11084	22084	5	12
936	1	2	11084	22084	6	10
937	1	2	11084	22084	7	10
938	1	2	11084	22084	8	9
939	1	2	11084	22084	9	9
940	1	2	11084	22084	10	9
941	1	2	11055	22055	1	10
942	1	2	11055	22055	2	10
943	1	2	11055	22055	3	11
944	1	2	11055	22055	4	9
945	1	2	11055	22055	5	9
946	1	2	11055	22055	6	10
947	1	2	11055	22055	7	9
948	1	2	11055	22055	8	11
949	1	2	11055	22055	9	9
950	1	2	11055	22055	10	9
951	1	2	11051	22051	1	12
952	1	2	11051	22051	2	11
953	1	2	11051	22051	3	12
954	1	2	11051	22051	4	10
955	1	2	11051	22051	5	11
956	1	2	11051	22051	6	12
957	1	2	11051	22051	7	12
958	1	2	11051	22051	8	12
959	1	2	11051	22051	9	12
960	1	2	11051	22051	10	11
961	1	2	11088	22088	1	11
962	1	2	11088	22088	2	11
963	1	2	11088	22088	3	10
964	1	2	11088	22088	4	10
965	1	2	11088	22088	5	10
966	1	2	11088	22088	6	12
967	1	2	11088	22088	7	11
968	1	2	11088	22088	8	12
969	1	2	11088	22088	9	9
970	1	2	11088	22088	10	11
971	1	2	11172	22172	1	11
972	1	2	11172	22172	2	10
973	1	2	11172	22172	3	9
974	1	2	11172	22172	4	10
975	1	2	11172	22172	5	12
976	1	2	11172	22172	6	10
977	1	2	11172	22172	7	10
978	1	2	11172	22172	8	9
979	1	2	11172	22172	9	10
980	1	2	11172	22172	10	12
981	1	2	11142	22142	1	10
982	1	2	11142	22142	2	11
983	1	2	11142	22142	3	10
984	1	2	11142	22142	4	13
985	1	2	11142	22142	5	11
986	1	2	11142	22142	6	11
987	1	2	11142	22142	7	11
988	1	2	11142	22142	8	11
989	1	2	11142	22142	9	10
990	1	2	11142	22142	10	11
991	1	2	11180	22180	1	10
992	1	2	11180	22180	2	10
993	1	2	11180	22180	3	10
994	1	2	11180	22180	4	11
995	1	2	11180	22180	5	10
996	1	2	11180	22180	6	9
997	1	2	11180	22180	7	10
998	1	2	11180	22180	8	10
999	1	2	11180	22180	9	10
1000	1	2	11180	22180	10	10
1001	1	2	11186	22186	1	10
1002	1	2	11186	22186	2	12
1003	1	2	11186	22186	3	11
1004	1	2	11186	22186	4	11
1005	1	2	11186	22186	5	11
1006	1	2	11186	22186	6	10
1007	1	2	11186	22186	7	12
1008	1	2	11186	22186	8	11
1009	1	2	11186	22186	9	11
1010	1	2	11186	22186	10	9
1011	1	2	11072	22072	1	11
1012	1	2	11072	22072	2	11
1013	1	2	11072	22072	3	12
1014	1	2	11072	22072	4	12
1015	1	2	11072	22072	5	10
1016	1	2	11072	22072	6	11
1017	1	2	11072	22072	7	10
1018	1	2	11072	22072	8	10
1019	1	2	11072	22072	9	13
1020	1	2	11072	22072	10	11
1021	1	2	11175	22175	1	12
1022	1	2	11175	22175	2	9
1023	1	2	11175	22175	3	11
1024	1	2	11175	22175	4	10
1025	1	2	11175	22175	5	9
1026	1	2	11175	22175	6	9
1027	1	2	11175	22175	7	9
1028	1	2	11175	22175	8	10
1029	1	2	11175	22175	9	11
1030	1	2	11175	22175	10	7
1031	1	2	11167	22167	1	12
1032	1	2	11167	22167	2	12
1033	1	2	11167	22167	3	12
1034	1	2	11167	22167	4	12
1035	1	2	11167	22167	5	12
1036	1	2	11167	22167	6	11
1037	1	2	11167	22167	7	13
1038	1	2	11167	22167	8	11
1039	1	2	11167	22167	9	12
1040	1	2	11167	22167	10	12
1041	1	2	11112	22112	1	11
1042	1	2	11112	22112	2	11
1043	1	2	11112	22112	3	11
1044	1	2	11112	22112	4	11
1045	1	2	11112	22112	5	11
1046	1	2	11112	22112	6	10
1047	1	2	11112	22112	7	11
1048	1	2	11112	22112	8	11
1049	1	2	11112	22112	9	10
1050	1	2	11112	22112	10	12
1051	1	2	11080	22080	1	10
1052	1	2	11080	22080	2	10
1053	1	2	11080	22080	3	10
1054	1	2	11080	22080	4	10
1055	1	2	11080	22080	5	10
1056	1	2	11080	22080	6	11
1057	1	2	11080	22080	7	10
1058	1	2	11080	22080	8	9
1059	1	2	11080	22080	9	11
1060	1	2	11080	22080	10	10
1061	1	2	11170	22170	1	12
1062	1	2	11170	22170	2	12
1063	1	2	11170	22170	3	11
1064	1	2	11170	22170	4	10
1065	1	2	11170	22170	5	10
1066	1	2	11170	22170	6	10
1067	1	2	11170	22170	7	12
1068	1	2	11170	22170	8	11
1069	1	2	11170	22170	9	10
1070	1	2	11170	22170	10	9
1071	1	2	11184	22184	1	10
1072	1	2	11184	22184	2	10
1073	1	2	11184	22184	3	11
1074	1	2	11184	22184	4	11
1075	1	2	11184	22184	5	11
1076	1	2	11184	22184	6	10
1077	1	2	11184	22184	7	10
1078	1	2	11184	22184	8	10
1079	1	2	11184	22184	9	11
1080	1	2	11184	22184	10	12
1081	1	2	11153	22153	1	10
1082	1	2	11153	22153	2	9
1083	1	2	11153	22153	3	10
1084	1	2	11153	22153	4	11
1085	1	2	11153	22153	5	12
1086	1	2	11153	22153	6	10
1087	1	2	11153	22153	7	10
1088	1	2	11153	22153	8	9
1089	1	2	11153	22153	9	12
1090	1	2	11153	22153	10	12
1091	1	2	11163	22163	1	11
1092	1	2	11163	22163	2	10
1093	1	2	11163	22163	3	10
1094	1	2	11163	22163	4	10
1095	1	2	11163	22163	5	10
1096	1	2	11163	22163	6	11
1097	1	2	11163	22163	7	10
1098	1	2	11163	22163	8	11
1099	1	2	11163	22163	9	10
1100	1	2	11163	22163	10	10
1101	1	2	11103	22103	1	11
1102	1	2	11103	22103	2	10
1103	1	2	11103	22103	3	11
1104	1	2	11103	22103	4	12
1105	1	2	11103	22103	5	10
1106	1	2	11103	22103	6	11
1107	1	2	11103	22103	7	13
1108	1	2	11103	22103	8	12
1109	1	2	11103	22103	9	12
1110	1	2	11103	22103	10	11
1111	1	2	11052	22052	1	11
1112	1	2	11052	22052	2	10
1113	1	2	11052	22052	3	12
1114	1	2	11052	22052	4	11
1115	1	2	11052	22052	5	10
1116	1	2	11052	22052	6	10
1117	1	2	11052	22052	7	9
1118	1	2	11052	22052	8	10
1119	1	2	11052	22052	9	10
1120	1	2	11052	22052	10	10
1121	1	2	11109	22109	1	11
1122	1	2	11109	22109	2	10
1123	1	2	11109	22109	3	10
1124	1	2	11109	22109	4	9
1125	1	2	11109	22109	5	9
1126	1	2	11109	22109	6	10
1127	1	2	11109	22109	7	9
1128	1	2	11109	22109	8	11
1129	1	2	11109	22109	9	11
1130	1	2	11109	22109	10	10
1131	1	2	11053	22053	1	10
1132	1	2	11053	22053	2	10
1133	1	2	11053	22053	3	11
1134	1	2	11053	22053	4	11
1135	1	2	11053	22053	5	12
1136	1	2	11053	22053	6	10
1137	1	2	11053	22053	7	10
1138	1	2	11053	22053	8	11
1139	1	2	11053	22053	9	10
1140	1	2	11053	22053	10	11
1141	1	2	11191	22191	1	9
1142	1	2	11191	22191	2	12
1143	1	2	11191	22191	3	9
1144	1	2	11191	22191	4	8
1145	1	2	11191	22191	5	11
1146	1	2	11191	22191	6	11
1147	1	2	11191	22191	7	11
1148	1	2	11191	22191	8	11
1149	1	2	11191	22191	9	12
1150	1	2	11191	22191	10	10
1151	1	2	11117	22117	1	13
1152	1	2	11117	22117	2	11
1153	1	2	11117	22117	3	11
1154	1	2	11117	22117	4	11
1155	1	2	11117	22117	5	13
1156	1	2	11117	22117	6	11
1157	1	2	11117	22117	7	12
1158	1	2	11117	22117	8	11
1159	1	2	11117	22117	9	13
1160	1	2	11117	22117	10	12
1161	1	2	11138	22138	1	10
1162	1	2	11138	22138	2	10
1163	1	2	11138	22138	3	11
1164	1	2	11138	22138	4	11
1165	1	2	11138	22138	5	11
1166	1	2	11138	22138	6	10
1167	1	2	11138	22138	7	10
1168	1	2	11138	22138	8	10
1169	1	2	11138	22138	9	11
1170	1	2	11138	22138	10	11
1171	1	2	11099	22099	1	9
1172	1	2	11099	22099	2	10
1173	1	2	11099	22099	3	11
1174	1	2	11099	22099	4	11
1175	1	2	11099	22099	5	11
1176	1	2	11099	22099	6	9
1177	1	2	11099	22099	7	11
1178	1	2	11099	22099	8	9
1179	1	2	11099	22099	9	11
1180	1	2	11099	22099	10	10
1181	1	2	11194	22194	1	11
1182	1	2	11194	22194	2	8
1183	1	2	11194	22194	3	10
1184	1	2	11194	22194	4	11
1185	1	2	11194	22194	5	10
1186	1	2	11194	22194	6	11
1187	1	2	11194	22194	7	10
1188	1	2	11194	22194	8	9
1189	1	2	11194	22194	9	11
1190	1	2	11194	22194	10	11
1191	1	2	11141	22141	1	11
1192	1	2	11141	22141	2	10
1193	1	2	11141	22141	3	11
1194	1	2	11141	22141	4	10
1195	1	2	11141	22141	5	12
1196	1	2	11141	22141	6	12
1197	1	2	11141	22141	7	10
1198	1	2	11141	22141	8	11
1199	1	2	11141	22141	9	11
1200	1	2	11141	22141	10	10
1201	1	2	11100	22100	1	11
1202	1	2	11100	22100	2	11
1203	1	2	11100	22100	3	11
1204	1	2	11100	22100	4	11
1205	1	2	11100	22100	5	12
1206	1	2	11100	22100	6	12
1207	1	2	11100	22100	7	10
1208	1	2	11100	22100	8	11
1209	1	2	11100	22100	9	10
1210	1	2	11100	22100	10	12
1211	1	2	11098	22098	1	12
1212	1	2	11098	22098	2	10
1213	1	2	11098	22098	3	10
1214	1	2	11098	22098	4	12
1215	1	2	11098	22098	5	11
1216	1	2	11098	22098	6	11
1217	1	2	11098	22098	7	10
1218	1	2	11098	22098	8	10
1219	1	2	11098	22098	9	11
1220	1	2	11098	22098	10	12
1221	1	2	11116	22116	1	9
1222	1	2	11116	22116	2	11
1223	1	2	11116	22116	3	10
1224	1	2	11116	22116	4	11
1225	1	2	11116	22116	5	10
1226	1	2	11116	22116	6	12
1227	1	2	11116	22116	7	11
1228	1	2	11116	22116	8	10
1229	1	2	11116	22116	9	11
1230	1	2	11116	22116	10	12
1231	1	2	11162	22162	1	11
1232	1	2	11162	22162	2	9
1233	1	2	11162	22162	3	13
1234	1	2	11162	22162	4	11
1235	1	2	11162	22162	5	10
1236	1	2	11162	22162	6	10
1237	1	2	11162	22162	7	10
1238	1	2	11162	22162	8	10
1239	1	2	11162	22162	9	9
1240	1	2	11162	22162	10	11
1241	1	2	11164	22164	1	11
1242	1	2	11164	22164	2	12
1243	1	2	11164	22164	3	12
1244	1	2	11164	22164	4	10
1245	1	2	11164	22164	5	12
1246	1	2	11164	22164	6	10
1247	1	2	11164	22164	7	10
1248	1	2	11164	22164	8	11
1249	1	2	11164	22164	9	10
1250	1	2	11164	22164	10	12
1251	1	2	11168	22168	1	12
1252	1	2	11168	22168	2	12
1253	1	2	11168	22168	3	10
1254	1	2	11168	22168	4	10
1255	1	2	11168	22168	5	10
1256	1	2	11168	22168	6	12
1257	1	2	11168	22168	7	10
1258	1	2	11168	22168	8	10
1259	1	2	11168	22168	9	11
1260	1	2	11168	22168	10	12
1261	1	2	11076	22076	1	10
1262	1	2	11076	22076	2	10
1263	1	2	11076	22076	3	11
1264	1	2	11076	22076	4	9
1265	1	2	11076	22076	5	11
1266	1	2	11076	22076	6	11
1267	1	2	11076	22076	7	10
1268	1	2	11076	22076	8	10
1269	1	2	11076	22076	9	10
1270	1	2	11076	22076	10	10
1271	1	2	11075	22075	1	13
1272	1	2	11075	22075	2	11
1273	1	2	11075	22075	3	12
1274	1	2	11075	22075	4	12
1275	1	2	11075	22075	5	13
1276	1	2	11075	22075	6	12
1277	1	2	11075	22075	7	12
1278	1	2	11075	22075	8	11
1279	1	2	11075	22075	9	12
1280	1	2	11075	22075	10	11
1281	1	2	11176	22176	1	12
1282	1	2	11176	22176	2	11
1283	1	2	11176	22176	3	10
1284	1	2	11176	22176	4	9
1285	1	2	11176	22176	5	11
1286	1	2	11176	22176	6	10
1287	1	2	11176	22176	7	11
1288	1	2	11176	22176	8	12
1289	1	2	11176	22176	9	10
1290	1	2	11176	22176	10	11
1291	1	2	11149	22149	1	9
1292	1	2	11149	22149	2	9
1293	1	2	11149	22149	3	11
1294	1	2	11149	22149	4	9
1295	1	2	11149	22149	5	11
1296	1	2	11149	22149	6	9
1297	1	2	11149	22149	7	11
1298	1	2	11149	22149	8	9
1299	1	2	11149	22149	9	8
1300	1	2	11149	22149	10	11
1301	1	2	11145	22145	1	12
1302	1	2	11145	22145	2	11
1303	1	2	11145	22145	3	11
1304	1	2	11145	22145	4	11
1305	1	2	11145	22145	5	11
1306	1	2	11145	22145	6	13
1307	1	2	11145	22145	7	11
1308	1	2	11145	22145	8	10
1309	1	2	11145	22145	9	11
1310	1	2	11145	22145	10	11
1311	1	2	11193	22193	1	9
1312	1	2	11193	22193	2	11
1313	1	2	11193	22193	3	10
1314	1	2	11193	22193	4	10
1315	1	2	11193	22193	5	10
1316	1	2	11193	22193	6	10
1317	1	2	11193	22193	7	9
1318	1	2	11193	22193	8	10
1319	1	2	11193	22193	9	9
1320	1	2	11193	22193	10	9
1321	1	2	11179	22179	1	12
1322	1	2	11179	22179	2	11
1323	1	2	11179	22179	3	11
1324	1	2	11179	22179	4	11
1325	1	2	11179	22179	5	12
1326	1	2	11179	22179	6	10
1327	1	2	11179	22179	7	11
1328	1	2	11179	22179	8	9
1329	1	2	11179	22179	9	9
1330	1	2	11179	22179	10	10
1331	1	2	11077	22077	1	11
1332	1	2	11077	22077	2	10
1333	1	2	11077	22077	3	11
1334	1	2	11077	22077	4	14
1335	1	2	11077	22077	5	12
1336	1	2	11077	22077	6	12
1337	1	2	11077	22077	7	11
1338	1	2	11077	22077	8	11
1339	1	2	11077	22077	9	13
1340	1	2	11077	22077	10	12
1341	1	2	11101	22101	1	10
1342	1	2	11101	22101	2	11
1343	1	2	11101	22101	3	11
1344	1	2	11101	22101	4	11
1345	1	2	11101	22101	5	12
1346	1	2	11101	22101	6	11
1347	1	2	11101	22101	7	12
1348	1	2	11101	22101	8	13
1349	1	2	11101	22101	9	11
1350	1	2	11101	22101	10	10
1351	1	2	11187	22187	1	12
1352	1	2	11187	22187	2	11
1353	1	2	11187	22187	3	12
1354	1	2	11187	22187	4	10
1355	1	2	11187	22187	5	12
1356	1	2	11187	22187	6	11
1357	1	2	11187	22187	7	11
1358	1	2	11187	22187	8	13
1359	1	2	11187	22187	9	11
1360	1	2	11187	22187	10	11
1361	1	2	11111	22111	1	12
1362	1	2	11111	22111	2	11
1363	1	2	11111	22111	3	13
1364	1	2	11111	22111	4	11
1365	1	2	11111	22111	5	12
1366	1	2	11111	22111	6	12
1367	1	2	11111	22111	7	12
1368	1	2	11111	22111	8	11
1369	1	2	11111	22111	9	11
1370	1	2	11111	22111	10	12
1371	1	2	11090	22090	1	11
1372	1	2	11090	22090	2	10
1373	1	2	11090	22090	3	11
1374	1	2	11090	22090	4	10
1375	1	2	11090	22090	5	11
1376	1	2	11090	22090	6	12
1377	1	2	11090	22090	7	8
1378	1	2	11090	22090	8	11
1379	1	2	11090	22090	9	11
1380	1	2	11090	22090	10	11
1381	1	2	11086	22086	1	11
1382	1	2	11086	22086	2	11
1383	1	2	11086	22086	3	12
1384	1	2	11086	22086	4	12
1385	1	2	11086	22086	5	11
1386	1	2	11086	22086	6	11
1387	1	2	11086	22086	7	9
1388	1	2	11086	22086	8	12
1389	1	2	11086	22086	9	12
1390	1	2	11086	22086	10	11
1391	1	2	11182	22182	1	10
1392	1	2	11182	22182	2	10
1393	1	2	11182	22182	3	10
1394	1	2	11182	22182	4	11
1395	1	2	11182	22182	5	11
1396	1	2	11182	22182	6	11
1397	1	2	11182	22182	7	11
1398	1	2	11182	22182	8	9
1399	1	2	11182	22182	9	11
1400	1	2	11182	22182	10	12
1401	1	2	11119	22119	1	12
1402	1	2	11119	22119	2	12
1403	1	2	11119	22119	3	11
1404	1	2	11119	22119	4	11
1405	1	2	11119	22119	5	12
1406	1	2	11119	22119	6	12
1407	1	2	11119	22119	7	10
1408	1	2	11119	22119	8	12
1409	1	2	11119	22119	9	12
1410	1	2	11119	22119	10	12
1411	1	2	11140	22140	1	10
1412	1	2	11140	22140	2	12
1413	1	2	11140	22140	3	11
1414	1	2	11140	22140	4	10
1415	1	2	11140	22140	5	12
1416	1	2	11140	22140	6	10
1417	1	2	11140	22140	7	11
1418	1	2	11140	22140	8	11
1419	1	2	11140	22140	9	10
1420	1	2	11140	22140	10	11
1421	1	2	11130	22130	1	12
1422	1	2	11130	22130	2	10
1423	1	2	11130	22130	3	11
1424	1	2	11130	22130	4	11
1425	1	2	11130	22130	5	10
1426	1	2	11130	22130	6	11
1427	1	2	11130	22130	7	11
1428	1	2	11130	22130	8	13
1429	1	2	11130	22130	9	12
1430	1	2	11130	22130	10	11
1431	1	2	11190	22190	1	10
1432	1	2	11190	22190	2	12
1433	1	2	11190	22190	3	9
1434	1	2	11190	22190	4	10
1435	1	2	11190	22190	5	10
1436	1	2	11190	22190	6	12
1437	1	2	11190	22190	7	10
1438	1	2	11190	22190	8	10
1439	1	2	11190	22190	9	11
1440	1	2	11190	22190	10	9
1441	1	2	11159	22159	1	9
1442	1	2	11159	22159	2	11
1443	1	2	11159	22159	3	11
1444	1	2	11159	22159	4	9
1445	1	2	11159	22159	5	12
1446	1	2	11159	22159	6	10
1447	1	2	11159	22159	7	10
1448	1	2	11159	22159	8	10
1449	1	2	11159	22159	9	10
1450	1	2	11159	22159	10	11
1451	1	2	11061	22061	1	9
1452	1	2	11061	22061	2	9
1453	1	2	11061	22061	3	10
1454	1	2	11061	22061	4	10
1455	1	2	11061	22061	5	10
1456	1	2	11061	22061	6	10
1457	1	2	11061	22061	7	10
1458	1	2	11061	22061	8	10
1459	1	2	11061	22061	9	9
1460	1	2	11061	22061	10	9
1461	1	2	11113	22113	1	10
1462	1	2	11113	22113	2	10
1463	1	2	11113	22113	3	10
1464	1	2	11113	22113	4	11
1465	1	2	11113	22113	5	9
1466	1	2	11113	22113	6	10
1467	1	2	11113	22113	7	11
1468	1	2	11113	22113	8	10
1469	1	2	11113	22113	9	11
1470	1	2	11113	22113	10	9
1471	1	2	11155	22155	1	13
1472	1	2	11155	22155	2	12
1473	1	2	11155	22155	3	10
1474	1	2	11155	22155	4	9
1475	1	2	11155	22155	5	11
1476	1	2	11155	22155	6	10
1477	1	2	11155	22155	7	12
1478	1	2	11155	22155	8	10
1479	1	2	11155	22155	9	11
1480	1	2	11155	22155	10	11
1481	1	2	11105	22105	1	9
1482	1	2	11105	22105	2	11
1483	1	2	11105	22105	3	10
1484	1	2	11105	22105	4	12
1485	1	2	11105	22105	5	12
1486	1	2	11105	22105	6	10
1487	1	2	11105	22105	7	11
1488	1	2	11105	22105	8	11
1489	1	2	11105	22105	9	12
1490	1	2	11105	22105	10	11
1491	1	2	11079	22079	1	10
1492	1	2	11079	22079	2	11
1493	1	2	11079	22079	3	10
1494	1	2	11079	22079	4	11
1495	1	2	11079	22079	5	10
1496	1	2	11079	22079	6	10
1497	1	2	11079	22079	7	11
1498	1	2	11079	22079	8	10
1499	1	2	11079	22079	9	10
1500	1	2	11079	22079	10	10
1501	1	2	11150	22150	1	10
1502	1	2	11150	22150	2	11
1503	1	2	11150	22150	3	12
1504	1	2	11150	22150	4	10
1505	1	2	11150	22150	5	9
1506	1	2	11150	22150	6	10
1507	1	2	11150	22150	7	11
1508	1	2	11150	22150	8	10
1509	1	2	11150	22150	9	12
1510	1	2	11150	22150	10	10
1511	1	2	11181	22181	1	10
1512	1	2	11181	22181	2	9
1513	1	2	11181	22181	3	9
1514	1	2	11181	22181	4	10
1515	1	2	11181	22181	5	9
1516	1	2	11181	22181	6	10
1517	1	2	11181	22181	7	11
1518	1	2	11181	22181	8	11
1519	1	2	11181	22181	9	10
1520	1	2	11181	22181	10	10
1521	1	2	11071	22071	1	11
1522	1	2	11071	22071	2	10
1523	1	2	11071	22071	3	9
1524	1	2	11071	22071	4	11
1525	1	2	11071	22071	5	9
1526	1	2	11071	22071	6	12
1527	1	2	11071	22071	7	9
1528	1	2	11071	22071	8	10
1529	1	2	11071	22071	9	10
1530	1	2	11071	22071	10	9
1531	1	2	11189	22189	1	10
1532	1	2	11189	22189	2	11
1533	1	2	11189	22189	3	10
1534	1	2	11189	22189	4	11
1535	1	2	11189	22189	5	11
1536	1	2	11189	22189	6	10
1537	1	2	11189	22189	7	10
1538	1	2	11189	22189	8	11
1539	1	2	11189	22189	9	10
1540	1	2	11189	22189	10	10
1541	1	2	11089	22089	1	10
1542	1	2	11089	22089	2	9
1543	1	2	11089	22089	3	8
1544	1	2	11089	22089	4	11
1545	1	2	11089	22089	5	11
1546	1	2	11089	22089	6	10
1547	1	2	11089	22089	7	9
1548	1	2	11089	22089	8	9
1549	1	2	11089	22089	9	10
1550	1	2	11089	22089	10	11
1551	1	2	11012	22012	1	12
1552	1	2	11012	22012	2	11
1553	1	2	11012	22012	3	10
1554	1	2	11012	22012	4	11
1555	1	2	11012	22012	5	12
1556	1	2	11012	22012	6	10
1557	1	2	11012	22012	7	12
1558	1	2	11012	22012	8	10
1559	1	2	11012	22012	9	12
1560	1	2	11012	22012	10	13
1561	1	2	11067	22067	1	9
1562	1	2	11067	22067	2	11
1563	1	2	11067	22067	3	9
1564	1	2	11067	22067	4	11
1565	1	2	11067	22067	5	9
1566	1	2	11067	22067	6	10
1567	1	2	11067	22067	7	10
1568	1	2	11067	22067	8	10
1569	1	2	11067	22067	9	9
1570	1	2	11067	22067	10	9
1571	1	2	11143	22143	1	11
1572	1	2	11143	22143	2	11
1573	1	2	11143	22143	3	11
1574	1	2	11143	22143	4	10
1575	1	2	11143	22143	5	10
1576	1	2	11143	22143	6	11
1577	1	2	11143	22143	7	10
1578	1	2	11143	22143	8	11
1579	1	2	11143	22143	9	10
1580	1	2	11143	22143	10	9
1581	1	2	11083	22083	1	11
1582	1	2	11083	22083	2	9
1583	1	2	11083	22083	3	12
1584	1	2	11083	22083	4	12
1585	1	2	11083	22083	5	10
1586	1	2	11083	22083	6	10
1587	1	2	11083	22083	7	11
1588	1	2	11083	22083	8	11
1589	1	2	11083	22083	9	11
1590	1	2	11083	22083	10	11
1591	1	2	11156	22156	1	10
1592	1	2	11156	22156	2	11
1593	1	2	11156	22156	3	11
1594	1	2	11156	22156	4	11
1595	1	2	11156	22156	5	12
1596	1	2	11156	22156	6	12
1597	1	2	11156	22156	7	10
1598	1	2	11156	22156	8	10
1599	1	2	11156	22156	9	10
1600	1	2	11156	22156	10	11
1601	1	2	11066	22066	1	10
1602	1	2	11066	22066	2	11
1603	1	2	11066	22066	3	11
1604	1	2	11066	22066	4	11
1605	1	2	11066	22066	5	10
1606	1	2	11066	22066	6	11
1607	1	2	11066	22066	7	10
1608	1	2	11066	22066	8	12
1609	1	2	11066	22066	9	11
1610	1	2	11066	22066	10	10
1611	2	3	12179	21179	1	12
1612	2	3	12179	21179	2	12
1613	2	3	12179	21179	3	12
1614	2	3	12179	21179	4	11
1615	2	3	12179	21179	5	11
1616	2	3	12179	21179	6	11
1617	2	3	12179	21179	7	12
1618	2	3	12179	21179	8	11
1619	2	3	12179	21179	9	11
1620	2	3	12179	21179	10	13
1621	2	3	12225	21225	1	10
1622	2	3	12225	21225	2	10
1623	2	3	12225	21225	3	10
1624	2	3	12225	21225	4	12
1625	2	3	12225	21225	5	11
1626	2	3	12225	21225	6	11
1627	2	3	12225	21225	7	10
1628	2	3	12225	21225	8	11
1629	2	3	12225	21225	9	10
1630	2	3	12225	21225	10	11
1631	2	3	12188	21188	1	12
1632	2	3	12188	21188	2	10
1633	2	3	12188	21188	3	13
1634	2	3	12188	21188	4	11
1635	2	3	12188	21188	5	12
1636	2	3	12188	21188	6	11
1637	2	3	12188	21188	7	13
1638	2	3	12188	21188	8	11
1639	2	3	12188	21188	9	12
1640	2	3	12188	21188	10	12
1641	2	3	12187	21187	1	12
1642	2	3	12187	21187	2	13
1643	2	3	12187	21187	3	12
1644	2	3	12187	21187	4	12
1645	2	3	12187	21187	5	12
1646	2	3	12187	21187	6	12
1647	2	3	12187	21187	7	12
1648	2	3	12187	21187	8	12
1649	2	3	12187	21187	9	12
1650	2	3	12187	21187	10	9
1651	2	3	12174	21174	1	11
1652	2	3	12174	21174	2	12
1653	2	3	12174	21174	3	11
1654	2	3	12174	21174	4	13
1655	2	3	12174	21174	5	12
1656	2	3	12174	21174	6	11
1657	2	3	12174	21174	7	12
1658	2	3	12174	21174	8	10
1659	2	3	12174	21174	9	12
1660	2	3	12174	21174	10	12
1661	2	3	12184	21184	1	10
1662	2	3	12184	21184	2	10
1663	2	3	12184	21184	3	11
1664	2	3	12184	21184	4	12
1665	2	3	12184	21184	5	11
1666	2	3	12184	21184	6	12
1667	2	3	12184	21184	7	10
1668	2	3	12184	21184	8	12
1669	2	3	12184	21184	9	11
1670	2	3	12184	21184	10	11
1671	2	3	12190	21190	1	11
1672	2	3	12190	21190	2	12
1673	2	3	12190	21190	3	11
1674	2	3	12190	21190	4	11
1675	2	3	12190	21190	5	11
1676	2	3	12190	21190	6	11
1677	2	3	12190	21190	7	10
1678	2	3	12190	21190	8	10
1679	2	3	12190	21190	9	12
1680	2	3	12190	21190	10	12
1681	2	3	12216	21216	1	11
1682	2	3	12216	21216	2	12
1683	2	3	12216	21216	3	13
1684	2	3	12216	21216	4	11
1685	2	3	12216	21216	5	11
1686	2	3	12216	21216	6	12
1687	2	3	12216	21216	7	10
1688	2	3	12216	21216	8	11
1689	2	3	12216	21216	9	11
1690	2	3	12216	21216	10	12
1691	2	3	12125	21125	1	10
1692	2	3	12125	21125	2	10
1693	2	3	12125	21125	3	12
1694	2	3	12125	21125	4	11
1695	2	3	12125	21125	5	11
1696	2	3	12125	21125	6	12
1697	2	3	12125	21125	7	10
1698	2	3	12125	21125	8	11
1699	2	3	12125	21125	9	11
1700	2	3	12125	21125	10	11
1701	2	3	12205	21205	1	10
1702	2	3	12205	21205	2	11
1703	2	3	12205	21205	3	11
1704	2	3	12205	21205	4	10
1705	2	3	12205	21205	5	10
1706	2	3	12205	21205	6	10
1707	2	3	12205	21205	7	11
1708	2	3	12205	21205	8	12
1709	2	3	12205	21205	9	11
1710	2	3	12205	21205	10	10
1711	2	3	12021	21021	1	10
1712	2	3	12021	21021	2	14
1713	2	3	12021	21021	3	13
1714	2	3	12021	21021	4	11
1715	2	3	12021	21021	5	12
1716	2	3	12021	21021	6	12
1717	2	3	12021	21021	7	12
1718	2	3	12021	21021	8	10
1719	2	3	12021	21021	9	12
1720	2	3	12021	21021	10	11
1721	2	3	12147	21147	1	12
1722	2	3	12147	21147	2	13
1723	2	3	12147	21147	3	12
1724	2	3	12147	21147	4	11
1725	2	3	12147	21147	5	11
1726	2	3	12147	21147	6	13
1727	2	3	12147	21147	7	13
1728	2	3	12147	21147	8	11
1729	2	3	12147	21147	9	12
1730	2	3	12147	21147	10	13
1731	1	3	11053	22053	1	11
1732	1	3	11053	22053	2	12
1733	1	3	11053	22053	3	10
1734	1	3	11053	22053	4	10
1735	1	3	11053	22053	5	10
1736	1	3	11053	22053	6	12
1737	1	3	11053	22053	7	11
1738	1	3	11053	22053	8	12
1739	1	3	11053	22053	9	10
1740	1	3	11053	22053	10	10
1741	2	3	12142	21142	1	11
1742	2	3	12142	21142	2	11
1743	2	3	12142	21142	3	11
1744	2	3	12142	21142	4	10
1745	2	3	12142	21142	5	11
1746	2	3	12142	21142	6	10
1747	2	3	12142	21142	7	12
1748	2	3	12142	21142	8	10
1749	2	3	12142	21142	9	11
1750	2	3	12142	21142	10	12
1751	2	3	12246	21246	1	11
1752	2	3	12246	21246	2	13
1753	2	3	12246	21246	3	12
1754	2	3	12246	21246	4	13
1755	2	3	12246	21246	5	12
1756	2	3	12246	21246	6	12
1757	2	3	12246	21246	7	11
1758	2	3	12246	21246	8	13
1759	2	3	12246	21246	9	12
1760	2	3	12246	21246	10	12
1761	2	3	12124	21124	1	12
1762	2	3	12124	21124	2	11
1763	2	3	12124	21124	3	14
1764	2	3	12124	21124	4	11
1765	2	3	12124	21124	5	10
1766	2	3	12124	21124	6	13
1767	2	3	12124	21124	7	11
1768	2	3	12124	21124	8	12
1769	2	3	12124	21124	9	11
1770	2	3	12124	21124	10	11
1771	2	3	12141	21141	1	13
1772	2	3	12141	21141	2	10
1773	2	3	12141	21141	3	12
1774	2	3	12141	21141	4	11
1775	2	3	12141	21141	5	12
1776	2	3	12141	21141	6	11
1777	2	3	12141	21141	7	12
1778	2	3	12141	21141	8	11
1779	2	3	12141	21141	9	11
1780	2	3	12141	21141	10	11
1781	2	3	12238	21238	1	10
1782	2	3	12238	21238	2	10
1783	2	3	12238	21238	3	12
1784	2	3	12238	21238	4	9
1785	2	3	12238	21238	5	11
1786	2	3	12238	21238	6	10
1787	2	3	12238	21238	7	10
1788	2	3	12238	21238	8	11
1789	2	3	12238	21238	9	10
1790	2	3	12238	21238	10	12
1791	2	3	12031	21031	1	12
1792	2	3	12031	21031	2	11
1793	2	3	12031	21031	3	11
1794	2	3	12031	21031	4	11
1795	2	3	12031	21031	5	10
1796	2	3	12031	21031	6	10
1797	2	3	12031	21031	7	10
1798	2	3	12031	21031	8	11
1799	2	3	12031	21031	9	10
1800	2	3	12031	21031	10	10
1801	2	3	12144	21144	1	11
1802	2	3	12144	21144	2	10
1803	2	3	12144	21144	3	10
1804	2	3	12144	21144	4	12
1805	2	3	12144	21144	5	10
1806	2	3	12144	21144	6	10
1807	2	3	12144	21144	7	11
1808	2	3	12144	21144	8	12
1809	2	3	12144	21144	9	12
1810	2	3	12144	21144	10	10
1811	2	3	12114	21114	1	12
1812	2	3	12114	21114	2	11
1813	2	3	12114	21114	3	10
1814	2	3	12114	21114	4	10
1815	2	3	12114	21114	5	13
1816	2	3	12114	21114	6	11
1817	2	3	12114	21114	7	11
1818	2	3	12114	21114	8	11
1819	2	3	12114	21114	9	9
1820	2	3	12114	21114	10	12
1821	2	3	12127	21127	1	12
1822	2	3	12127	21127	2	11
1823	2	3	12127	21127	3	11
1824	2	3	12127	21127	4	12
1825	2	3	12127	21127	5	11
1826	2	3	12127	21127	6	10
1827	2	3	12127	21127	7	12
1828	2	3	12127	21127	8	12
1829	2	3	12127	21127	9	11
1830	2	3	12127	21127	10	11
1831	2	3	12115	21115	1	12
1832	2	3	12115	21115	2	12
1833	2	3	12115	21115	3	11
1834	2	3	12115	21115	4	13
1835	2	3	12115	21115	5	10
1836	2	3	12115	21115	6	11
1837	2	3	12115	21115	7	11
1838	2	3	12115	21115	8	11
1839	2	3	12115	21115	9	12
1840	2	3	12115	21115	10	10
1841	2	3	12219	21219	1	13
1842	2	3	12219	21219	2	11
1843	2	3	12219	21219	3	10
1844	2	3	12219	21219	4	11
1845	2	3	12219	21219	5	10
1846	2	3	12219	21219	6	11
1847	2	3	12219	21219	7	11
1848	2	3	12219	21219	8	10
1849	2	3	12219	21219	9	11
1850	2	3	12219	21219	10	10
1851	2	3	12250	21250	1	12
1852	2	3	12250	21250	2	10
1853	2	3	12250	21250	3	11
1854	2	3	12250	21250	4	11
1855	2	3	12250	21250	5	12
1856	2	3	12250	21250	6	10
1857	2	3	12250	21250	7	12
1858	2	3	12250	21250	8	9
1859	2	3	12250	21250	9	10
1860	2	3	12250	21250	10	11
1861	2	3	12145	21145	1	12
1862	2	3	12145	21145	2	12
1863	2	3	12145	21145	3	12
1864	2	3	12145	21145	4	13
1865	2	3	12145	21145	5	12
1866	2	3	12145	21145	6	10
1867	2	3	12145	21145	7	13
1868	2	3	12145	21145	8	11
1869	2	3	12145	21145	9	14
1870	2	3	12145	21145	10	12
1871	2	3	12249	21249	1	11
1872	2	3	12249	21249	2	11
1873	2	3	12249	21249	3	11
1874	2	3	12249	21249	4	12
1875	2	3	12249	21249	5	11
1876	2	3	12249	21249	6	11
1877	2	3	12249	21249	7	9
1878	2	3	12249	21249	8	10
1879	2	3	12249	21249	9	12
1880	2	3	12249	21249	10	11
1881	2	3	12204	21204	1	10
1882	2	3	12204	21204	2	11
1883	2	3	12204	21204	3	12
1884	2	3	12204	21204	4	11
1885	2	3	12204	21204	5	11
1886	2	3	12204	21204	6	11
1887	2	3	12204	21204	7	11
1888	2	3	12204	21204	8	11
1889	2	3	12204	21204	9	12
1890	2	3	12204	21204	10	12
1891	2	3	12206	21206	1	10
1892	2	3	12206	21206	2	10
1893	2	3	12206	21206	3	11
1894	2	3	12206	21206	4	10
1895	2	3	12206	21206	5	11
1896	2	3	12206	21206	6	10
1897	2	3	12206	21206	7	10
1898	2	3	12206	21206	8	12
1899	2	3	12206	21206	9	12
1900	2	3	12206	21206	10	10
1901	2	3	12223	21223	1	10
1902	2	3	12223	21223	2	12
1903	2	3	12223	21223	3	11
1904	2	3	12223	21223	4	10
1905	2	3	12223	21223	5	10
1906	2	3	12223	21223	6	12
1907	2	3	12223	21223	7	10
1908	2	3	12223	21223	8	11
1909	2	3	12223	21223	9	11
1910	2	3	12223	21223	10	12
1911	2	3	12207	21207	1	11
1912	2	3	12207	21207	2	12
1913	2	3	12207	21207	3	9
1914	2	3	12207	21207	4	12
1915	2	3	12207	21207	5	10
1916	2	3	12207	21207	6	10
1917	2	3	12207	21207	7	10
1918	2	3	12207	21207	8	10
1919	2	3	12207	21207	9	11
1920	2	3	12207	21207	10	11
1921	2	3	12113	21113	1	11
1922	2	3	12113	21113	2	11
1923	2	3	12113	21113	3	11
1924	2	3	12113	21113	4	11
1925	2	3	12113	21113	5	11
1926	2	3	12113	21113	6	11
1927	2	3	12113	21113	7	11
1928	2	3	12113	21113	8	11
1929	2	3	12113	21113	9	11
1930	2	3	12113	21113	10	10
1931	2	3	12192	21192	1	10
1932	2	3	12192	21192	2	11
1933	2	3	12192	21192	3	11
1934	2	3	12192	21192	4	11
1935	2	3	12192	21192	5	11
1936	2	3	12192	21192	6	10
1937	2	3	12192	21192	7	12
1938	2	3	12192	21192	8	10
1939	2	3	12192	21192	9	11
1940	2	3	12192	21192	10	11
1941	2	3	12248	21248	1	13
1942	2	3	12248	21248	2	11
1943	2	3	12248	21248	3	10
1944	2	3	12248	21248	4	10
1945	2	3	12248	21248	5	11
1946	2	3	12248	21248	6	11
1947	2	3	12248	21248	7	11
1948	2	3	12248	21248	8	13
1949	2	3	12248	21248	9	12
1950	2	3	12248	21248	10	11
1951	2	3	12149	21149	1	12
1952	2	3	12149	21149	2	11
1953	2	3	12149	21149	3	12
1954	2	3	12149	21149	4	13
1955	2	3	12149	21149	5	12
1956	2	3	12149	21149	6	14
1957	2	3	12149	21149	7	14
1958	2	3	12149	21149	8	12
1959	2	3	12149	21149	9	14
1960	2	3	12149	21149	10	14
1961	2	3	12137	21137	1	11
1962	2	3	12137	21137	2	12
1963	2	3	12137	21137	3	8
1964	2	3	12137	21137	4	12
1965	2	3	12137	21137	5	11
1966	2	3	12137	21137	6	11
1967	2	3	12137	21137	7	11
1968	2	3	12137	21137	8	11
1969	2	3	12137	21137	9	11
1970	2	3	12137	21137	10	13
1971	2	3	12164	21164	1	10
1972	2	3	12164	21164	2	10
1973	2	3	12164	21164	3	10
1974	2	3	12164	21164	4	11
1975	2	3	12164	21164	5	11
1976	2	3	12164	21164	6	9
1977	2	3	12164	21164	7	11
1978	2	3	12164	21164	8	10
1979	2	3	12164	21164	9	8
1980	2	3	12164	21164	10	10
1981	2	3	12092	21092	1	12
1982	2	3	12092	21092	2	11
1983	2	3	12092	21092	3	11
1984	2	3	12092	21092	4	13
1985	2	3	12092	21092	5	12
1986	2	3	12092	21092	6	13
1987	2	3	12092	21092	7	12
1988	2	3	12092	21092	8	11
1989	2	3	12092	21092	9	10
1990	2	3	12092	21092	10	12
1991	2	3	12090	21090	1	11
1992	2	3	12090	21090	2	12
1993	2	3	12090	21090	3	12
1994	2	3	12090	21090	4	12
1995	2	3	12090	21090	5	11
1996	2	3	12090	21090	6	13
1997	2	3	12090	21090	7	12
1998	2	3	12090	21090	8	13
1999	2	3	12090	21090	9	12
2000	2	3	12090	21090	10	11
2001	2	3	12068	21068	1	12
2002	2	3	12068	21068	2	11
2003	2	3	12068	21068	3	10
2004	2	3	12068	21068	4	12
2005	2	3	12068	21068	5	11
2006	2	3	12068	21068	6	12
2007	2	3	12068	21068	7	11
2008	2	3	12068	21068	8	12
2009	2	3	12068	21068	9	10
2010	2	3	12068	21068	10	11
2011	2	3	12054	21054	1	12
2012	2	3	12054	21054	2	11
2013	2	3	12054	21054	3	13
2014	2	3	12054	21054	4	12
2015	2	3	12054	21054	5	12
2016	2	3	12054	21054	6	11
2017	2	3	12054	21054	7	11
2018	2	3	12054	21054	8	11
2019	2	3	12054	21054	9	12
2020	2	3	12054	21054	10	11
2021	2	3	12039	21039	1	9
2022	2	3	12039	21039	2	12
2023	2	3	12039	21039	3	11
2024	2	3	12039	21039	4	12
2025	2	3	12039	21039	5	11
2026	2	3	12039	21039	6	11
2027	2	3	12039	21039	7	12
2028	2	3	12039	21039	8	12
2029	2	3	12039	21039	9	11
2030	2	3	12039	21039	10	11
2031	2	3	12046	21046	1	11
2032	2	3	12046	21046	2	11
2033	2	3	12046	21046	3	13
2034	2	3	12046	21046	4	11
2035	2	3	12046	21046	5	10
2036	2	3	12046	21046	6	11
2037	2	3	12046	21046	7	12
2038	2	3	12046	21046	8	10
2039	2	3	12046	21046	9	10
2040	2	3	12046	21046	10	12
2041	2	3	12047	21047	1	12
2042	2	3	12047	21047	2	11
2043	2	3	12047	21047	3	11
2044	2	3	12047	21047	4	10
2045	2	3	12047	21047	5	12
2046	2	3	12047	21047	6	11
2047	2	3	12047	21047	7	11
2048	2	3	12047	21047	8	9
2049	2	3	12047	21047	9	10
2050	2	3	12047	21047	10	11
2051	2	3	12065	21065	1	11
2052	2	3	12065	21065	2	11
2053	2	3	12065	21065	3	10
2054	2	3	12065	21065	4	11
2055	2	3	12065	21065	5	11
2056	2	3	12065	21065	6	9
2057	2	3	12065	21065	7	12
2058	2	3	12065	21065	8	11
2059	2	3	12065	21065	9	11
2060	2	3	12065	21065	10	11
2061	2	3	12191	21191	1	12
2062	2	3	12191	21191	2	11
2063	2	3	12191	21191	3	11
2064	2	3	12191	21191	4	12
2065	2	3	12191	21191	5	11
2066	2	3	12191	21191	6	12
2067	2	3	12191	21191	7	11
2068	2	3	12191	21191	8	12
2069	2	3	12191	21191	9	11
2070	2	3	12191	21191	10	10
2071	2	3	12135	21135	1	12
2072	2	3	12135	21135	2	10
2073	2	3	12135	21135	3	9
2074	2	3	12135	21135	4	11
2075	2	3	12135	21135	5	11
2076	2	3	12135	21135	6	10
2077	2	3	12135	21135	7	10
2078	2	3	12135	21135	8	11
2079	2	3	12135	21135	9	11
2080	2	3	12135	21135	10	12
2081	2	3	12239	21239	1	12
2082	2	3	12239	21239	2	13
2083	2	3	12239	21239	3	11
2084	2	3	12239	21239	4	9
2085	2	3	12239	21239	5	11
2086	2	3	12239	21239	6	9
2087	2	3	12239	21239	7	10
2088	2	3	12239	21239	8	12
2089	2	3	12239	21239	9	11
2090	2	3	12239	21239	10	14
2091	2	3	12035	21035	1	10
2092	2	3	12035	21035	2	12
2093	2	3	12035	21035	3	11
2094	2	3	12035	21035	4	11
2095	2	3	12035	21035	5	12
2096	2	3	12035	21035	6	13
2097	2	3	12035	21035	7	11
2098	2	3	12035	21035	8	13
2099	2	3	12035	21035	9	12
2100	2	3	12035	21035	10	12
2101	2	3	12100	21100	1	10
2102	2	3	12100	21100	2	11
2103	2	3	12100	21100	3	12
2104	2	3	12100	21100	4	10
2105	2	3	12100	21100	5	13
2106	2	3	12100	21100	6	12
2107	2	3	12100	21100	7	12
2108	2	3	12100	21100	8	10
2109	2	3	12100	21100	9	11
2110	2	3	12100	21100	10	11
2111	2	3	12028	21028	1	11
2112	2	3	12028	21028	2	11
2113	2	3	12028	21028	3	11
2114	2	3	12028	21028	4	11
2115	2	3	12028	21028	5	12
2116	2	3	12028	21028	6	12
2117	2	3	12028	21028	7	12
2118	2	3	12028	21028	8	12
2119	2	3	12028	21028	9	13
2120	2	3	12028	21028	10	10
2121	2	3	12036	21036	1	11
2122	2	3	12036	21036	2	10
2123	2	3	12036	21036	3	12
2124	2	3	12036	21036	4	12
2125	2	3	12036	21036	5	10
2126	2	3	12036	21036	6	12
2127	2	3	12036	21036	7	11
2128	2	3	12036	21036	8	11
2129	2	3	12036	21036	9	10
2130	2	3	12036	21036	10	11
2131	2	3	12077	21077	1	12
2132	2	3	12077	21077	2	13
2133	2	3	12077	21077	3	13
2134	2	3	12077	21077	4	14
2135	2	3	12077	21077	5	13
2136	2	3	12077	21077	6	11
2137	2	3	12077	21077	7	12
2138	2	3	12077	21077	8	12
2139	2	3	12077	21077	9	14
2140	2	3	12077	21077	10	11
2141	2	3	12060	21060	1	9
2142	2	3	12060	21060	2	12
2143	2	3	12060	21060	3	13
2144	2	3	12060	21060	4	12
2145	2	3	12060	21060	5	12
2146	2	3	12060	21060	6	12
2147	2	3	12060	21060	7	11
2148	2	3	12060	21060	8	12
2149	2	3	12060	21060	9	11
2150	2	3	12060	21060	10	10
2151	2	3	12062	21062	1	12
2152	2	3	12062	21062	2	12
2153	2	3	12062	21062	3	13
2154	2	3	12062	21062	4	12
2155	2	3	12062	21062	5	12
2156	2	3	12062	21062	6	12
2157	2	3	12062	21062	7	11
2158	2	3	12062	21062	8	12
2159	2	3	12062	21062	9	10
2160	2	3	12062	21062	10	12
2161	2	3	12236	21236	1	13
2162	2	3	12236	21236	2	11
2163	2	3	12236	21236	3	11
2164	2	3	12236	21236	4	14
2165	2	3	12236	21236	5	14
2166	2	3	12236	21236	6	14
2167	2	3	12236	21236	7	15
2168	2	3	12236	21236	8	10
2169	2	3	12236	21236	9	11
2170	2	3	12236	21236	10	13
2171	2	3	12194	21194	1	12
2172	2	3	12194	21194	2	10
2173	2	3	12194	21194	3	12
2174	2	3	12194	21194	4	11
2175	2	3	12194	21194	5	11
2176	2	3	12194	21194	6	9
2177	2	3	12194	21194	7	11
2178	2	3	12194	21194	8	10
2179	2	3	12194	21194	9	11
2180	2	3	12194	21194	10	10
2181	2	3	12117	21117	1	11
2182	2	3	12117	21117	2	11
2183	2	3	12117	21117	3	10
2184	2	3	12117	21117	4	10
2185	2	3	12117	21117	5	11
2186	2	3	12117	21117	6	10
2187	2	3	12117	21117	7	10
2188	2	3	12117	21117	8	12
2189	2	3	12117	21117	9	9
2190	2	3	12117	21117	10	12
2191	2	3	12200	21200	1	14
2192	2	3	12200	21200	2	12
2193	2	3	12200	21200	3	10
2194	2	3	12200	21200	4	11
2195	2	3	12200	21200	5	10
2196	2	3	12200	21200	6	10
2197	2	3	12200	21200	7	11
2198	2	3	12200	21200	8	12
2199	2	3	12200	21200	9	10
2200	2	3	12200	21200	10	10
2201	2	3	12157	21157	1	13
2202	2	3	12157	21157	2	11
2203	2	3	12157	21157	3	12
2204	2	3	12157	21157	4	13
2205	2	3	12157	21157	5	12
2206	2	3	12157	21157	6	10
2207	2	3	12157	21157	7	11
2208	2	3	12157	21157	8	11
2209	2	3	12157	21157	9	11
2210	2	3	12157	21157	10	11
2211	2	3	12169	21169	1	14
2212	2	3	12169	21169	2	12
2213	2	3	12169	21169	3	12
2214	2	3	12169	21169	4	13
2215	2	3	12169	21169	5	13
2216	2	3	12169	21169	6	12
2217	2	3	12169	21169	7	13
2218	2	3	12169	21169	8	13
2219	2	3	12169	21169	9	12
2220	2	3	12169	21169	10	12
2221	2	3	12244	21244	1	10
2222	2	3	12244	21244	2	12
2223	2	3	12244	21244	3	11
2224	2	3	12244	21244	4	11
2225	2	3	12244	21244	5	10
2226	2	3	12244	21244	6	12
2227	2	3	12244	21244	7	11
2228	2	3	12244	21244	8	12
2229	2	3	12244	21244	9	10
2230	2	3	12244	21244	10	12
2231	2	3	12221	21221	1	10
2232	2	3	12221	21221	2	12
2233	2	3	12221	21221	3	12
2234	2	3	12221	21221	4	13
2235	2	3	12221	21221	5	11
2236	2	3	12221	21221	6	14
2237	2	3	12221	21221	7	13
2238	2	3	12221	21221	8	13
2239	2	3	12221	21221	9	12
2240	2	3	12221	21221	10	14
2241	2	3	12231	21231	1	12
2242	2	3	12231	21231	2	12
2243	2	3	12231	21231	3	12
2244	2	3	12231	21231	4	10
2245	2	3	12231	21231	5	12
2246	2	3	12231	21231	6	10
2247	2	3	12231	21231	7	13
2248	2	3	12231	21231	8	10
2249	2	3	12231	21231	9	10
2250	2	3	12231	21231	10	12
2251	2	3	12156	21156	1	12
2252	2	3	12156	21156	2	12
2253	2	3	12156	21156	3	13
2254	2	3	12156	21156	4	11
2255	2	3	12156	21156	5	13
2256	2	3	12156	21156	6	12
2257	2	3	12156	21156	7	12
2258	2	3	12156	21156	8	12
2259	2	3	12156	21156	9	12
2260	2	3	12156	21156	10	11
2261	2	3	12094	21094	1	11
2262	2	3	12094	21094	2	10
2263	2	3	12094	21094	3	11
2264	2	3	12094	21094	4	10
2265	2	3	12094	21094	5	10
2266	2	3	12094	21094	6	11
2267	2	3	12094	21094	7	10
2268	2	3	12094	21094	8	11
2269	2	3	12094	21094	9	10
2270	2	3	12094	21094	10	11
2271	2	3	12105	21105	1	10
2272	2	3	12105	21105	2	10
2273	2	3	12105	21105	3	9
2274	2	3	12105	21105	4	11
2275	2	3	12105	21105	5	11
2276	2	3	12105	21105	6	11
2277	2	3	12105	21105	7	9
2278	2	3	12105	21105	8	10
2279	2	3	12105	21105	9	10
2280	2	3	12105	21105	10	9
2281	2	3	12108	21108	1	10
2282	2	3	12108	21108	2	12
2283	2	3	12108	21108	3	11
2284	2	3	12108	21108	4	12
2285	2	3	12108	21108	5	11
2286	2	3	12108	21108	6	12
2287	2	3	12108	21108	7	10
2288	2	3	12108	21108	8	11
2289	2	3	12108	21108	9	12
2290	2	3	12108	21108	10	12
2291	2	3	12163	21163	1	11
2292	2	3	12163	21163	2	11
2293	2	3	12163	21163	3	12
2294	2	3	12163	21163	4	11
2295	2	3	12163	21163	5	11
2296	2	3	12163	21163	6	10
2297	2	3	12163	21163	7	12
2298	2	3	12163	21163	8	13
2299	2	3	12163	21163	9	11
2300	2	3	12163	21163	10	11
2301	2	3	12233	21233	1	13
2302	2	3	12233	21233	2	11
2303	2	3	12233	21233	3	11
2304	2	3	12233	21233	4	11
2305	2	3	12233	21233	5	11
2306	2	3	12233	21233	6	12
2307	2	3	12233	21233	7	11
2308	2	3	12233	21233	8	12
2309	2	3	12233	21233	9	11
2310	2	3	12233	21233	10	12
2311	2	3	12098	21098	1	11
2312	2	3	12098	21098	2	11
2313	2	3	12098	21098	3	12
2314	2	3	12098	21098	4	11
2315	2	3	12098	21098	5	10
2316	2	3	12098	21098	6	11
2317	2	3	12098	21098	7	11
2318	2	3	12098	21098	8	11
2319	2	3	12098	21098	9	10
2320	2	3	12098	21098	10	11
2321	2	3	12079	21079	1	10
2322	2	3	12079	21079	2	11
2323	2	3	12079	21079	3	12
2324	2	3	12079	21079	4	12
2325	2	3	12079	21079	5	12
2326	2	3	12079	21079	6	11
2327	2	3	12079	21079	7	12
2328	2	3	12079	21079	8	12
2329	2	3	12079	21079	9	12
2330	2	3	12079	21079	10	10
2331	2	3	12138	21138	1	12
2332	2	3	12138	21138	2	12
2333	2	3	12138	21138	3	11
2334	2	3	12138	21138	4	11
2335	2	3	12138	21138	5	11
2336	2	3	12138	21138	6	11
2337	2	3	12138	21138	7	11
2338	2	3	12138	21138	8	11
2339	2	3	12138	21138	9	11
2340	2	3	12138	21138	10	11
2341	2	3	12252	21252	1	12
2342	2	3	12252	21252	2	11
2343	2	3	12252	21252	3	12
2344	2	3	12252	21252	4	11
2345	2	3	12252	21252	5	10
2346	2	3	12252	21252	6	11
2347	2	3	12252	21252	7	11
2348	2	3	12252	21252	8	12
2349	2	3	12252	21252	9	12
2350	2	3	12252	21252	10	10
2351	2	3	12251	21251	1	12
2352	2	3	12251	21251	2	10
2353	2	3	12251	21251	3	13
2354	2	3	12251	21251	4	12
2355	2	3	12251	21251	5	11
2356	2	3	12251	21251	6	13
2357	2	3	12251	21251	7	12
2358	2	3	12251	21251	8	10
2359	2	3	12251	21251	9	12
2360	2	3	12251	21251	10	11
2361	2	3	12186	21186	1	11
2362	2	3	12186	21186	2	11
2363	2	3	12186	21186	3	13
2364	2	3	12186	21186	4	11
2365	2	3	12186	21186	5	11
2366	2	3	12186	21186	6	10
2367	2	3	12186	21186	7	11
2368	2	3	12186	21186	8	12
2369	2	3	12186	21186	9	9
2370	2	3	12186	21186	10	11
2371	2	3	12017	21017	1	11
2372	2	3	12017	21017	2	12
2373	2	3	12017	21017	3	11
2374	2	3	12017	21017	4	10
2375	2	3	12017	21017	5	11
2376	2	3	12017	21017	6	10
2377	2	3	12017	21017	7	11
2378	2	3	12017	21017	8	11
2379	2	3	12017	21017	9	11
2380	2	3	12017	21017	10	11
2381	2	3	12148	21148	1	10
2382	2	3	12148	21148	2	12
2383	2	3	12148	21148	3	12
2384	2	3	12148	21148	4	9
2385	2	3	12148	21148	5	11
2386	2	3	12148	21148	6	10
2387	2	3	12148	21148	7	11
2388	2	3	12148	21148	8	12
2389	2	3	12148	21148	9	10
2390	2	3	12148	21148	10	10
2391	2	3	12071	21071	1	12
2392	2	3	12071	21071	2	12
2393	2	3	12071	21071	3	11
2394	2	3	12071	21071	4	13
2395	2	3	12071	21071	5	12
2396	2	3	12071	21071	6	12
2397	2	3	12071	21071	7	11
2398	2	3	12071	21071	8	10
2399	2	3	12071	21071	9	11
2400	2	3	12071	21071	10	11
2401	2	3	12051	21051	1	12
2402	2	3	12051	21051	2	13
2403	2	3	12051	21051	3	11
2404	2	3	12051	21051	4	12
2405	2	3	12051	21051	5	11
2406	2	3	12051	21051	6	11
2407	2	3	12051	21051	7	11
2408	2	3	12051	21051	8	12
2409	2	3	12051	21051	9	12
2410	2	3	12051	21051	10	11
2411	2	3	12061	21061	1	11
2412	2	3	12061	21061	2	12
2413	2	3	12061	21061	3	11
2414	2	3	12061	21061	4	12
2415	2	3	12061	21061	5	12
2416	2	3	12061	21061	6	12
2417	2	3	12061	21061	7	10
2418	2	3	12061	21061	8	10
2419	2	3	12061	21061	9	13
2420	2	3	12061	21061	10	11
2421	2	3	12058	21058	1	10
2422	2	3	12058	21058	2	9
2423	2	3	12058	21058	3	12
2424	2	3	12058	21058	4	9
2425	2	3	12058	21058	5	11
2426	2	3	12058	21058	6	9
2427	2	3	12058	21058	7	10
2428	2	3	12058	21058	8	10
2429	2	3	12058	21058	9	11
2430	2	3	12058	21058	10	11
2431	1	3	11054	22054	1	11
2432	1	3	11054	22054	2	11
2433	1	3	11054	22054	3	12
2434	1	3	11054	22054	4	11
2435	1	3	11054	22054	5	11
2436	1	3	11054	22054	6	12
2437	1	3	11054	22054	7	13
2438	1	3	11054	22054	8	11
2439	1	3	11054	22054	9	11
2440	1	3	11054	22054	10	11
2441	2	3	12042	21042	1	9
2442	2	3	12042	21042	2	11
2443	2	3	12042	21042	3	10
2444	2	3	12042	21042	4	12
2445	2	3	12042	21042	5	10
2446	2	3	12042	21042	6	12
2447	2	3	12042	21042	7	11
2448	2	3	12042	21042	8	10
2449	2	3	12042	21042	9	11
2450	2	3	12042	21042	10	11
2451	2	3	12026	21026	1	9
2452	2	3	12026	21026	2	11
2453	2	3	12026	21026	3	11
2454	2	3	12026	21026	4	11
2455	2	3	12026	21026	5	10
2456	2	3	12026	21026	6	12
2457	2	3	12026	21026	7	10
2458	2	3	12026	21026	8	11
2459	2	3	12026	21026	9	10
2460	2	3	12026	21026	10	11
2461	2	3	12063	21063	1	9
2462	2	3	12063	21063	2	12
2463	2	3	12063	21063	3	11
2464	2	3	12063	21063	4	10
2465	2	3	12063	21063	5	11
2466	2	3	12063	21063	6	9
2467	2	3	12063	21063	7	11
2468	2	3	12063	21063	8	10
2469	2	3	12063	21063	9	12
2470	2	3	12063	21063	10	12
2471	2	3	12091	21091	1	10
2472	2	3	12091	21091	2	10
2473	2	3	12091	21091	3	11
2474	2	3	12091	21091	4	10
2475	2	3	12091	21091	5	12
2476	2	3	12091	21091	6	9
2477	2	3	12091	21091	7	10
2478	2	3	12091	21091	8	9
2479	2	3	12091	21091	9	11
2480	2	3	12091	21091	10	12
2481	2	3	12073	21073	1	11
2482	2	3	12073	21073	2	13
2483	2	3	12073	21073	3	11
2484	2	3	12073	21073	4	12
2485	2	3	12073	21073	5	13
2486	2	3	12073	21073	6	11
2487	2	3	12073	21073	7	12
2488	2	3	12073	21073	8	12
2489	2	3	12073	21073	9	12
2490	2	3	12073	21073	10	11
2491	2	3	12131	21131	1	11
2492	2	3	12131	21131	2	12
2493	2	3	12131	21131	3	13
2494	2	3	12131	21131	4	12
2495	2	3	12131	21131	5	11
2496	2	3	12131	21131	6	12
2497	2	3	12131	21131	7	13
2498	2	3	12131	21131	8	12
2499	2	3	12131	21131	9	11
2500	2	3	12131	21131	10	12
2501	2	3	12089	21089	1	13
2502	2	3	12089	21089	2	11
2503	2	3	12089	21089	3	12
2504	2	3	12089	21089	4	11
2505	2	3	12089	21089	5	12
2506	2	3	12089	21089	6	11
2507	2	3	12089	21089	7	10
2508	2	3	12089	21089	8	11
2509	2	3	12089	21089	9	11
2510	2	3	12089	21089	10	12
2511	2	3	12059	21059	1	11
2512	2	3	12059	21059	2	11
2513	2	3	12059	21059	3	10
2514	2	3	12059	21059	4	10
2515	2	3	12059	21059	5	11
2516	2	3	12059	21059	6	12
2517	2	3	12059	21059	7	10
2518	2	3	12059	21059	8	9
2519	2	3	12059	21059	9	11
2520	2	3	12059	21059	10	10
2521	2	3	12070	21070	1	13
2522	2	3	12070	21070	2	14
2523	2	3	12070	21070	3	12
2524	2	3	12070	21070	4	11
2525	2	3	12070	21070	5	10
2526	2	3	12070	21070	6	11
2527	2	3	12070	21070	7	11
2528	2	3	12070	21070	8	11
2529	2	3	12070	21070	9	10
2530	2	3	12070	21070	10	12
2531	2	3	12049	21049	1	12
2532	2	3	12049	21049	2	12
2533	2	3	12049	21049	3	12
2534	2	3	12049	21049	4	11
2535	2	3	12049	21049	5	13
2536	2	3	12049	21049	6	12
2537	2	3	12049	21049	7	11
2538	2	3	12049	21049	8	11
2539	2	3	12049	21049	9	12
2540	2	3	12049	21049	10	12
2541	2	3	12069	21069	1	8
2542	2	3	12069	21069	2	11
2543	2	3	12069	21069	3	11
2544	2	3	12069	21069	4	10
2545	2	3	12069	21069	5	11
2546	2	3	12069	21069	6	10
2547	2	3	12069	21069	7	11
2548	2	3	12069	21069	8	10
2549	2	3	12069	21069	9	10
2550	2	3	12069	21069	10	10
2551	2	3	12020	21020	1	11
2552	2	3	12020	21020	2	13
2553	2	3	12020	21020	3	13
2554	2	3	12020	21020	4	11
2555	2	3	12020	21020	5	12
2556	2	3	12020	21020	6	12
2557	2	3	12020	21020	7	12
2558	2	3	12020	21020	8	11
2559	2	3	12020	21020	9	11
2560	2	3	12020	21020	10	12
2561	1	3	11055	22055	1	11
2562	1	3	11055	22055	2	9
2563	1	3	11055	22055	3	10
2564	1	3	11055	22055	4	10
2565	1	3	11055	22055	5	9
2566	1	3	11055	22055	6	10
2567	1	3	11055	22055	7	11
2568	1	3	11055	22055	8	11
2569	1	3	11055	22055	9	10
2570	1	3	11055	22055	10	11
2571	2	3	12096	21096	1	11
2572	2	3	12096	21096	2	10
2573	2	3	12096	21096	3	10
2574	2	3	12096	21096	4	12
2575	2	3	12096	21096	5	12
2576	2	3	12096	21096	6	13
2577	2	3	12096	21096	7	12
2578	2	3	12096	21096	8	12
2579	2	3	12096	21096	9	12
2580	2	3	12096	21096	10	11
2581	2	3	12150	21150	1	12
2582	2	3	12150	21150	2	11
2583	2	3	12150	21150	3	12
2584	2	3	12150	21150	4	11
2585	2	3	12150	21150	5	10
2586	2	3	12150	21150	6	11
2587	2	3	12150	21150	7	10
2588	2	3	12150	21150	8	12
2589	2	3	12150	21150	9	11
2590	2	3	12150	21150	10	12
2591	2	3	12016	21016	1	11
2592	2	3	12016	21016	2	11
2593	2	3	12016	21016	3	11
2594	2	3	12016	21016	4	10
2595	2	3	12016	21016	5	12
2596	2	3	12016	21016	6	11
2597	2	3	12016	21016	7	11
2598	2	3	12016	21016	8	11
2599	2	3	12016	21016	9	10
2600	2	3	12016	21016	10	9
2601	2	3	12023	21023	1	11
2602	2	3	12023	21023	2	13
2603	2	3	12023	21023	3	12
2604	2	3	12023	21023	4	10
2605	2	3	12023	21023	5	12
2606	2	3	12023	21023	6	10
2607	2	3	12023	21023	7	12
2608	2	3	12023	21023	8	12
2609	2	3	12023	21023	9	14
2610	2	3	12023	21023	10	13
2611	2	3	12084	21084	1	11
2612	2	3	12084	21084	2	12
2613	2	3	12084	21084	3	12
2614	2	3	12084	21084	4	13
2615	2	3	12084	21084	5	13
2616	2	3	12084	21084	6	13
2617	2	3	12084	21084	7	12
2618	2	3	12084	21084	8	10
2619	2	3	12084	21084	9	9
2620	2	3	12084	21084	10	11
2621	2	3	12088	21088	1	10
2622	2	3	12088	21088	2	10
2623	2	3	12088	21088	3	11
2624	2	3	12088	21088	4	9
2625	2	3	12088	21088	5	12
2626	2	3	12088	21088	6	9
2627	2	3	12088	21088	7	10
2628	2	3	12088	21088	8	10
2629	2	3	12088	21088	9	10
2630	2	3	12088	21088	10	11
2631	2	3	12087	21087	1	9
2632	2	3	12087	21087	2	10
2633	2	3	12087	21087	3	10
2634	2	3	12087	21087	4	9
2635	2	3	12087	21087	5	10
2636	2	3	12087	21087	6	10
2637	2	3	12087	21087	7	9
2638	2	3	12087	21087	8	10
2639	2	3	12087	21087	9	11
2640	2	3	12087	21087	10	11
2641	2	3	12158	21158	1	11
2642	2	3	12158	21158	2	9
2643	2	3	12158	21158	3	11
2644	2	3	12158	21158	4	11
2645	2	3	12158	21158	5	13
2646	2	3	12158	21158	6	11
2647	2	3	12158	21158	7	11
2648	2	3	12158	21158	8	11
2649	2	3	12158	21158	9	10
2650	2	3	12158	21158	10	11
2651	2	3	12102	21102	1	12
2652	2	3	12102	21102	2	13
2653	2	3	12102	21102	3	10
2654	2	3	12102	21102	4	12
2655	2	3	12102	21102	5	10
2656	2	3	12102	21102	6	12
2657	2	3	12102	21102	7	11
2658	2	3	12102	21102	8	11
2659	2	3	12102	21102	9	11
2660	2	3	12102	21102	10	11
2661	2	3	12083	21083	1	10
2662	2	3	12083	21083	2	12
2663	2	3	12083	21083	3	9
2664	2	3	12083	21083	4	11
2665	2	3	12083	21083	5	10
2666	2	3	12083	21083	6	11
2667	2	3	12083	21083	7	12
2668	2	3	12083	21083	8	11
2669	2	3	12083	21083	9	10
2670	2	3	12083	21083	10	10
2671	2	3	12099	21099	1	11
2672	2	3	12099	21099	2	12
2673	2	3	12099	21099	3	11
2674	2	3	12099	21099	4	11
2675	2	3	12099	21099	5	12
2676	2	3	12099	21099	6	11
2677	2	3	12099	21099	7	11
2678	2	3	12099	21099	8	11
2679	2	3	12099	21099	9	11
2680	2	3	12099	21099	10	9
2681	2	3	12080	21080	1	11
2682	2	3	12080	21080	2	11
2683	2	3	12080	21080	3	9
2684	2	3	12080	21080	4	11
2685	2	3	12080	21080	5	11
2686	2	3	12080	21080	6	11
2687	2	3	12080	21080	7	10
2688	2	3	12080	21080	8	9
2689	2	3	12080	21080	9	10
2690	2	3	12080	21080	10	11
2691	2	3	12055	21055	1	12
2692	2	3	12055	21055	2	11
2693	2	3	12055	21055	3	12
2694	2	3	12055	21055	4	11
2695	2	3	12055	21055	5	9
2696	2	3	12055	21055	6	11
2697	2	3	12055	21055	7	10
2698	2	3	12055	21055	8	13
2699	2	3	12055	21055	9	9
2700	2	3	12055	21055	10	12
2701	2	3	12048	21048	1	10
2702	2	3	12048	21048	2	12
2703	2	3	12048	21048	3	10
2704	2	3	12048	21048	4	11
2705	2	3	12048	21048	5	11
2706	2	3	12048	21048	6	10
2707	2	3	12048	21048	7	10
2708	2	3	12048	21048	8	12
2709	2	3	12048	21048	9	11
2710	2	3	12048	21048	10	11
2711	2	3	12161	21161	1	12
2712	2	3	12161	21161	2	10
2713	2	3	12161	21161	3	10
2714	2	3	12161	21161	4	11
2715	2	3	12161	21161	5	11
2716	2	3	12161	21161	6	12
2717	2	3	12161	21161	7	14
2718	2	3	12161	21161	8	12
2719	2	3	12161	21161	9	11
2720	2	3	12161	21161	10	13
2721	2	3	12160	21160	1	12
2722	2	3	12160	21160	2	11
2723	2	3	12160	21160	3	11
2724	2	3	12160	21160	4	11
2725	2	3	12160	21160	5	11
2726	2	3	12160	21160	6	11
2727	2	3	12160	21160	7	10
2728	2	3	12160	21160	8	12
2729	2	3	12160	21160	9	10
2730	2	3	12160	21160	10	10
2731	2	3	12037	21037	1	11
2732	2	3	12037	21037	2	12
2733	2	3	12037	21037	3	12
2734	2	3	12037	21037	4	11
2735	2	3	12037	21037	5	10
2736	2	3	12037	21037	6	11
2737	2	3	12037	21037	7	10
2738	2	3	12037	21037	8	10
2739	2	3	12037	21037	9	10
2740	2	3	12037	21037	10	11
2741	2	3	12245	21245	1	14
2742	2	3	12245	21245	2	13
2743	2	3	12245	21245	3	13
2744	2	3	12245	21245	4	13
2745	2	3	12245	21245	5	11
2746	2	3	12245	21245	6	12
2747	2	3	12245	21245	7	11
2748	2	3	12245	21245	8	13
2749	2	3	12245	21245	9	12
2750	2	3	12245	21245	10	13
2751	2	3	12053	21053	1	12
2752	2	3	12053	21053	2	12
2753	2	3	12053	21053	3	12
2754	2	3	12053	21053	4	13
2755	2	3	12053	21053	5	10
2756	2	3	12053	21053	6	11
2757	2	3	12053	21053	7	11
2758	2	3	12053	21053	8	11
2759	2	3	12053	21053	9	10
2760	2	3	12053	21053	10	11
2761	2	3	12056	21056	1	12
2762	2	3	12056	21056	2	11
2763	2	3	12056	21056	3	12
2764	2	3	12056	21056	4	10
2765	2	3	12056	21056	5	12
2766	2	3	12056	21056	6	12
2767	2	3	12056	21056	7	10
2768	2	3	12056	21056	8	10
2769	2	3	12056	21056	9	11
2770	2	3	12056	21056	10	12
2771	2	3	12043	21043	1	11
2772	2	3	12043	21043	2	12
2773	2	3	12043	21043	3	11
2774	2	3	12043	21043	4	11
2775	2	3	12043	21043	5	9
2776	2	3	12043	21043	6	11
2777	2	3	12043	21043	7	10
2778	2	3	12043	21043	8	11
2779	2	3	12043	21043	9	12
2780	2	3	12043	21043	10	12
2781	2	3	12064	21064	1	11
2782	2	3	12064	21064	2	11
2783	2	3	12064	21064	3	12
2784	2	3	12064	21064	4	11
2785	2	3	12064	21064	5	10
2786	2	3	12064	21064	6	11
2787	2	3	12064	21064	7	11
2788	2	3	12064	21064	8	13
2789	2	3	12064	21064	9	11
2790	2	3	12064	21064	10	12
2791	2	3	12040	21040	1	11
2792	2	3	12040	21040	2	9
2793	2	3	12040	21040	3	12
2794	2	3	12040	21040	4	12
2795	2	3	12040	21040	5	11
2796	2	3	12040	21040	6	11
2797	2	3	12040	21040	7	11
2798	2	3	12040	21040	8	10
2799	2	3	12040	21040	9	12
2800	2	3	12040	21040	10	12
2801	2	3	12095	21095	1	13
2802	2	3	12095	21095	2	11
2803	2	3	12095	21095	3	11
2804	2	3	12095	21095	4	10
2805	2	3	12095	21095	5	13
2806	2	3	12095	21095	6	12
2807	2	3	12095	21095	7	11
2808	2	3	12095	21095	8	13
2809	2	3	12095	21095	9	12
2810	2	3	12095	21095	10	12
2811	2	3	12165	21165	1	11
2812	2	3	12165	21165	2	11
2813	2	3	12165	21165	3	12
2814	2	3	12165	21165	4	11
2815	2	3	12165	21165	5	12
2816	2	3	12165	21165	6	11
2817	2	3	12165	21165	7	12
2818	2	3	12165	21165	8	11
2819	2	3	12165	21165	9	13
2820	2	3	12165	21165	10	10
2821	1	3	11052	22052	1	12
2822	1	3	11052	22052	2	11
2823	1	3	11052	22052	3	11
2824	1	3	11052	22052	4	11
2825	1	3	11052	22052	5	12
2826	1	3	11052	22052	6	12
2827	1	3	11052	22052	7	10
2828	1	3	11052	22052	8	10
2829	1	3	11052	22052	9	10
2830	1	3	11052	22052	10	12
2831	2	3	12044	21044	1	11
2832	2	3	12044	21044	2	11
2833	2	3	12044	21044	3	10
2834	2	3	12044	21044	4	10
2835	2	3	12044	21044	5	10
2836	2	3	12044	21044	6	11
2837	2	3	12044	21044	7	11
2838	2	3	12044	21044	8	10
2839	2	3	12044	21044	9	10
2840	2	3	12044	21044	10	11
2841	2	3	12030	21030	1	11
2842	2	3	12030	21030	2	14
2843	2	3	12030	21030	3	10
2844	2	3	12030	21030	4	11
2845	2	3	12030	21030	5	10
2846	2	3	12030	21030	6	10
2847	2	3	12030	21030	7	11
2848	2	3	12030	21030	8	13
2849	2	3	12030	21030	9	12
2850	2	3	12030	21030	10	11
2851	2	3	12155	21155	1	11
2852	2	3	12155	21155	2	15
2853	2	3	12155	21155	3	10
2854	2	3	12155	21155	4	11
2855	2	3	12155	21155	5	11
2856	2	3	12155	21155	6	11
2857	2	3	12155	21155	7	11
2858	2	3	12155	21155	8	11
2859	2	3	12155	21155	9	11
2860	2	3	12155	21155	10	11
2861	2	3	12082	21082	1	11
2862	2	3	12082	21082	2	11
2863	2	3	12082	21082	3	9
2864	2	3	12082	21082	4	11
2865	2	3	12082	21082	5	10
2866	2	3	12082	21082	6	11
2867	2	3	12082	21082	7	11
2868	2	3	12082	21082	8	11
2869	2	3	12082	21082	9	10
2870	2	3	12082	21082	10	10
2871	2	3	12129	21129	1	12
2872	2	3	12129	21129	2	12
2873	2	3	12129	21129	3	12
2874	2	3	12129	21129	4	10
2875	2	3	12129	21129	5	12
2876	2	3	12129	21129	6	13
2877	2	3	12129	21129	7	11
2878	2	3	12129	21129	8	11
2879	2	3	12129	21129	9	12
2880	2	3	12129	21129	10	11
2881	2	3	12199	21199	1	12
2882	2	3	12199	21199	2	10
2883	2	3	12199	21199	3	12
2884	2	3	12199	21199	4	10
2885	2	3	12199	21199	5	11
2886	2	3	12199	21199	6	11
2887	2	3	12199	21199	7	13
2888	2	3	12199	21199	8	11
2889	2	3	12199	21199	9	12
2890	2	3	12199	21199	10	11
2891	2	3	12183	21183	1	12
2892	2	3	12183	21183	2	13
2893	2	3	12183	21183	3	12
2894	2	3	12183	21183	4	11
2895	2	3	12183	21183	5	12
2896	2	3	12183	21183	6	12
2897	2	3	12183	21183	7	12
2898	2	3	12183	21183	8	13
2899	2	3	12183	21183	9	13
2900	2	3	12183	21183	10	13
2901	2	3	12126	21126	1	10
2902	2	3	12126	21126	2	10
2903	2	3	12126	21126	3	12
2904	2	3	12126	21126	4	12
2905	2	3	12126	21126	5	12
2906	2	3	12126	21126	6	11
2907	2	3	12126	21126	7	12
2908	2	3	12126	21126	8	11
2909	2	3	12126	21126	9	12
2910	2	3	12126	21126	10	11
2911	2	3	12034	21034	1	11
2912	2	3	12034	21034	2	12
2913	2	3	12034	21034	3	11
2914	2	3	12034	21034	4	11
2915	2	3	12034	21034	5	12
2916	2	3	12034	21034	6	9
2917	2	3	12034	21034	7	10
2918	2	3	12034	21034	8	10
2919	2	3	12034	21034	9	10
2920	2	3	12034	21034	10	11
2921	2	3	12152	21152	1	11
2922	2	3	12152	21152	2	11
2923	2	3	12152	21152	3	12
2924	2	3	12152	21152	4	10
2925	2	3	12152	21152	5	12
2926	2	3	12152	21152	6	12
2927	2	3	12152	21152	7	11
2928	2	3	12152	21152	8	12
2929	2	3	12152	21152	9	11
2930	2	3	12152	21152	10	10
2931	2	3	12240	21240	1	10
2932	2	3	12240	21240	2	11
2933	2	3	12240	21240	3	12
2934	2	3	12240	21240	4	9
2935	2	3	12240	21240	5	11
2936	2	3	12240	21240	6	11
2937	2	3	12240	21240	7	11
2938	2	3	12240	21240	8	11
2939	2	3	12240	21240	9	10
2940	2	3	12240	21240	10	11
2941	2	3	12234	21234	1	11
2942	2	3	12234	21234	2	12
2943	2	3	12234	21234	3	11
2944	2	3	12234	21234	4	12
2945	2	3	12234	21234	5	9
2946	2	3	12234	21234	6	12
2947	2	3	12234	21234	7	11
2948	2	3	12234	21234	8	10
2949	2	3	12234	21234	9	11
2950	2	3	12234	21234	10	10
2951	2	3	12222	21222	1	11
2952	2	3	12222	21222	2	11
2953	2	3	12222	21222	3	12
2954	2	3	12222	21222	4	11
2955	2	3	12222	21222	5	13
2956	2	3	12222	21222	6	10
2957	2	3	12222	21222	7	13
2958	2	3	12222	21222	8	12
2959	2	3	12222	21222	9	10
2960	2	3	12222	21222	10	12
2961	2	3	12121	21121	1	10
2962	2	3	12121	21121	2	13
2963	2	3	12121	21121	3	14
2964	2	3	12121	21121	4	14
2965	2	3	12121	21121	5	14
2966	2	3	12121	21121	6	12
2967	2	3	12121	21121	7	12
2968	2	3	12121	21121	8	10
2969	2	3	12121	21121	9	12
2970	2	3	12121	21121	10	13
2971	2	3	12033	21033	1	11
2972	2	3	12033	21033	2	11
2973	2	3	12033	21033	3	10
2974	2	3	12033	21033	4	11
2975	2	3	12033	21033	5	11
2976	2	3	12033	21033	6	10
2977	2	3	12033	21033	7	11
2978	2	3	12033	21033	8	9
2979	2	3	12033	21033	9	11
2980	2	3	12033	21033	10	11
2981	2	3	12185	21185	1	11
2982	2	3	12185	21185	2	11
2983	2	3	12185	21185	3	11
2984	2	3	12185	21185	4	13
2985	2	3	12185	21185	5	11
2986	2	3	12185	21185	6	11
2987	2	3	12185	21185	7	12
2988	2	3	12185	21185	8	13
2989	2	3	12185	21185	9	11
2990	2	3	12185	21185	10	12
2991	2	3	12122	21122	1	11
2992	2	3	12122	21122	2	11
2993	2	3	12122	21122	3	12
2994	2	3	12122	21122	4	11
2995	2	3	12122	21122	5	11
2996	2	3	12122	21122	6	9
2997	2	3	12122	21122	7	11
2998	2	3	12122	21122	8	11
2999	2	3	12122	21122	9	11
3000	2	3	12122	21122	10	11
3001	2	3	12227	21227	1	11
3002	2	3	12227	21227	2	13
3003	2	3	12227	21227	3	12
3004	2	3	12227	21227	4	13
3005	2	3	12227	21227	5	10
3006	2	3	12227	21227	6	11
3007	2	3	12227	21227	7	13
3008	2	3	12227	21227	8	10
3009	2	3	12227	21227	9	11
3010	2	3	12227	21227	10	11
3011	2	3	12173	21173	1	11
3012	2	3	12173	21173	2	11
3013	2	3	12173	21173	3	10
3014	2	3	12173	21173	4	12
3015	2	3	12173	21173	5	11
3016	2	3	12173	21173	6	11
3017	2	3	12173	21173	7	11
3018	2	3	12173	21173	8	9
3019	2	3	12173	21173	9	10
3020	2	3	12173	21173	10	12
3021	2	3	12134	21134	1	11
3022	2	3	12134	21134	2	11
3023	2	3	12134	21134	3	13
3024	2	3	12134	21134	4	13
3025	2	3	12134	21134	5	13
3026	2	3	12134	21134	6	12
3027	2	3	12134	21134	7	11
3028	2	3	12134	21134	8	13
3029	2	3	12134	21134	9	12
3030	2	3	12134	21134	10	12
3031	2	3	12232	21232	1	11
3032	2	3	12232	21232	2	12
3033	2	3	12232	21232	3	12
3034	2	3	12232	21232	4	11
3035	2	3	12232	21232	5	10
3036	2	3	12232	21232	6	12
3037	2	3	12232	21232	7	11
3038	2	3	12232	21232	8	13
3039	2	3	12232	21232	9	11
3040	2	3	12232	21232	10	11
3041	2	3	12143	21143	1	11
3042	2	3	12143	21143	2	11
3043	2	3	12143	21143	3	11
3044	2	3	12143	21143	4	10
3045	2	3	12143	21143	5	11
3046	2	3	12143	21143	6	11
3047	2	3	12143	21143	7	11
3048	2	3	12143	21143	8	11
3049	2	3	12143	21143	9	11
3050	2	3	12143	21143	10	11
3051	2	3	12197	21197	1	11
3052	2	3	12197	21197	2	11
3053	2	3	12197	21197	3	11
3054	2	3	12197	21197	4	12
3055	2	3	12197	21197	5	12
3056	2	3	12197	21197	6	12
3057	2	3	12197	21197	7	11
3058	2	3	12197	21197	8	12
3059	2	3	12197	21197	9	11
3060	2	3	12197	21197	10	12
3061	2	3	12123	21123	1	12
3062	2	3	12123	21123	2	12
3063	2	3	12123	21123	3	11
3064	2	3	12123	21123	4	12
3065	2	3	12123	21123	5	10
3066	2	3	12123	21123	6	13
3067	2	3	12123	21123	7	12
3068	2	3	12123	21123	8	12
3069	2	3	12123	21123	9	14
3070	2	3	12123	21123	10	12
3071	2	3	12162	21162	1	10
3072	2	3	12162	21162	2	12
3073	2	3	12162	21162	3	11
3074	2	3	12162	21162	4	11
3075	2	3	12162	21162	5	12
3076	2	3	12162	21162	6	11
3077	2	3	12162	21162	7	10
3078	2	3	12162	21162	8	11
3079	2	3	12162	21162	9	10
3080	2	3	12162	21162	10	10
3081	2	3	12151	21151	1	10
3082	2	3	12151	21151	2	11
3083	2	3	12151	21151	3	11
3084	2	3	12151	21151	4	10
3085	2	3	12151	21151	5	10
3086	2	3	12151	21151	6	10
3087	2	3	12151	21151	7	9
3088	2	3	12151	21151	8	8
3089	2	3	12151	21151	9	10
3090	2	3	12151	21151	10	10
3091	2	3	12107	21107	1	11
3092	2	3	12107	21107	2	10
3093	2	3	12107	21107	3	12
3094	2	3	12107	21107	4	11
3095	2	3	12107	21107	5	10
3096	2	3	12107	21107	6	11
3097	2	3	12107	21107	7	11
3098	2	3	12107	21107	8	13
3099	2	3	12107	21107	9	11
3100	2	3	12107	21107	10	11
3101	2	3	12041	21041	1	12
3102	2	3	12041	21041	2	11
3103	2	3	12041	21041	3	11
3104	2	3	12041	21041	4	12
3105	2	3	12041	21041	5	14
3106	2	3	12041	21041	6	12
3107	2	3	12041	21041	7	11
3108	2	3	12041	21041	8	11
3109	2	3	12041	21041	9	12
3110	2	3	12041	21041	10	11
3111	2	3	12025	21025	1	10
3112	2	3	12025	21025	2	12
3113	2	3	12025	21025	3	12
3114	2	3	12025	21025	4	11
3115	2	3	12025	21025	5	12
3116	2	3	12025	21025	6	12
3117	2	3	12025	21025	7	11
3118	2	3	12025	21025	8	12
3119	2	3	12025	21025	9	12
3120	2	3	12025	21025	10	12
3121	2	3	12101	21101	1	9
3122	2	3	12101	21101	2	11
3123	2	3	12101	21101	3	11
3124	2	3	12101	21101	4	11
3125	2	3	12101	21101	5	12
3126	2	3	12101	21101	6	11
3127	2	3	12101	21101	7	10
3128	2	3	12101	21101	8	12
3129	2	3	12101	21101	9	10
3130	2	3	12101	21101	10	11
3131	2	3	12074	21074	1	12
3132	2	3	12074	21074	2	10
3133	2	3	12074	21074	3	11
3134	2	3	12074	21074	4	11
3135	2	3	12074	21074	5	10
3136	2	3	12074	21074	6	10
3137	2	3	12074	21074	7	13
3138	2	3	12074	21074	8	11
3139	2	3	12074	21074	9	11
3140	2	3	12074	21074	10	11
3141	2	3	12086	21086	1	12
3142	2	3	12086	21086	2	11
3143	2	3	12086	21086	3	12
3144	2	3	12086	21086	4	11
3145	2	3	12086	21086	5	12
3146	2	3	12086	21086	6	12
3147	2	3	12086	21086	7	10
3148	2	3	12086	21086	8	12
3149	2	3	12086	21086	9	11
3150	2	3	12086	21086	10	12
3151	2	3	12078	21078	1	11
3152	2	3	12078	21078	2	11
3153	2	3	12078	21078	3	11
3154	2	3	12078	21078	4	10
3155	2	3	12078	21078	5	10
3156	2	3	12078	21078	6	11
3157	2	3	12078	21078	7	11
3158	2	3	12078	21078	8	9
3159	2	3	12078	21078	9	11
3160	2	3	12078	21078	10	11
3161	2	3	12081	21081	1	13
3162	2	3	12081	21081	2	12
3163	2	3	12081	21081	3	13
3164	2	3	12081	21081	4	12
3165	2	3	12081	21081	5	12
3166	2	3	12081	21081	6	13
3167	2	3	12081	21081	7	12
3168	2	3	12081	21081	8	11
3169	2	3	12081	21081	9	13
3170	2	3	12081	21081	10	12
3171	2	3	12097	21097	1	11
3172	2	3	12097	21097	2	8
3173	2	3	12097	21097	3	10
3174	2	3	12097	21097	4	10
3175	2	3	12097	21097	5	10
3176	2	3	12097	21097	6	10
3177	2	3	12097	21097	7	11
3178	2	3	12097	21097	8	10
3179	2	3	12097	21097	9	11
3180	2	3	12097	21097	10	9
3181	2	3	12038	21038	1	10
3182	2	3	12038	21038	2	10
3183	2	3	12038	21038	3	11
3184	2	3	12038	21038	4	12
3185	2	3	12038	21038	5	11
3186	2	3	12038	21038	6	11
3187	2	3	12038	21038	7	10
3188	2	3	12038	21038	8	11
3189	2	3	12038	21038	9	11
3190	2	3	12038	21038	10	12
3191	2	3	12029	21029	1	13
3192	2	3	12029	21029	2	11
3193	2	3	12029	21029	3	11
3194	2	3	12029	21029	4	13
3195	2	3	12029	21029	5	11
3196	2	3	12029	21029	6	11
3197	2	3	12029	21029	7	11
3198	2	3	12029	21029	8	11
3199	2	3	12029	21029	9	10
3200	2	3	12029	21029	10	11
3201	1	3	11051	22051	1	11
3202	1	3	11051	22051	2	11
3203	1	3	11051	22051	3	12
3204	1	3	11051	22051	4	10
3205	1	3	11051	22051	5	12
3206	1	3	11051	22051	6	11
3207	1	3	11051	22051	7	11
3208	1	3	11051	22051	8	11
3209	1	3	11051	22051	9	11
3210	1	3	11051	22051	10	12
3211	2	3	12181	21181	1	11
3212	2	3	12181	21181	2	10
3213	2	3	12181	21181	3	9
3214	2	3	12181	21181	4	13
3215	2	3	12181	21181	5	13
3216	2	3	12181	21181	6	11
3217	2	3	12181	21181	7	12
3218	2	3	12181	21181	8	11
3219	2	3	12181	21181	9	11
3220	2	3	12181	21181	10	12
3221	2	3	12168	21168	1	11
3222	2	3	12168	21168	2	12
3223	2	3	12168	21168	3	9
3224	2	3	12168	21168	4	11
3225	2	3	12168	21168	5	12
3226	2	3	12168	21168	6	11
3227	2	3	12168	21168	7	13
3228	2	3	12168	21168	8	10
3229	2	3	12168	21168	9	9
3230	2	3	12168	21168	10	11
3231	2	3	12178	21178	1	10
3232	2	3	12178	21178	2	10
3233	2	3	12178	21178	3	10
3234	2	3	12178	21178	4	9
3235	2	3	12178	21178	5	9
3236	2	3	12178	21178	6	12
3237	2	3	12178	21178	7	9
3238	2	3	12178	21178	8	9
3239	2	3	12178	21178	9	9
3240	2	3	12178	21178	10	12
3241	2	3	12208	21208	1	11
3242	2	3	12208	21208	2	11
3243	2	3	12208	21208	3	12
3244	2	3	12208	21208	4	11
3245	2	3	12208	21208	5	11
3246	2	3	12208	21208	6	11
3247	2	3	12208	21208	7	10
3248	2	3	12208	21208	8	12
3249	2	3	12208	21208	9	10
3250	2	3	12208	21208	10	10
3251	2	3	12167	21167	1	10
3252	2	3	12167	21167	2	11
3253	2	3	12167	21167	3	12
3254	2	3	12167	21167	4	10
3255	2	3	12167	21167	5	11
3256	2	3	12167	21167	6	11
3257	2	3	12167	21167	7	11
3258	2	3	12167	21167	8	10
3259	2	3	12167	21167	9	11
3260	2	3	12167	21167	10	12
3261	2	3	12120	21120	1	10
3262	2	3	12120	21120	2	10
3263	2	3	12120	21120	3	9
3264	2	3	12120	21120	4	10
3265	2	3	12120	21120	5	9
3266	2	3	12120	21120	6	12
3267	2	3	12120	21120	7	11
3268	2	3	12120	21120	8	12
3269	2	3	12120	21120	9	11
3270	2	3	12120	21120	10	11
3271	2	3	12193	21193	1	13
3272	2	3	12193	21193	2	11
3273	2	3	12193	21193	3	12
3274	2	3	12193	21193	4	12
3275	2	3	12193	21193	5	11
3276	2	3	12193	21193	6	13
3277	2	3	12193	21193	7	13
3278	2	3	12193	21193	8	11
3279	2	3	12193	21193	9	11
3280	2	3	12193	21193	10	11
3281	2	3	12116	21116	1	11
3282	2	3	12116	21116	2	13
3283	2	3	12116	21116	3	12
3284	2	3	12116	21116	4	12
3285	2	3	12116	21116	5	12
3286	2	3	12116	21116	6	12
3287	2	3	12116	21116	7	12
3288	2	3	12116	21116	8	12
3289	2	3	12116	21116	9	12
3290	2	3	12116	21116	10	13
3291	1	4	11313	22313	1	10
3292	1	4	11313	22313	2	12
3293	1	4	11313	22313	3	12
3294	1	4	11313	22313	4	12
3295	1	4	11313	22313	5	11
3296	1	4	11313	22313	6	12
3297	1	4	11313	22313	7	11
3298	1	4	11313	22313	8	11
3299	1	4	11313	22313	9	11
3300	1	4	11313	22313	10	12
3301	1	4	11285	22285	1	13
3302	1	4	11285	22285	2	11
3303	1	4	11285	22285	3	11
3304	1	4	11285	22285	4	11
3305	1	4	11285	22285	5	12
3306	1	4	11285	22285	6	10
3307	1	4	11285	22285	7	12
3308	1	4	11285	22285	8	11
3309	1	4	11285	22285	9	11
3310	1	4	11285	22285	10	12
3311	1	4	11342	22342	1	13
3312	1	4	11342	22342	2	10
3313	1	4	11342	22342	3	11
3314	1	4	11342	22342	4	13
3315	1	4	11342	22342	5	10
3316	1	4	11342	22342	6	11
3317	1	4	11342	22342	7	10
3318	1	4	11342	22342	8	11
3319	1	4	11342	22342	9	12
3320	1	4	11342	22342	10	11
3321	1	4	11435	22435	1	12
3322	1	4	11435	22435	2	11
3323	1	4	11435	22435	3	12
3324	1	4	11435	22435	4	12
3325	1	4	11435	22435	5	11
3326	1	4	11435	22435	6	13
3327	1	4	11435	22435	7	11
3328	1	4	11435	22435	8	11
3329	1	4	11435	22435	9	12
3330	1	4	11435	22435	10	11
3331	1	4	11235	22235	1	10
3332	1	4	11235	22235	2	10
3333	1	4	11235	22235	3	11
3334	1	4	11235	22235	4	8
3335	1	4	11235	22235	5	11
3336	1	4	11235	22235	6	10
3337	1	4	11235	22235	7	11
3338	1	4	11235	22235	8	10
3339	1	4	11235	22235	9	11
3340	1	4	11235	22235	10	11
3341	1	4	11272	22272	1	11
3342	1	4	11272	22272	2	12
3343	1	4	11272	22272	3	10
3344	1	4	11272	22272	4	10
3345	1	4	11272	22272	5	12
3346	1	4	11272	22272	6	12
3347	1	4	11272	22272	7	12
3348	1	4	11272	22272	8	12
3349	1	4	11272	22272	9	11
3350	1	4	11272	22272	10	12
3351	1	4	11295	22295	1	11
3352	1	4	11295	22295	2	10
3353	1	4	11295	22295	3	10
3354	1	4	11295	22295	4	10
3355	1	4	11295	22295	5	11
3356	1	4	11295	22295	6	11
3357	1	4	11295	22295	7	11
3358	1	4	11295	22295	8	10
3359	1	4	11295	22295	9	11
3360	1	4	11295	22295	10	12
3361	1	4	11258	22258	1	11
3362	1	4	11258	22258	2	9
3363	1	4	11258	22258	3	12
3364	1	4	11258	22258	4	11
3365	1	4	11258	22258	5	12
3366	1	4	11258	22258	6	11
3367	1	4	11258	22258	7	10
3368	1	4	11258	22258	8	10
3369	1	4	11258	22258	9	10
3370	1	4	11258	22258	10	11
3371	1	4	11217	22217	1	10
3372	1	4	11217	22217	2	10
3373	1	4	11217	22217	3	12
3374	1	4	11217	22217	4	10
3375	1	4	11217	22217	5	11
3376	1	4	11217	22217	6	10
3377	1	4	11217	22217	7	10
3378	1	4	11217	22217	8	10
3379	1	4	11217	22217	9	11
3380	1	4	11217	22217	10	9
3381	1	4	11201	22201	1	9
3382	1	4	11201	22201	2	11
3383	1	4	11201	22201	3	9
3384	1	4	11201	22201	4	12
3385	1	4	11201	22201	5	10
3386	1	4	11201	22201	6	10
3387	1	4	11201	22201	7	10
3388	1	4	11201	22201	8	10
3389	1	4	11201	22201	9	10
3390	1	4	11201	22201	10	11
3391	1	4	11248	22248	1	10
3392	1	4	11248	22248	2	12
3393	1	4	11248	22248	3	11
3394	1	4	11248	22248	4	11
3395	1	4	11248	22248	5	11
3396	1	4	11248	22248	6	13
3397	1	4	11248	22248	7	12
3398	1	4	11248	22248	8	10
3399	1	4	11248	22248	9	10
3400	1	4	11248	22248	10	11
3401	1	4	11251	22251	1	10
3402	1	4	11251	22251	2	11
3403	1	4	11251	22251	3	11
3404	1	4	11251	22251	4	12
3405	1	4	11251	22251	5	11
3406	1	4	11251	22251	6	11
3407	1	4	11251	22251	7	11
3408	1	4	11251	22251	8	12
3409	1	4	11251	22251	9	13
3410	1	4	11251	22251	10	11
3411	1	4	11215	22215	1	11
3412	1	4	11215	22215	2	11
3413	1	4	11215	22215	3	11
3414	1	4	11215	22215	4	10
3415	1	4	11215	22215	5	11
3416	1	4	11215	22215	6	11
3417	1	4	11215	22215	7	11
3418	1	4	11215	22215	8	11
3419	1	4	11215	22215	9	10
3420	1	4	11215	22215	10	10
3421	1	4	11434	22434	1	12
3422	1	4	11434	22434	2	12
3423	1	4	11434	22434	3	12
3424	1	4	11434	22434	4	12
3425	1	4	11434	22434	5	10
3426	1	4	11434	22434	6	11
3427	1	4	11434	22434	7	11
3428	1	4	11434	22434	8	11
3429	1	4	11434	22434	9	14
3430	1	4	11434	22434	10	10
3431	1	4	11433	22433	1	8
3432	1	4	11433	22433	2	11
3433	1	4	11433	22433	3	10
3434	1	4	11433	22433	4	11
3435	1	4	11433	22433	5	11
3436	1	4	11433	22433	6	10
3437	1	4	11433	22433	7	11
3438	1	4	11433	22433	8	11
3439	1	4	11433	22433	9	11
3440	1	4	11433	22433	10	11
3441	1	4	11239	22239	1	9
3442	1	4	11239	22239	2	11
3443	1	4	11239	22239	3	11
3444	1	4	11239	22239	4	10
3445	1	4	11239	22239	5	11
3446	1	4	11239	22239	6	10
3447	1	4	11239	22239	7	11
3448	1	4	11239	22239	8	11
3449	1	4	11239	22239	9	13
3450	1	4	11239	22239	10	11
3451	1	4	11238	22238	1	11
3452	1	4	11238	22238	2	11
3453	1	4	11238	22238	3	10
3454	1	4	11238	22238	4	11
3455	1	4	11238	22238	5	12
3456	1	4	11238	22238	6	11
3457	1	4	11238	22238	7	11
3458	1	4	11238	22238	8	11
3459	1	4	11238	22238	9	11
3460	1	4	11238	22238	10	11
3461	1	4	11210	22210	1	11
3462	1	4	11210	22210	2	10
3463	1	4	11210	22210	3	11
3464	1	4	11210	22210	4	10
3465	1	4	11210	22210	5	10
3466	1	4	11210	22210	6	11
3467	1	4	11210	22210	7	10
3468	1	4	11210	22210	8	11
3469	1	4	11210	22210	9	10
3470	1	4	11210	22210	10	9
3471	1	4	11207	22207	1	12
3472	1	4	11207	22207	2	10
3473	1	4	11207	22207	3	11
3474	1	4	11207	22207	4	9
3475	1	4	11207	22207	5	10
3476	1	4	11207	22207	6	10
3477	1	4	11207	22207	7	11
3478	1	4	11207	22207	8	8
3479	1	4	11207	22207	9	11
3480	1	4	11207	22207	10	11
3481	1	4	11280	22280	1	11
3482	1	4	11280	22280	2	10
3483	1	4	11280	22280	3	10
3484	1	4	11280	22280	4	10
3485	1	4	11280	22280	5	11
3486	1	4	11280	22280	6	9
3487	1	4	11280	22280	7	9
3488	1	4	11280	22280	8	11
3489	1	4	11280	22280	9	10
3490	1	4	11280	22280	10	10
3491	1	4	11253	22253	1	10
3492	1	4	11253	22253	2	10
3493	1	4	11253	22253	3	10
3494	1	4	11253	22253	4	11
3495	1	4	11253	22253	5	8
3496	1	4	11253	22253	6	11
3497	1	4	11253	22253	7	10
3498	1	4	11253	22253	8	11
3499	1	4	11253	22253	9	10
3500	1	4	11253	22253	10	9
3501	1	4	11409	22409	1	11
3502	1	4	11409	22409	2	10
3503	1	4	11409	22409	3	9
3504	1	4	11409	22409	4	10
3505	1	4	11409	22409	5	12
3506	1	4	11409	22409	6	11
3507	1	4	11409	22409	7	9
3508	1	4	11409	22409	8	11
3509	1	4	11409	22409	9	11
3510	1	4	11409	22409	10	12
3511	1	4	11206	22206	1	11
3512	1	4	11206	22206	2	11
3513	1	4	11206	22206	3	10
3514	1	4	11206	22206	4	10
3515	1	4	11206	22206	5	10
3516	1	4	11206	22206	6	11
3517	1	4	11206	22206	7	10
3518	1	4	11206	22206	8	11
3519	1	4	11206	22206	9	11
3520	1	4	11206	22206	10	12
3521	1	4	11274	22274	1	10
3522	1	4	11274	22274	2	9
3523	1	4	11274	22274	3	11
3524	1	4	11274	22274	4	9
3525	1	4	11274	22274	5	11
3526	1	4	11274	22274	6	10
3527	1	4	11274	22274	7	9
3528	1	4	11274	22274	8	9
3529	1	4	11274	22274	9	9
3530	1	4	11274	22274	10	11
3531	1	4	11347	22347	1	9
3532	1	4	11347	22347	2	10
3533	1	4	11347	22347	3	10
3534	1	4	11347	22347	4	10
3535	1	4	11347	22347	5	9
3536	1	4	11347	22347	6	11
3537	1	4	11347	22347	7	10
3538	1	4	11347	22347	8	11
3539	1	4	11347	22347	9	11
3540	1	4	11347	22347	10	11
3541	1	4	11220	22220	1	11
3542	1	4	11220	22220	2	11
3543	1	4	11220	22220	3	10
3544	1	4	11220	22220	4	12
3545	1	4	11220	22220	5	10
3546	1	4	11220	22220	6	11
3547	1	4	11220	22220	7	12
3548	1	4	11220	22220	8	12
3549	1	4	11220	22220	9	9
3550	1	4	11220	22220	10	11
3551	1	4	11227	22227	1	11
3552	1	4	11227	22227	2	12
3553	1	4	11227	22227	3	10
3554	1	4	11227	22227	4	10
3555	1	4	11227	22227	5	10
3556	1	4	11227	22227	6	10
3557	1	4	11227	22227	7	12
3558	1	4	11227	22227	8	9
3559	1	4	11227	22227	9	10
3560	1	4	11227	22227	10	11
3561	1	4	11292	22292	1	10
3562	1	4	11292	22292	2	9
3563	1	4	11292	22292	3	10
3564	1	4	11292	22292	4	10
3565	1	4	11292	22292	5	8
3566	1	4	11292	22292	6	11
3567	1	4	11292	22292	7	11
3568	1	4	11292	22292	8	10
3569	1	4	11292	22292	9	9
3570	1	4	11292	22292	10	11
3571	1	4	11407	22407	1	10
3572	1	4	11407	22407	2	12
3573	1	4	11407	22407	3	10
3574	1	4	11407	22407	4	12
3575	1	4	11407	22407	5	11
3576	1	4	11407	22407	6	12
3577	1	4	11407	22407	7	10
3578	1	4	11407	22407	8	11
3579	1	4	11407	22407	9	11
3580	1	4	11407	22407	10	11
3581	1	4	11346	22346	1	11
3582	1	4	11346	22346	2	10
3583	1	4	11346	22346	3	10
3584	1	4	11346	22346	4	10
3585	1	4	11346	22346	5	12
3586	1	4	11346	22346	6	10
3587	1	4	11346	22346	7	9
3588	1	4	11346	22346	8	9
3589	1	4	11346	22346	9	10
3590	1	4	11346	22346	10	10
3591	1	4	11257	22257	1	10
3592	1	4	11257	22257	2	12
3593	1	4	11257	22257	3	10
3594	1	4	11257	22257	4	12
3595	1	4	11257	22257	5	12
3596	1	4	11257	22257	6	11
3597	1	4	11257	22257	7	11
3598	1	4	11257	22257	8	12
3599	1	4	11257	22257	9	13
3600	1	4	11257	22257	10	11
3601	1	4	11211	22211	1	12
3602	1	4	11211	22211	2	11
3603	1	4	11211	22211	3	12
3604	1	4	11211	22211	4	11
3605	1	4	11211	22211	5	10
3606	1	4	11211	22211	6	11
3607	1	4	11211	22211	7	11
3608	1	4	11211	22211	8	11
3609	1	4	11211	22211	9	12
3610	1	4	11211	22211	10	13
3611	1	4	11229	22229	1	11
3612	1	4	11229	22229	2	11
3613	1	4	11229	22229	3	11
3614	1	4	11229	22229	4	10
3615	1	4	11229	22229	5	11
3616	1	4	11229	22229	6	11
3617	1	4	11229	22229	7	11
3618	1	4	11229	22229	8	10
3619	1	4	11229	22229	9	9
3620	1	4	11229	22229	10	11
3621	1	4	11286	22286	1	11
3622	1	4	11286	22286	2	11
3623	1	4	11286	22286	3	10
3624	1	4	11286	22286	4	11
3625	1	4	11286	22286	5	10
3626	1	4	11286	22286	6	11
3627	1	4	11286	22286	7	12
3628	1	4	11286	22286	8	11
3629	1	4	11286	22286	9	9
3630	1	4	11286	22286	10	12
3631	1	4	11362	22362	1	9
3632	1	4	11362	22362	2	8
3633	1	4	11362	22362	3	10
3634	1	4	11362	22362	4	9
3635	1	4	11362	22362	5	10
3636	1	4	11362	22362	6	9
3637	1	4	11362	22362	7	10
3638	1	4	11362	22362	8	10
3639	1	4	11362	22362	9	10
3640	1	4	11362	22362	10	9
3641	1	4	11366	22366	1	11
3642	1	4	11366	22366	2	10
3643	1	4	11366	22366	3	11
3644	1	4	11366	22366	4	11
3645	1	4	11366	22366	5	10
3646	1	4	11366	22366	6	10
3647	1	4	11366	22366	7	10
3648	1	4	11366	22366	8	10
3649	1	4	11366	22366	9	11
3650	1	4	11366	22366	10	11
3651	1	4	11232	22232	1	10
3652	1	4	11232	22232	2	10
3653	1	4	11232	22232	3	10
3654	1	4	11232	22232	4	9
3655	1	4	11232	22232	5	10
3656	1	4	11232	22232	6	9
3657	1	4	11232	22232	7	10
3658	1	4	11232	22232	8	9
3659	1	4	11232	22232	9	9
3660	1	4	11232	22232	10	10
3661	1	4	11293	22293	1	11
3662	1	4	11293	22293	2	12
3663	1	4	11293	22293	3	11
3664	1	4	11293	22293	4	12
3665	1	4	11293	22293	5	12
3666	1	4	11293	22293	6	11
3667	1	4	11293	22293	7	11
3668	1	4	11293	22293	8	12
3669	1	4	11293	22293	9	9
3670	1	4	11293	22293	10	9
3671	1	4	11423	22423	1	10
3672	1	4	11423	22423	2	10
3673	1	4	11423	22423	3	10
3674	1	4	11423	22423	4	11
3675	1	4	11423	22423	5	10
3676	1	4	11423	22423	6	11
3677	1	4	11423	22423	7	11
3678	1	4	11423	22423	8	10
3679	1	4	11423	22423	9	10
3680	1	4	11423	22423	10	9
3681	1	4	11203	22203	1	10
3682	1	4	11203	22203	2	10
3683	1	4	11203	22203	3	12
3684	1	4	11203	22203	4	10
3685	1	4	11203	22203	5	11
3686	1	4	11203	22203	6	11
3687	1	4	11203	22203	7	10
3688	1	4	11203	22203	8	11
3689	1	4	11203	22203	9	10
3690	1	4	11203	22203	10	10
3691	1	4	11369	22369	1	10
3692	1	4	11369	22369	2	10
3693	1	4	11369	22369	3	11
3694	1	4	11369	22369	4	9
3695	1	4	11369	22369	5	9
3696	1	4	11369	22369	6	10
3697	1	4	11369	22369	7	9
3698	1	4	11369	22369	8	10
3699	1	4	11369	22369	9	11
3700	1	4	11369	22369	10	9
3701	1	4	11213	22213	1	11
3702	1	4	11213	22213	2	10
3703	1	4	11213	22213	3	12
3704	1	4	11213	22213	4	9
3705	1	4	11213	22213	5	11
3706	1	4	11213	22213	6	11
3707	1	4	11213	22213	7	11
3708	1	4	11213	22213	8	12
3709	1	4	11213	22213	9	10
3710	1	4	11213	22213	10	10
3711	1	4	11290	22290	1	11
3712	1	4	11290	22290	2	11
3713	1	4	11290	22290	3	10
3714	1	4	11290	22290	4	10
3715	1	4	11290	22290	5	11
3716	1	4	11290	22290	6	10
3717	1	4	11290	22290	7	9
3718	1	4	11290	22290	8	11
3719	1	4	11290	22290	9	11
3720	1	4	11290	22290	10	10
3721	1	4	11223	22223	1	11
3722	1	4	11223	22223	2	11
3723	1	4	11223	22223	3	12
3724	1	4	11223	22223	4	11
3725	1	4	11223	22223	5	12
3726	1	4	11223	22223	6	11
3727	1	4	11223	22223	7	11
3728	1	4	11223	22223	8	13
3729	1	4	11223	22223	9	10
3730	1	4	11223	22223	10	11
3731	1	4	11375	22375	1	9
3732	1	4	11375	22375	2	11
3733	1	4	11375	22375	3	10
3734	1	4	11375	22375	4	10
3735	1	4	11375	22375	5	10
3736	1	4	11375	22375	6	9
3737	1	4	11375	22375	7	10
3738	1	4	11375	22375	8	12
3739	1	4	11375	22375	9	11
3740	1	4	11375	22375	10	10
3741	1	4	11234	22234	1	12
3742	1	4	11234	22234	2	12
3743	1	4	11234	22234	3	12
3744	1	4	11234	22234	4	11
3745	1	4	11234	22234	5	11
3746	1	4	11234	22234	6	11
3747	1	4	11234	22234	7	10
3748	1	4	11234	22234	8	12
3749	1	4	11234	22234	9	12
3750	1	4	11234	22234	10	11
3751	1	4	11202	22202	1	10
3752	1	4	11202	22202	2	12
3753	1	4	11202	22202	3	10
3754	1	4	11202	22202	4	10
3755	1	4	11202	22202	5	11
3756	1	4	11202	22202	6	12
3757	1	4	11202	22202	7	11
3758	1	4	11202	22202	8	11
3759	1	4	11202	22202	9	10
3760	1	4	11202	22202	10	11
3761	1	4	11325	22325	1	12
3762	1	4	11325	22325	2	11
3763	1	4	11325	22325	3	10
3764	1	4	11325	22325	4	12
3765	1	4	11325	22325	5	12
3766	1	4	11325	22325	6	12
3767	1	4	11325	22325	7	11
3768	1	4	11325	22325	8	13
3769	1	4	11325	22325	9	11
3770	1	4	11325	22325	10	13
3771	1	4	11349	22349	1	11
3772	1	4	11349	22349	2	13
3773	1	4	11349	22349	3	12
3774	1	4	11349	22349	4	11
3775	1	4	11349	22349	5	11
3776	1	4	11349	22349	6	12
3777	1	4	11349	22349	7	11
3778	1	4	11349	22349	8	11
3779	1	4	11349	22349	9	12
3780	1	4	11349	22349	10	11
3781	1	4	11442	22442	1	12
3782	1	4	11442	22442	2	10
3783	1	4	11442	22442	3	10
3784	1	4	11442	22442	4	12
3785	1	4	11442	22442	5	10
3786	1	4	11442	22442	6	11
3787	1	4	11442	22442	7	10
3788	1	4	11442	22442	8	10
3789	1	4	11442	22442	9	11
3790	1	4	11442	22442	10	11
3791	1	4	11360	22360	1	9
3792	1	4	11360	22360	2	9
3793	1	4	11360	22360	3	9
3794	1	4	11360	22360	4	10
3795	1	4	11360	22360	5	10
3796	1	4	11360	22360	6	10
3797	1	4	11360	22360	7	9
3798	1	4	11360	22360	8	10
3799	1	4	11360	22360	9	9
3800	1	4	11360	22360	10	9
3801	1	4	11421	22421	1	9
3802	1	4	11421	22421	2	12
3803	1	4	11421	22421	3	11
3804	1	4	11421	22421	4	12
3805	1	4	11421	22421	5	12
3806	1	4	11421	22421	6	11
3807	1	4	11421	22421	7	12
3808	1	4	11421	22421	8	11
3809	1	4	11421	22421	9	12
3810	1	4	11421	22421	10	11
3811	1	4	11242	22242	1	13
3812	1	4	11242	22242	2	11
3813	1	4	11242	22242	3	13
3814	1	4	11242	22242	4	11
3815	1	4	11242	22242	5	10
3816	1	4	11242	22242	6	11
3817	1	4	11242	22242	7	10
3818	1	4	11242	22242	8	12
3819	1	4	11242	22242	9	12
3820	1	4	11242	22242	10	10
3821	1	4	11330	22330	1	10
3822	1	4	11330	22330	2	11
3823	1	4	11330	22330	3	10
3824	1	4	11330	22330	4	11
3825	1	4	11330	22330	5	11
3826	1	4	11330	22330	6	10
3827	1	4	11330	22330	7	12
3828	1	4	11330	22330	8	11
3829	1	4	11330	22330	9	11
3830	1	4	11330	22330	10	10
3831	1	4	11431	22431	1	12
3832	1	4	11431	22431	2	11
3833	1	4	11431	22431	3	11
3834	1	4	11431	22431	4	10
3835	1	4	11431	22431	5	11
3836	1	4	11431	22431	6	11
3837	1	4	11431	22431	7	12
3838	1	4	11431	22431	8	10
3839	1	4	11431	22431	9	12
3840	1	4	11431	22431	10	10
3841	1	4	11390	22390	1	10
3842	1	4	11390	22390	2	10
3843	1	4	11390	22390	3	13
3844	1	4	11390	22390	4	10
3845	1	4	11390	22390	5	11
3846	1	4	11390	22390	6	11
3847	1	4	11390	22390	7	11
3848	1	4	11390	22390	8	10
3849	1	4	11390	22390	9	9
3850	1	4	11390	22390	10	9
3851	1	4	11373	22373	1	10
3852	1	4	11373	22373	2	9
3853	1	4	11373	22373	3	9
3854	1	4	11373	22373	4	10
3855	1	4	11373	22373	5	10
3856	1	4	11373	22373	6	11
3857	1	4	11373	22373	7	11
3858	1	4	11373	22373	8	10
3859	1	4	11373	22373	9	10
3860	1	4	11373	22373	10	11
3861	1	4	11241	22241	1	10
3862	1	4	11241	22241	2	10
3863	1	4	11241	22241	3	9
3864	1	4	11241	22241	4	10
3865	1	4	11241	22241	5	12
3866	1	4	11241	22241	6	11
3867	1	4	11241	22241	7	11
3868	1	4	11241	22241	8	10
3869	1	4	11241	22241	9	11
3870	1	4	11241	22241	10	12
3871	1	4	11237	22237	1	10
3872	1	4	11237	22237	2	11
3873	1	4	11237	22237	3	10
3874	1	4	11237	22237	4	10
3875	1	4	11237	22237	5	11
3876	1	4	11237	22237	6	10
3877	1	4	11237	22237	7	10
3878	1	4	11237	22237	8	11
3879	1	4	11237	22237	9	9
3880	1	4	11237	22237	10	13
3881	1	4	11411	22411	1	11
3882	1	4	11411	22411	2	11
3883	1	4	11411	22411	3	10
3884	1	4	11411	22411	4	11
3885	1	4	11411	22411	5	10
3886	1	4	11411	22411	6	12
3887	1	4	11411	22411	7	10
3888	1	4	11411	22411	8	9
3889	1	4	11411	22411	9	10
3890	1	4	11411	22411	10	12
3891	1	4	11388	22388	1	11
3892	1	4	11388	22388	2	11
3893	1	4	11388	22388	3	11
3894	1	4	11388	22388	4	10
3895	1	4	11388	22388	5	11
3896	1	4	11388	22388	6	10
3897	1	4	11388	22388	7	10
3898	1	4	11388	22388	8	10
3899	1	4	11388	22388	9	9
3900	1	4	11388	22388	10	10
3901	1	4	11324	22324	1	10
3902	1	4	11324	22324	2	10
3903	1	4	11324	22324	3	11
3904	1	4	11324	22324	4	10
3905	1	4	11324	22324	5	9
3906	1	4	11324	22324	6	10
3907	1	4	11324	22324	7	10
3908	1	4	11324	22324	8	10
3909	1	4	11324	22324	9	10
3910	1	4	11324	22324	10	11
3911	1	4	11230	22230	1	11
3912	1	4	11230	22230	2	11
3913	1	4	11230	22230	3	13
3914	1	4	11230	22230	4	9
3915	1	4	11230	22230	5	11
3916	1	4	11230	22230	6	11
3917	1	4	11230	22230	7	10
3918	1	4	11230	22230	8	10
3919	1	4	11230	22230	9	11
3920	1	4	11230	22230	10	9
3921	1	4	11054	22054	1	12
3922	1	4	11054	22054	2	12
3923	1	4	11054	22054	3	11
3924	1	4	11054	22054	4	11
3925	1	4	11054	22054	5	13
3926	1	4	11054	22054	6	11
3927	1	4	11054	22054	7	11
3928	1	4	11054	22054	8	11
3929	1	4	11054	22054	9	13
3930	1	4	11054	22054	10	12
3931	1	4	11339	22339	1	10
3932	1	4	11339	22339	2	9
3933	1	4	11339	22339	3	12
3934	1	4	11339	22339	4	12
3935	1	4	11339	22339	5	12
3936	1	4	11339	22339	6	10
3937	1	4	11339	22339	7	10
3938	1	4	11339	22339	8	11
3939	1	4	11339	22339	9	12
3940	1	4	11339	22339	10	11
3941	1	4	11291	22291	1	11
3942	1	4	11291	22291	2	10
3943	1	4	11291	22291	3	11
3944	1	4	11291	22291	4	10
3945	1	4	11291	22291	5	12
3946	1	4	11291	22291	6	10
3947	1	4	11291	22291	7	9
3948	1	4	11291	22291	8	11
3949	1	4	11291	22291	9	10
3950	1	4	11291	22291	10	10
3951	1	4	11298	22298	1	11
3952	1	4	11298	22298	2	10
3953	1	4	11298	22298	3	11
3954	1	4	11298	22298	4	9
3955	1	4	11298	22298	5	12
3956	1	4	11298	22298	6	12
3957	1	4	11298	22298	7	11
3958	1	4	11298	22298	8	12
3959	1	4	11298	22298	9	11
3960	1	4	11298	22298	10	12
3961	1	4	11310	22310	1	14
3962	1	4	11310	22310	2	12
3963	1	4	11310	22310	3	11
3964	1	4	11310	22310	4	12
3965	1	4	11310	22310	5	12
3966	1	4	11310	22310	6	12
3967	1	4	11310	22310	7	11
3968	1	4	11310	22310	8	11
3969	1	4	11310	22310	9	11
3970	1	4	11310	22310	10	12
3971	1	4	11395	22395	1	10
3972	1	4	11395	22395	2	12
3973	1	4	11395	22395	3	11
3974	1	4	11395	22395	4	9
3975	1	4	11395	22395	5	11
3976	1	4	11395	22395	6	10
3977	1	4	11395	22395	7	8
3978	1	4	11395	22395	8	10
3979	1	4	11395	22395	9	9
3980	1	4	11395	22395	10	10
3981	1	4	11322	22322	1	10
3982	1	4	11322	22322	2	11
3983	1	4	11322	22322	3	10
3984	1	4	11322	22322	4	11
3985	1	4	11322	22322	5	9
3986	1	4	11322	22322	6	11
3987	1	4	11322	22322	7	10
3988	1	4	11322	22322	8	11
3989	1	4	11322	22322	9	10
3990	1	4	11322	22322	10	10
3991	1	4	11402	22402	1	11
3992	1	4	11402	22402	2	10
3993	1	4	11402	22402	3	11
3994	1	4	11402	22402	4	11
3995	1	4	11402	22402	5	12
3996	1	4	11402	22402	6	12
3997	1	4	11402	22402	7	11
3998	1	4	11402	22402	8	12
3999	1	4	11402	22402	9	11
4000	1	4	11402	22402	10	12
4001	1	4	11358	22358	1	9
4002	1	4	11358	22358	2	9
4003	1	4	11358	22358	3	11
4004	1	4	11358	22358	4	11
4005	1	4	11358	22358	5	11
4006	1	4	11358	22358	6	11
4007	1	4	11358	22358	7	9
4008	1	4	11358	22358	8	10
4009	1	4	11358	22358	9	10
4010	1	4	11358	22358	10	11
4011	1	4	11303	22303	1	12
4012	1	4	11303	22303	2	12
4013	1	4	11303	22303	3	13
4014	1	4	11303	22303	4	12
4015	1	4	11303	22303	5	11
4016	1	4	11303	22303	6	12
4017	1	4	11303	22303	7	12
4018	1	4	11303	22303	8	12
4019	1	4	11303	22303	9	11
4020	1	4	11303	22303	10	12
4021	1	4	11419	22419	1	13
4022	1	4	11419	22419	2	10
4023	1	4	11419	22419	3	11
4024	1	4	11419	22419	4	11
4025	1	4	11419	22419	5	12
4026	1	4	11419	22419	6	11
4027	1	4	11419	22419	7	13
4028	1	4	11419	22419	8	10
4029	1	4	11419	22419	9	12
4030	1	4	11419	22419	10	12
4031	1	4	11332	22332	1	10
4032	1	4	11332	22332	2	11
4033	1	4	11332	22332	3	10
4034	1	4	11332	22332	4	9
4035	1	4	11332	22332	5	10
4036	1	4	11332	22332	6	9
4037	1	4	11332	22332	7	11
4038	1	4	11332	22332	8	10
4039	1	4	11332	22332	9	10
4040	1	4	11332	22332	10	10
4041	1	4	11053	22053	1	10
4042	1	4	11053	22053	2	10
4043	1	4	11053	22053	3	11
4044	1	4	11053	22053	4	10
4045	1	4	11053	22053	5	11
4046	1	4	11053	22053	6	11
4047	1	4	11053	22053	7	12
4048	1	4	11053	22053	8	10
4049	1	4	11053	22053	9	11
4050	1	4	11053	22053	10	11
4051	1	4	11405	22405	1	10
4052	1	4	11405	22405	2	10
4053	1	4	11405	22405	3	12
4054	1	4	11405	22405	4	11
4055	1	4	11405	22405	5	10
4056	1	4	11405	22405	6	10
4057	1	4	11405	22405	7	10
4058	1	4	11405	22405	8	11
4059	1	4	11405	22405	9	11
4060	1	4	11405	22405	10	10
4061	1	4	11277	22277	1	10
4062	1	4	11277	22277	2	10
4063	1	4	11277	22277	3	10
4064	1	4	11277	22277	4	10
4065	1	4	11277	22277	5	10
4066	1	4	11277	22277	6	10
4067	1	4	11277	22277	7	11
4068	1	4	11277	22277	8	10
4069	1	4	11277	22277	9	11
4070	1	4	11277	22277	10	10
4071	1	4	11302	22302	1	12
4072	1	4	11302	22302	2	12
4073	1	4	11302	22302	3	11
4074	1	4	11302	22302	4	11
4075	1	4	11302	22302	5	12
4076	1	4	11302	22302	6	12
4077	1	4	11302	22302	7	10
4078	1	4	11302	22302	8	12
4079	1	4	11302	22302	9	11
4080	1	4	11302	22302	10	11
4081	1	4	11336	22336	1	10
4082	1	4	11336	22336	2	11
4083	1	4	11336	22336	3	10
4084	1	4	11336	22336	4	9
4085	1	4	11336	22336	5	10
4086	1	4	11336	22336	6	10
4087	1	4	11336	22336	7	9
4088	1	4	11336	22336	8	9
4089	1	4	11336	22336	9	9
4090	1	4	11336	22336	10	9
4091	1	4	11334	22334	1	11
4092	1	4	11334	22334	2	12
4093	1	4	11334	22334	3	12
4094	1	4	11334	22334	4	11
4095	1	4	11334	22334	5	10
4096	1	4	11334	22334	6	11
4097	1	4	11334	22334	7	11
4098	1	4	11334	22334	8	12
4099	1	4	11334	22334	9	10
4100	1	4	11334	22334	10	10
4101	1	4	11341	22341	1	12
4102	1	4	11341	22341	2	10
4103	1	4	11341	22341	3	12
4104	1	4	11341	22341	4	12
4105	1	4	11341	22341	5	11
4106	1	4	11341	22341	6	11
4107	1	4	11341	22341	7	11
4108	1	4	11341	22341	8	11
4109	1	4	11341	22341	9	11
4110	1	4	11341	22341	10	12
4111	1	4	11343	22343	1	10
4112	1	4	11343	22343	2	9
4113	1	4	11343	22343	3	11
4114	1	4	11343	22343	4	11
4115	1	4	11343	22343	5	10
4116	1	4	11343	22343	6	10
4117	1	4	11343	22343	7	9
4118	1	4	11343	22343	8	11
4119	1	4	11343	22343	9	11
4120	1	4	11343	22343	10	11
4121	1	4	11441	22441	1	11
4122	1	4	11441	22441	2	10
4123	1	4	11441	22441	3	12
4124	1	4	11441	22441	4	11
4125	1	4	11441	22441	5	10
4126	1	4	11441	22441	6	11
4127	1	4	11441	22441	7	12
4128	1	4	11441	22441	8	12
4129	1	4	11441	22441	9	10
4130	1	4	11441	22441	10	12
4131	1	4	11266	22266	1	10
4132	1	4	11266	22266	2	13
4133	1	4	11266	22266	3	10
4134	1	4	11266	22266	4	12
4135	1	4	11266	22266	5	11
4136	1	4	11266	22266	6	12
4137	1	4	11266	22266	7	9
4138	1	4	11266	22266	8	11
4139	1	4	11266	22266	9	11
4140	1	4	11266	22266	10	11
4141	1	4	11299	22299	1	10
4142	1	4	11299	22299	2	10
4143	1	4	11299	22299	3	11
4144	1	4	11299	22299	4	9
4145	1	4	11299	22299	5	11
4146	1	4	11299	22299	6	11
4147	1	4	11299	22299	7	10
4148	1	4	11299	22299	8	10
4149	1	4	11299	22299	9	10
4150	1	4	11299	22299	10	11
4151	1	4	11337	22337	1	11
4152	1	4	11337	22337	2	9
4153	1	4	11337	22337	3	11
4154	1	4	11337	22337	4	11
4155	1	4	11337	22337	5	10
4156	1	4	11337	22337	6	11
4157	1	4	11337	22337	7	10
4158	1	4	11337	22337	8	9
4159	1	4	11337	22337	9	12
4160	1	4	11337	22337	10	11
4161	1	4	11271	22271	1	10
4162	1	4	11271	22271	2	11
4163	1	4	11271	22271	3	12
4164	1	4	11271	22271	4	12
4165	1	4	11271	22271	5	11
4166	1	4	11271	22271	6	12
4167	1	4	11271	22271	7	10
4168	1	4	11271	22271	8	12
4169	1	4	11271	22271	9	11
4170	1	4	11271	22271	10	11
4171	1	4	11205	22205	1	10
4172	1	4	11205	22205	2	11
4173	1	4	11205	22205	3	11
4174	1	4	11205	22205	4	10
4175	1	4	11205	22205	5	11
4176	1	4	11205	22205	6	11
4177	1	4	11205	22205	7	11
4178	1	4	11205	22205	8	11
4179	1	4	11205	22205	9	10
4180	1	4	11205	22205	10	10
4181	1	4	11208	22208	1	12
4182	1	4	11208	22208	2	10
4183	1	4	11208	22208	3	12
4184	1	4	11208	22208	4	10
4185	1	4	11208	22208	5	11
4186	1	4	11208	22208	6	11
4187	1	4	11208	22208	7	9
4188	1	4	11208	22208	8	11
4189	1	4	11208	22208	9	10
4190	1	4	11208	22208	10	11
4191	1	4	11231	22231	1	10
4192	1	4	11231	22231	2	10
4193	1	4	11231	22231	3	10
4194	1	4	11231	22231	4	12
4195	1	4	11231	22231	5	12
4196	1	4	11231	22231	6	13
4197	1	4	11231	22231	7	10
4198	1	4	11231	22231	8	10
4199	1	4	11231	22231	9	11
4200	1	4	11231	22231	10	12
4201	1	4	11260	22260	1	11
4202	1	4	11260	22260	2	10
4203	1	4	11260	22260	3	11
4204	1	4	11260	22260	4	10
4205	1	4	11260	22260	5	10
4206	1	4	11260	22260	6	12
4207	1	4	11260	22260	7	10
4208	1	4	11260	22260	8	11
4209	1	4	11260	22260	9	12
4210	1	4	11260	22260	10	9
4211	1	4	11300	22300	1	10
4212	1	4	11300	22300	2	9
4213	1	4	11300	22300	3	14
4214	1	4	11300	22300	4	11
4215	1	4	11300	22300	5	10
4216	1	4	11300	22300	6	11
4217	1	4	11300	22300	7	11
4218	1	4	11300	22300	8	12
4219	1	4	11300	22300	9	10
4220	1	4	11300	22300	10	10
4221	1	4	11308	22308	1	11
4222	1	4	11308	22308	2	10
4223	1	4	11308	22308	3	11
4224	1	4	11308	22308	4	11
4225	1	4	11308	22308	5	12
4226	1	4	11308	22308	6	10
4227	1	4	11308	22308	7	10
4228	1	4	11308	22308	8	13
4229	1	4	11308	22308	9	11
4230	1	4	11308	22308	10	10
4231	1	4	11218	22218	1	11
4232	1	4	11218	22218	2	10
4233	1	4	11218	22218	3	11
4234	1	4	11218	22218	4	10
4235	1	4	11218	22218	5	12
4236	1	4	11218	22218	6	11
4237	1	4	11218	22218	7	10
4238	1	4	11218	22218	8	11
4239	1	4	11218	22218	9	11
4240	1	4	11218	22218	10	11
4241	1	4	11259	22259	1	10
4242	1	4	11259	22259	2	10
4243	1	4	11259	22259	3	11
4244	1	4	11259	22259	4	11
4245	1	4	11259	22259	5	12
4246	1	4	11259	22259	6	10
4247	1	4	11259	22259	7	11
4248	1	4	11259	22259	8	10
4249	1	4	11259	22259	9	11
4250	1	4	11259	22259	10	11
4251	1	4	11233	22233	1	12
4252	1	4	11233	22233	2	11
4253	1	4	11233	22233	3	11
4254	1	4	11233	22233	4	11
4255	1	4	11233	22233	5	11
4256	1	4	11233	22233	6	11
4257	1	4	11233	22233	7	11
4258	1	4	11233	22233	8	12
4259	1	4	11233	22233	9	11
4260	1	4	11233	22233	10	11
4261	1	4	11331	22331	1	10
4262	1	4	11331	22331	2	10
4263	1	4	11331	22331	3	11
4264	1	4	11331	22331	4	10
4265	1	4	11331	22331	5	10
4266	1	4	11331	22331	6	11
4267	1	4	11331	22331	7	10
4268	1	4	11331	22331	8	12
4269	1	4	11331	22331	9	11
4270	1	4	11331	22331	10	9
4271	1	4	11267	22267	1	9
4272	1	4	11267	22267	2	10
4273	1	4	11267	22267	3	12
4274	1	4	11267	22267	4	10
4275	1	4	11267	22267	5	11
4276	1	4	11267	22267	6	8
4277	1	4	11267	22267	7	8
4278	1	4	11267	22267	8	9
4279	1	4	11267	22267	9	10
4280	1	4	11267	22267	10	8
4281	1	4	11254	22254	1	11
4282	1	4	11254	22254	2	11
4283	1	4	11254	22254	3	11
4284	1	4	11254	22254	4	10
4285	1	4	11254	22254	5	9
4286	1	4	11254	22254	6	12
4287	1	4	11254	22254	7	9
4288	1	4	11254	22254	8	10
4289	1	4	11254	22254	9	9
4290	1	4	11254	22254	10	11
4291	1	4	11392	22392	1	10
4292	1	4	11392	22392	2	11
4293	1	4	11392	22392	3	11
4294	1	4	11392	22392	4	10
4295	1	4	11392	22392	5	10
4296	1	4	11392	22392	6	11
4297	1	4	11392	22392	7	11
4298	1	4	11392	22392	8	10
4299	1	4	11392	22392	9	10
4300	1	4	11392	22392	10	10
4301	1	4	11321	22321	1	11
4302	1	4	11321	22321	2	11
4303	1	4	11321	22321	3	10
4304	1	4	11321	22321	4	11
4305	1	4	11321	22321	5	12
4306	1	4	11321	22321	6	11
4307	1	4	11321	22321	7	11
4308	1	4	11321	22321	8	11
4309	1	4	11321	22321	9	12
4310	1	4	11321	22321	10	11
4311	1	4	11426	22426	1	10
4312	1	4	11426	22426	2	10
4313	1	4	11426	22426	3	10
4314	1	4	11426	22426	4	9
4315	1	4	11426	22426	5	10
4316	1	4	11426	22426	6	10
4317	1	4	11426	22426	7	10
4318	1	4	11426	22426	8	11
4319	1	4	11426	22426	9	9
4320	1	4	11426	22426	10	11
4321	1	4	11318	22318	1	10
4322	1	4	11318	22318	2	12
4323	1	4	11318	22318	3	11
4324	1	4	11318	22318	4	11
4325	1	4	11318	22318	5	10
4326	1	4	11318	22318	6	10
4327	1	4	11318	22318	7	11
4328	1	4	11318	22318	8	11
4329	1	4	11318	22318	9	10
4330	1	4	11318	22318	10	11
4331	1	4	11396	22396	1	11
4332	1	4	11396	22396	2	12
4333	1	4	11396	22396	3	10
4334	1	4	11396	22396	4	12
4335	1	4	11396	22396	5	11
4336	1	4	11396	22396	6	10
4337	1	4	11396	22396	7	10
4338	1	4	11396	22396	8	12
4339	1	4	11396	22396	9	11
4340	1	4	11396	22396	10	12
4341	1	4	11352	22352	1	12
4342	1	4	11352	22352	2	9
4343	1	4	11352	22352	3	11
4344	1	4	11352	22352	4	10
4345	1	4	11352	22352	5	10
4346	1	4	11352	22352	6	12
4347	1	4	11352	22352	7	12
4348	1	4	11352	22352	8	9
4349	1	4	11352	22352	9	11
4350	1	4	11352	22352	10	11
4351	1	4	11326	22326	1	11
4352	1	4	11326	22326	2	10
4353	1	4	11326	22326	3	10
4354	1	4	11326	22326	4	11
4355	1	4	11326	22326	5	13
4356	1	4	11326	22326	6	10
4357	1	4	11326	22326	7	11
4358	1	4	11326	22326	8	10
4359	1	4	11326	22326	9	11
4360	1	4	11326	22326	10	11
4361	1	4	11306	22306	1	11
4362	1	4	11306	22306	2	11
4363	1	4	11306	22306	3	10
4364	1	4	11306	22306	4	12
4365	1	4	11306	22306	5	11
4366	1	4	11306	22306	6	11
4367	1	4	11306	22306	7	11
4368	1	4	11306	22306	8	11
4369	1	4	11306	22306	9	11
4370	1	4	11306	22306	10	12
4371	1	4	11424	22424	1	10
4372	1	4	11424	22424	2	11
4373	1	4	11424	22424	3	11
4374	1	4	11424	22424	4	10
4375	1	4	11424	22424	5	12
4376	1	4	11424	22424	6	12
4377	1	4	11424	22424	7	11
4378	1	4	11424	22424	8	10
4379	1	4	11424	22424	9	10
4380	1	4	11424	22424	10	11
4381	1	4	11333	22333	1	10
4382	1	4	11333	22333	2	10
4383	1	4	11333	22333	3	10
4384	1	4	11333	22333	4	10
4385	1	4	11333	22333	5	11
4386	1	4	11333	22333	6	12
4387	1	4	11333	22333	7	12
4388	1	4	11333	22333	8	11
4389	1	4	11333	22333	9	11
4390	1	4	11333	22333	10	10
4391	1	4	11197	22197	1	10
4392	1	4	11197	22197	2	11
4393	1	4	11197	22197	3	11
4394	1	4	11197	22197	4	12
4395	1	4	11197	22197	5	10
4396	1	4	11197	22197	6	11
4397	1	4	11197	22197	7	11
4398	1	4	11197	22197	8	10
4399	1	4	11197	22197	9	10
4400	1	4	11197	22197	10	11
4401	1	4	11410	22410	1	11
4402	1	4	11410	22410	2	10
4403	1	4	11410	22410	3	9
4404	1	4	11410	22410	4	9
4405	1	4	11410	22410	5	11
4406	1	4	11410	22410	6	11
4407	1	4	11410	22410	7	11
4408	1	4	11410	22410	8	12
4409	1	4	11410	22410	9	10
4410	1	4	11410	22410	10	10
4411	1	4	11413	22413	1	11
4412	1	4	11413	22413	2	13
4413	1	4	11413	22413	3	11
4414	1	4	11413	22413	4	11
4415	1	4	11413	22413	5	11
4416	1	4	11413	22413	6	9
4417	1	4	11413	22413	7	10
4418	1	4	11413	22413	8	11
4419	1	4	11413	22413	9	10
4420	1	4	11413	22413	10	12
4421	1	4	11316	22316	1	10
4422	1	4	11316	22316	2	10
4423	1	4	11316	22316	3	10
4424	1	4	11316	22316	4	11
4425	1	4	11316	22316	5	11
4426	1	4	11316	22316	6	10
4427	1	4	11316	22316	7	11
4428	1	4	11316	22316	8	11
4429	1	4	11316	22316	9	10
4430	1	4	11316	22316	10	11
4431	1	4	11315	22315	1	10
4432	1	4	11315	22315	2	10
4433	1	4	11315	22315	3	10
4434	1	4	11315	22315	4	12
4435	1	4	11315	22315	5	10
4436	1	4	11315	22315	6	10
4437	1	4	11315	22315	7	10
4438	1	4	11315	22315	8	9
4439	1	4	11315	22315	9	9
4440	1	4	11315	22315	10	10
4441	1	4	11327	22327	1	12
4442	1	4	11327	22327	2	11
4443	1	4	11327	22327	3	12
4444	1	4	11327	22327	4	10
4445	1	4	11327	22327	5	12
4446	1	4	11327	22327	6	11
4447	1	4	11327	22327	7	10
4448	1	4	11327	22327	8	11
4449	1	4	11327	22327	9	10
4450	1	4	11327	22327	10	11
4451	1	4	11284	22284	1	10
4452	1	4	11284	22284	2	11
4453	1	4	11284	22284	3	11
4454	1	4	11284	22284	4	11
4455	1	4	11284	22284	5	10
4456	1	4	11284	22284	6	11
4457	1	4	11284	22284	7	11
4458	1	4	11284	22284	8	10
4459	1	4	11284	22284	9	11
4460	1	4	11284	22284	10	10
4461	1	4	11265	22265	1	11
4462	1	4	11265	22265	2	10
4463	1	4	11265	22265	3	12
4464	1	4	11265	22265	4	12
4465	1	4	11265	22265	5	12
4466	1	4	11265	22265	6	10
4467	1	4	11265	22265	7	11
4468	1	4	11265	22265	8	11
4469	1	4	11265	22265	9	12
4470	1	4	11265	22265	10	9
4471	1	4	11282	22282	1	11
4472	1	4	11282	22282	2	11
4473	1	4	11282	22282	3	12
4474	1	4	11282	22282	4	13
4475	1	4	11282	22282	5	10
4476	1	4	11282	22282	6	11
4477	1	4	11282	22282	7	12
4478	1	4	11282	22282	8	11
4479	1	4	11282	22282	9	10
4480	1	4	11282	22282	10	10
4481	1	4	11199	22199	1	11
4482	1	4	11199	22199	2	11
4483	1	4	11199	22199	3	12
4484	1	4	11199	22199	4	10
4485	1	4	11199	22199	5	10
4486	1	4	11199	22199	6	11
4487	1	4	11199	22199	7	11
4488	1	4	11199	22199	8	9
4489	1	4	11199	22199	9	10
4490	1	4	11199	22199	10	11
4491	1	4	11245	22245	1	10
4492	1	4	11245	22245	2	10
4493	1	4	11245	22245	3	14
4494	1	4	11245	22245	4	9
4495	1	4	11245	22245	5	10
4496	1	4	11245	22245	6	12
4497	1	4	11245	22245	7	12
4498	1	4	11245	22245	8	11
4499	1	4	11245	22245	9	10
4500	1	4	11245	22245	10	11
4501	1	4	11244	22244	1	11
4502	1	4	11244	22244	2	9
4503	1	4	11244	22244	3	9
4504	1	4	11244	22244	4	11
4505	1	4	11244	22244	5	10
4506	1	4	11244	22244	6	9
4507	1	4	11244	22244	7	11
4508	1	4	11244	22244	8	10
4509	1	4	11244	22244	9	10
4510	1	4	11244	22244	10	9
4511	1	4	11243	22243	1	12
4512	1	4	11243	22243	2	12
4513	1	4	11243	22243	3	12
4514	1	4	11243	22243	4	11
4515	1	4	11243	22243	5	10
4516	1	4	11243	22243	6	11
4517	1	4	11243	22243	7	10
4518	1	4	11243	22243	8	10
4519	1	4	11243	22243	9	11
4520	1	4	11243	22243	10	12
4521	1	4	11338	22338	1	11
4522	1	4	11338	22338	2	10
4523	1	4	11338	22338	3	11
4524	1	4	11338	22338	4	13
4525	1	4	11338	22338	5	11
4526	1	4	11338	22338	6	11
4527	1	4	11338	22338	7	11
4528	1	4	11338	22338	8	11
4529	1	4	11338	22338	9	10
4530	1	4	11338	22338	10	10
4531	1	4	11371	22371	1	10
4532	1	4	11371	22371	2	10
4533	1	4	11371	22371	3	11
4534	1	4	11371	22371	4	12
4535	1	4	11371	22371	5	11
4536	1	4	11371	22371	6	10
4537	1	4	11371	22371	7	11
4538	1	4	11371	22371	8	12
4539	1	4	11371	22371	9	9
4540	1	4	11371	22371	10	11
4541	1	4	11247	22247	1	12
4542	1	4	11247	22247	2	12
4543	1	4	11247	22247	3	11
4544	1	4	11247	22247	4	13
4545	1	4	11247	22247	5	10
4546	1	4	11247	22247	6	12
4547	1	4	11247	22247	7	12
4548	1	4	11247	22247	8	12
4549	1	4	11247	22247	9	9
4550	1	4	11247	22247	10	12
4551	1	4	11222	22222	1	10
4552	1	4	11222	22222	2	10
4553	1	4	11222	22222	3	9
4554	1	4	11222	22222	4	9
4555	1	4	11222	22222	5	10
4556	1	4	11222	22222	6	9
4557	1	4	11222	22222	7	10
4558	1	4	11222	22222	8	11
4559	1	4	11222	22222	9	11
4560	1	4	11222	22222	10	12
4561	1	4	11314	22314	1	11
4562	1	4	11314	22314	2	11
4563	1	4	11314	22314	3	12
4564	1	4	11314	22314	4	12
4565	1	4	11314	22314	5	11
4566	1	4	11314	22314	6	12
4567	1	4	11314	22314	7	12
4568	1	4	11314	22314	8	11
4569	1	4	11314	22314	9	11
4570	1	4	11314	22314	10	12
4571	1	4	11055	22055	1	10
4572	1	4	11055	22055	2	10
4573	1	4	11055	22055	3	12
4574	1	4	11055	22055	4	9
4575	1	4	11055	22055	5	10
4576	1	4	11055	22055	6	11
4577	1	4	11055	22055	7	10
4578	1	4	11055	22055	8	10
4579	1	4	11055	22055	9	11
4580	1	4	11055	22055	10	10
4581	1	4	11281	22281	1	11
4582	1	4	11281	22281	2	12
4583	1	4	11281	22281	3	11
4584	1	4	11281	22281	4	10
4585	1	4	11281	22281	5	10
4586	1	4	11281	22281	6	11
4587	1	4	11281	22281	7	10
4588	1	4	11281	22281	8	10
4589	1	4	11281	22281	9	11
4590	1	4	11281	22281	10	11
4591	1	4	11196	22196	1	10
4592	1	4	11196	22196	2	11
4593	1	4	11196	22196	3	12
4594	1	4	11196	22196	4	11
4595	1	4	11196	22196	5	11
4596	1	4	11196	22196	6	9
4597	1	4	11196	22196	7	11
4598	1	4	11196	22196	8	12
4599	1	4	11196	22196	9	10
4600	1	4	11196	22196	10	11
4601	1	4	11439	22439	1	10
4602	1	4	11439	22439	2	10
4603	1	4	11439	22439	3	11
4604	1	4	11439	22439	4	10
4605	1	4	11439	22439	5	12
4606	1	4	11439	22439	6	12
4607	1	4	11439	22439	7	10
4608	1	4	11439	22439	8	11
4609	1	4	11439	22439	9	11
4610	1	4	11439	22439	10	9
4611	1	4	11406	22406	1	12
4612	1	4	11406	22406	2	10
4613	1	4	11406	22406	3	11
4614	1	4	11406	22406	4	10
4615	1	4	11406	22406	5	11
4616	1	4	11406	22406	6	12
4617	1	4	11406	22406	7	11
4618	1	4	11406	22406	8	12
4619	1	4	11406	22406	9	11
4620	1	4	11406	22406	10	12
4621	1	4	11415	22415	1	13
4622	1	4	11415	22415	2	12
4623	1	4	11415	22415	3	11
4624	1	4	11415	22415	4	11
4625	1	4	11415	22415	5	11
4626	1	4	11415	22415	6	12
4627	1	4	11415	22415	7	12
4628	1	4	11415	22415	8	11
4629	1	4	11415	22415	9	12
4630	1	4	11415	22415	10	10
4631	1	4	11399	22399	1	12
4632	1	4	11399	22399	2	9
4633	1	4	11399	22399	3	11
4634	1	4	11399	22399	4	10
4635	1	4	11399	22399	5	10
4636	1	4	11399	22399	6	11
4637	1	4	11399	22399	7	10
4638	1	4	11399	22399	8	12
4639	1	4	11399	22399	9	9
4640	1	4	11399	22399	10	11
4641	1	4	11317	22317	1	9
4642	1	4	11317	22317	2	11
4643	1	4	11317	22317	3	10
4644	1	4	11317	22317	4	10
4645	1	4	11317	22317	5	10
4646	1	4	11317	22317	6	10
4647	1	4	11317	22317	7	9
4648	1	4	11317	22317	8	10
4649	1	4	11317	22317	9	10
4650	1	4	11317	22317	10	9
4651	1	4	11345	22345	1	12
4652	1	4	11345	22345	2	10
4653	1	4	11345	22345	3	12
4654	1	4	11345	22345	4	12
4655	1	4	11345	22345	5	11
4656	1	4	11345	22345	6	12
4657	1	4	11345	22345	7	11
4658	1	4	11345	22345	8	11
4659	1	4	11345	22345	9	10
4660	1	4	11345	22345	10	11
4661	1	4	11422	22422	1	10
4662	1	4	11422	22422	2	10
4663	1	4	11422	22422	3	10
4664	1	4	11422	22422	4	10
4665	1	4	11422	22422	5	10
4666	1	4	11422	22422	6	11
4667	1	4	11422	22422	7	9
4668	1	4	11422	22422	8	10
4669	1	4	11422	22422	9	11
4670	1	4	11422	22422	10	11
4671	1	4	11219	22219	1	11
4672	1	4	11219	22219	2	11
4673	1	4	11219	22219	3	11
4674	1	4	11219	22219	4	11
4675	1	4	11219	22219	5	10
4676	1	4	11219	22219	6	12
4677	1	4	11219	22219	7	11
4678	1	4	11219	22219	8	13
4679	1	4	11219	22219	9	10
4680	1	4	11219	22219	10	10
4681	1	4	11214	22214	1	11
4682	1	4	11214	22214	2	12
4683	1	4	11214	22214	3	12
4684	1	4	11214	22214	4	11
4685	1	4	11214	22214	5	11
4686	1	4	11214	22214	6	9
4687	1	4	11214	22214	7	10
4688	1	4	11214	22214	8	10
4689	1	4	11214	22214	9	10
4690	1	4	11214	22214	10	11
4691	1	4	11224	22224	1	10
4692	1	4	11224	22224	2	10
4693	1	4	11224	22224	3	10
4694	1	4	11224	22224	4	9
4695	1	4	11224	22224	5	10
4696	1	4	11224	22224	6	10
4697	1	4	11224	22224	7	11
4698	1	4	11224	22224	8	11
4699	1	4	11224	22224	9	10
4700	1	4	11224	22224	10	10
4701	1	4	11408	22408	1	10
4702	1	4	11408	22408	2	11
4703	1	4	11408	22408	3	11
4704	1	4	11408	22408	4	10
4705	1	4	11408	22408	5	11
4706	1	4	11408	22408	6	11
4707	1	4	11408	22408	7	12
4708	1	4	11408	22408	8	11
4709	1	4	11408	22408	9	11
4710	1	4	11408	22408	10	10
4711	1	4	11225	22225	1	13
4712	1	4	11225	22225	2	10
4713	1	4	11225	22225	3	13
4714	1	4	11225	22225	4	10
4715	1	4	11225	22225	5	10
4716	1	4	11225	22225	6	12
4717	1	4	11225	22225	7	11
4718	1	4	11225	22225	8	10
4719	1	4	11225	22225	9	11
4720	1	4	11225	22225	10	10
4721	1	4	11228	22228	1	11
4722	1	4	11228	22228	2	10
4723	1	4	11228	22228	3	10
4724	1	4	11228	22228	4	10
4725	1	4	11228	22228	5	10
4726	1	4	11228	22228	6	11
4727	1	4	11228	22228	7	10
4728	1	4	11228	22228	8	12
4729	1	4	11228	22228	9	11
4730	1	4	11228	22228	10	10
4731	1	4	11297	22297	1	12
4732	1	4	11297	22297	2	12
4733	1	4	11297	22297	3	12
4734	1	4	11297	22297	4	11
4735	1	4	11297	22297	5	11
4736	1	4	11297	22297	6	12
4737	1	4	11297	22297	7	10
4738	1	4	11297	22297	8	11
4739	1	4	11297	22297	9	12
4740	1	4	11297	22297	10	14
4741	1	4	11350	22350	1	10
4742	1	4	11350	22350	2	12
4743	1	4	11350	22350	3	11
4744	1	4	11350	22350	4	10
4745	1	4	11350	22350	5	11
4746	1	4	11350	22350	6	10
4747	1	4	11350	22350	7	12
4748	1	4	11350	22350	8	9
4749	1	4	11350	22350	9	10
4750	1	4	11350	22350	10	12
4751	1	4	11052	22052	1	11
4752	1	4	11052	22052	2	10
4753	1	4	11052	22052	3	10
4754	1	4	11052	22052	4	11
4755	1	4	11052	22052	5	11
4756	1	4	11052	22052	6	11
4757	1	4	11052	22052	7	11
4758	1	4	11052	22052	8	12
4759	1	4	11052	22052	9	9
4760	1	4	11052	22052	10	10
4761	1	4	11051	22051	1	10
4762	1	4	11051	22051	2	13
4763	1	4	11051	22051	3	12
4764	1	4	11051	22051	4	13
4765	1	4	11051	22051	5	12
4766	1	4	11051	22051	6	13
4767	1	4	11051	22051	7	12
4768	1	4	11051	22051	8	11
4769	1	4	11051	22051	9	13
4770	1	4	11051	22051	10	10
4771	1	4	11269	22269	1	11
4772	1	4	11269	22269	2	10
4773	1	4	11269	22269	3	9
4774	1	4	11269	22269	4	9
4775	1	4	11269	22269	5	11
4776	1	4	11269	22269	6	11
4777	1	4	11269	22269	7	9
4778	1	4	11269	22269	8	10
4779	1	4	11269	22269	9	8
4780	1	4	11269	22269	10	11
4781	1	4	11268	22268	1	12
4782	1	4	11268	22268	2	12
4783	1	4	11268	22268	3	11
4784	1	4	11268	22268	4	12
4785	1	4	11268	22268	5	13
4786	1	4	11268	22268	6	11
4787	1	4	11268	22268	7	11
4788	1	4	11268	22268	8	11
4789	1	4	11268	22268	9	11
4790	1	4	11268	22268	10	11
4791	1	4	11398	22398	1	12
4792	1	4	11398	22398	2	10
4793	1	4	11398	22398	3	12
4794	1	4	11398	22398	4	11
4795	1	4	11398	22398	5	12
4796	1	4	11398	22398	6	10
4797	1	4	11398	22398	7	13
4798	1	4	11398	22398	8	11
4799	1	4	11398	22398	9	11
4800	1	4	11398	22398	10	9
4801	1	4	11255	22255	1	12
4802	1	4	11255	22255	2	9
4803	1	4	11255	22255	3	9
4804	1	4	11255	22255	4	9
4805	1	4	11255	22255	5	11
4806	1	4	11255	22255	6	11
4807	1	4	11255	22255	7	10
4808	1	4	11255	22255	8	11
4809	1	4	11255	22255	9	11
4810	1	4	11255	22255	10	11
4811	1	4	11304	22304	1	12
4812	1	4	11304	22304	2	11
4813	1	4	11304	22304	3	11
4814	1	4	11304	22304	4	11
4815	1	4	11304	22304	5	11
4816	1	4	11304	22304	6	10
4817	1	4	11304	22304	7	10
4818	1	4	11304	22304	8	10
4819	1	4	11304	22304	9	11
4820	1	4	11304	22304	10	11
4821	1	4	11279	22279	1	11
4822	1	4	11279	22279	2	12
4823	1	4	11279	22279	3	12
4824	1	4	11279	22279	4	10
4825	1	4	11279	22279	5	11
4826	1	4	11279	22279	6	10
4827	1	4	11279	22279	7	11
4828	1	4	11279	22279	8	10
4829	1	4	11279	22279	9	10
4830	1	4	11279	22279	10	10
4831	1	4	11311	22311	1	11
4832	1	4	11311	22311	2	10
4833	1	4	11311	22311	3	11
4834	1	4	11311	22311	4	11
4835	1	4	11311	22311	5	12
4836	1	4	11311	22311	6	10
4837	1	4	11311	22311	7	12
4838	1	4	11311	22311	8	9
4839	1	4	11311	22311	9	10
4840	1	4	11311	22311	10	11
4841	1	4	11351	22351	1	12
4842	1	4	11351	22351	2	10
4843	1	4	11351	22351	3	10
4844	1	4	11351	22351	4	10
4845	1	4	11351	22351	5	10
4846	1	4	11351	22351	6	12
4847	1	4	11351	22351	7	9
4848	1	4	11351	22351	8	11
4849	1	4	11351	22351	9	11
4850	1	4	11351	22351	10	10
4851	1	4	11391	22391	1	12
4852	1	4	11391	22391	2	12
4853	1	4	11391	22391	3	12
4854	1	4	11391	22391	4	11
4855	1	4	11391	22391	5	12
4856	1	4	11391	22391	6	12
4857	1	4	11391	22391	7	12
4858	1	4	11391	22391	8	12
4859	1	4	11391	22391	9	11
4860	1	4	11391	22391	10	11
4861	1	4	11305	22305	1	9
4862	1	4	11305	22305	2	9
4863	1	4	11305	22305	3	11
4864	1	4	11305	22305	4	10
4865	1	4	11305	22305	5	11
4866	1	4	11305	22305	6	10
4867	1	4	11305	22305	7	10
4868	1	4	11305	22305	8	12
4869	1	4	11305	22305	9	9
4870	1	4	11305	22305	10	10
4871	1	4	11328	22328	1	11
4872	1	4	11328	22328	2	10
4873	1	4	11328	22328	3	12
4874	1	4	11328	22328	4	12
4875	1	4	11328	22328	5	13
4876	1	4	11328	22328	6	10
4877	1	4	11328	22328	7	13
4878	1	4	11328	22328	8	10
4879	1	4	11328	22328	9	12
4880	1	4	11328	22328	10	11
4881	1	4	11236	22236	1	11
4882	1	4	11236	22236	2	12
4883	1	4	11236	22236	3	12
4884	1	4	11236	22236	4	12
4885	1	4	11236	22236	5	12
4886	1	4	11236	22236	6	12
4887	1	4	11236	22236	7	12
4888	1	4	11236	22236	8	12
4889	1	4	11236	22236	9	12
4890	1	4	11236	22236	10	12
4891	1	4	11438	22438	1	11
4892	1	4	11438	22438	2	11
4893	1	4	11438	22438	3	10
4894	1	4	11438	22438	4	11
4895	1	4	11438	22438	5	10
4896	1	4	11438	22438	6	9
4897	1	4	11438	22438	7	9
4898	1	4	11438	22438	8	9
4899	1	4	11438	22438	9	10
4900	1	4	11438	22438	10	9
4901	1	4	11307	22307	1	10
4902	1	4	11307	22307	2	11
4903	1	4	11307	22307	3	9
4904	1	4	11307	22307	4	10
4905	1	4	11307	22307	5	10
4906	1	4	11307	22307	6	10
4907	1	4	11307	22307	7	10
4908	1	4	11307	22307	8	10
4909	1	4	11307	22307	9	11
4910	1	4	11307	22307	10	11
4911	1	4	11276	22276	1	12
4912	1	4	11276	22276	2	12
4913	1	4	11276	22276	3	11
4914	1	4	11276	22276	4	11
4915	1	4	11276	22276	5	12
4916	1	4	11276	22276	6	11
4917	1	4	11276	22276	7	11
4918	1	4	11276	22276	8	11
4919	1	4	11276	22276	9	10
4920	1	4	11276	22276	10	11
4921	1	4	11348	22348	1	11
4922	1	4	11348	22348	2	12
4923	1	4	11348	22348	3	13
4924	1	4	11348	22348	4	12
4925	1	4	11348	22348	5	14
4926	1	4	11348	22348	6	12
4927	1	4	11348	22348	7	12
4928	1	4	11348	22348	8	12
4929	1	4	11348	22348	9	12
4930	1	4	11348	22348	10	11
4931	1	4	11226	22226	1	11
4932	1	4	11226	22226	2	10
4933	1	4	11226	22226	3	9
4934	1	4	11226	22226	4	10
4935	1	4	11226	22226	5	11
4936	1	4	11226	22226	6	10
4937	1	4	11226	22226	7	11
4938	1	4	11226	22226	8	11
4939	1	4	11226	22226	9	10
4940	1	4	11226	22226	10	10
4941	1	4	11264	22264	1	10
4942	1	4	11264	22264	2	10
4943	1	4	11264	22264	3	12
4944	1	4	11264	22264	4	11
4945	1	4	11264	22264	5	11
4946	1	4	11264	22264	6	11
4947	1	4	11264	22264	7	9
4948	1	4	11264	22264	8	10
4949	1	4	11264	22264	9	10
4950	1	4	11264	22264	10	10
4951	2	5	12318	21318	1	11
4952	2	5	12318	21318	2	10
4953	2	5	12318	21318	3	11
4954	2	5	12318	21318	4	12
4955	2	5	12318	21318	5	11
4956	2	5	12318	21318	6	11
4957	2	5	12318	21318	7	12
4958	2	5	12318	21318	8	12
4959	2	5	12318	21318	9	11
4960	2	5	12318	21318	10	11
4961	2	5	12329	21329	1	11
4962	2	5	12329	21329	2	10
4963	2	5	12329	21329	3	12
4964	2	5	12329	21329	4	10
4965	2	5	12329	21329	5	10
4966	2	5	12329	21329	6	11
4967	2	5	12329	21329	7	11
4968	2	5	12329	21329	8	13
4969	2	5	12329	21329	9	10
4970	2	5	12329	21329	10	10
4971	2	5	12381	21381	1	13
4972	2	5	12381	21381	2	10
4973	2	5	12381	21381	3	11
4974	2	5	12381	21381	4	12
4975	2	5	12381	21381	5	11
4976	2	5	12381	21381	6	11
4977	2	5	12381	21381	7	12
4978	2	5	12381	21381	8	12
4979	2	5	12381	21381	9	10
4980	2	5	12381	21381	10	11
4981	2	5	12297	21297	1	11
4982	2	5	12297	21297	2	11
4983	2	5	12297	21297	3	11
4984	2	5	12297	21297	4	12
4985	2	5	12297	21297	5	11
4986	2	5	12297	21297	6	12
4987	2	5	12297	21297	7	13
4988	2	5	12297	21297	8	10
4989	2	5	12297	21297	9	11
4990	2	5	12297	21297	10	12
4991	2	5	12132	21132	1	11
4992	2	5	12132	21132	2	12
4993	2	5	12132	21132	3	12
4994	2	5	12132	21132	4	11
4995	2	5	12132	21132	5	13
4996	2	5	12132	21132	6	11
4997	2	5	12132	21132	7	12
4998	2	5	12132	21132	8	12
4999	2	5	12132	21132	9	11
5000	2	5	12132	21132	10	12
5001	2	5	12076	21076	1	11
5002	2	5	12076	21076	2	10
5003	2	5	12076	21076	3	13
5004	2	5	12076	21076	4	13
5005	2	5	12076	21076	5	12
5006	2	5	12076	21076	6	11
5007	2	5	12076	21076	7	13
5008	2	5	12076	21076	8	13
5009	2	5	12076	21076	9	11
5010	2	5	12076	21076	10	10
5011	2	5	12237	21237	1	12
5012	2	5	12237	21237	2	12
5013	2	5	12237	21237	3	11
5014	2	5	12237	21237	4	11
5015	2	5	12237	21237	5	11
5016	2	5	12237	21237	6	11
5017	2	5	12237	21237	7	11
5018	2	5	12237	21237	8	11
5019	2	5	12237	21237	9	11
5020	2	5	12237	21237	10	10
5021	2	5	12214	21214	1	12
5022	2	5	12214	21214	2	10
5023	2	5	12214	21214	3	12
5024	2	5	12214	21214	4	11
5025	2	5	12214	21214	5	13
5026	2	5	12214	21214	6	13
5027	2	5	12214	21214	7	12
5028	2	5	12214	21214	8	12
5029	2	5	12214	21214	9	11
5030	2	5	12214	21214	10	11
5031	2	5	12357	21357	1	12
5032	2	5	12357	21357	2	12
5033	2	5	12357	21357	3	14
5034	2	5	12357	21357	4	12
5035	2	5	12357	21357	5	13
5036	2	5	12357	21357	6	16
5037	2	5	12357	21357	7	14
5038	2	5	12357	21357	8	12
5039	2	5	12357	21357	9	14
5040	2	5	12357	21357	10	13
5041	2	5	12336	21336	1	10
5042	2	5	12336	21336	2	11
5043	2	5	12336	21336	3	11
5044	2	5	12336	21336	4	12
5045	2	5	12336	21336	5	12
5046	2	5	12336	21336	6	11
5047	2	5	12336	21336	7	13
5048	2	5	12336	21336	8	12
5049	2	5	12336	21336	9	11
5050	2	5	12336	21336	10	12
5051	2	5	12272	21272	1	11
5052	2	5	12272	21272	2	12
5053	2	5	12272	21272	3	11
5054	2	5	12272	21272	4	11
5055	2	5	12272	21272	5	11
5056	2	5	12272	21272	6	11
5057	2	5	12272	21272	7	12
5058	2	5	12272	21272	8	11
5059	2	5	12272	21272	9	10
5060	2	5	12272	21272	10	11
5061	2	5	12338	21338	1	11
5062	2	5	12338	21338	2	12
5063	2	5	12338	21338	3	11
5064	2	5	12338	21338	4	10
5065	2	5	12338	21338	5	11
5066	2	5	12338	21338	6	10
5067	2	5	12338	21338	7	11
5068	2	5	12338	21338	8	11
5069	2	5	12338	21338	9	11
5070	2	5	12338	21338	10	12
5071	2	5	12335	21335	1	12
5072	2	5	12335	21335	2	11
5073	2	5	12335	21335	3	10
5074	2	5	12335	21335	4	12
5075	2	5	12335	21335	5	12
5076	2	5	12335	21335	6	11
5077	2	5	12335	21335	7	10
5078	2	5	12335	21335	8	10
5079	2	5	12335	21335	9	12
5080	2	5	12335	21335	10	11
5081	2	5	12256	21256	1	11
5082	2	5	12256	21256	2	13
5083	2	5	12256	21256	3	11
5084	2	5	12256	21256	4	11
5085	2	5	12256	21256	5	12
5086	2	5	12256	21256	6	13
5087	2	5	12256	21256	7	12
5088	2	5	12256	21256	8	13
5089	2	5	12256	21256	9	11
5090	2	5	12256	21256	10	12
5091	2	5	12356	21356	1	13
5092	2	5	12356	21356	2	13
5093	2	5	12356	21356	3	10
5094	2	5	12356	21356	4	12
5095	2	5	12356	21356	5	13
5096	2	5	12356	21356	6	12
5097	2	5	12356	21356	7	13
5098	2	5	12356	21356	8	12
5099	2	5	12356	21356	9	11
5100	2	5	12356	21356	10	14
5101	2	5	12358	21358	1	11
5102	2	5	12358	21358	2	10
5103	2	5	12358	21358	3	12
5104	2	5	12358	21358	4	11
5105	2	5	12358	21358	5	10
5106	2	5	12358	21358	6	12
5107	2	5	12358	21358	7	11
5108	2	5	12358	21358	8	13
5109	2	5	12358	21358	9	11
5110	2	5	12358	21358	10	12
5111	2	5	12347	21347	1	9
5112	2	5	12347	21347	2	11
5113	2	5	12347	21347	3	11
5114	2	5	12347	21347	4	10
5115	2	5	12347	21347	5	11
5116	2	5	12347	21347	6	11
5117	2	5	12347	21347	7	10
5118	2	5	12347	21347	8	11
5119	2	5	12347	21347	9	11
5120	2	5	12347	21347	10	10
5121	2	5	12013	21013	1	11
5122	2	5	12013	21013	2	11
5123	2	5	12013	21013	3	10
5124	2	5	12013	21013	4	11
5125	2	5	12013	21013	5	12
5126	2	5	12013	21013	6	11
5127	2	5	12013	21013	7	9
5128	2	5	12013	21013	8	10
5129	2	5	12013	21013	9	10
5130	2	5	12013	21013	10	10
5131	2	5	12339	21339	1	12
5132	2	5	12339	21339	2	11
5133	2	5	12339	21339	3	11
5134	2	5	12339	21339	4	11
5135	2	5	12339	21339	5	10
5136	2	5	12339	21339	6	12
5137	2	5	12339	21339	7	10
5138	2	5	12339	21339	8	12
5139	2	5	12339	21339	9	12
5140	2	5	12339	21339	10	12
5141	2	5	12344	21344	1	10
5142	2	5	12344	21344	2	11
5143	2	5	12344	21344	3	11
5144	2	5	12344	21344	4	12
5145	2	5	12344	21344	5	12
5146	2	5	12344	21344	6	12
5147	2	5	12344	21344	7	10
5148	2	5	12344	21344	8	11
5149	2	5	12344	21344	9	10
5150	2	5	12344	21344	10	10
5151	2	5	12303	21303	1	11
5152	2	5	12303	21303	2	10
5153	2	5	12303	21303	3	10
5154	2	5	12303	21303	4	12
5155	2	5	12303	21303	5	10
5156	2	5	12303	21303	6	12
5157	2	5	12303	21303	7	11
5158	2	5	12303	21303	8	10
5159	2	5	12303	21303	9	11
5160	2	5	12303	21303	10	11
5161	2	5	12382	21382	1	11
5162	2	5	12382	21382	2	12
5163	2	5	12382	21382	3	11
5164	2	5	12382	21382	4	11
5165	2	5	12382	21382	5	11
5166	2	5	12382	21382	6	10
5167	2	5	12382	21382	7	11
5168	2	5	12382	21382	8	11
5169	2	5	12382	21382	9	12
5170	2	5	12382	21382	10	11
5171	2	5	12277	21277	1	10
5172	2	5	12277	21277	2	10
5173	2	5	12277	21277	3	12
5174	2	5	12277	21277	4	10
5175	2	5	12277	21277	5	10
5176	2	5	12277	21277	6	10
5177	2	5	12277	21277	7	11
5178	2	5	12277	21277	8	9
5179	2	5	12277	21277	9	10
5180	2	5	12277	21277	10	12
5181	2	5	12283	21283	1	13
5182	2	5	12283	21283	2	12
5183	2	5	12283	21283	3	10
5184	2	5	12283	21283	4	11
5185	2	5	12283	21283	5	12
5186	2	5	12283	21283	6	9
5187	2	5	12283	21283	7	12
5188	2	5	12283	21283	8	10
5189	2	5	12283	21283	9	13
5190	2	5	12283	21283	10	11
5191	2	5	12262	21262	1	11
5192	2	5	12262	21262	2	11
5193	2	5	12262	21262	3	13
5194	2	5	12262	21262	4	10
5195	2	5	12262	21262	5	12
5196	2	5	12262	21262	6	11
5197	2	5	12262	21262	7	10
5198	2	5	12262	21262	8	9
5199	2	5	12262	21262	9	11
5200	2	5	12262	21262	10	11
5201	2	5	12254	21254	1	12
5202	2	5	12254	21254	2	13
5203	2	5	12254	21254	3	12
5204	2	5	12254	21254	4	11
5205	2	5	12254	21254	5	11
5206	2	5	12254	21254	6	11
5207	2	5	12254	21254	7	12
5208	2	5	12254	21254	8	10
5209	2	5	12254	21254	9	12
5210	2	5	12254	21254	10	12
5211	2	5	12385	21385	1	12
5212	2	5	12385	21385	2	9
5213	2	5	12385	21385	3	12
5214	2	5	12385	21385	4	11
5215	2	5	12385	21385	5	9
5216	2	5	12385	21385	6	11
5217	2	5	12385	21385	7	11
5218	2	5	12385	21385	8	10
5219	2	5	12385	21385	9	11
5220	2	5	12385	21385	10	10
5221	2	5	12386	21386	1	11
5222	2	5	12386	21386	2	11
5223	2	5	12386	21386	3	12
5224	2	5	12386	21386	4	11
5225	2	5	12386	21386	5	10
5226	2	5	12386	21386	6	12
5227	2	5	12386	21386	7	11
5228	2	5	12386	21386	8	14
5229	2	5	12386	21386	9	13
5230	2	5	12386	21386	10	11
5231	2	5	12182	21182	1	11
5232	2	5	12182	21182	2	12
5233	2	5	12182	21182	3	12
5234	2	5	12182	21182	4	12
5235	2	5	12182	21182	5	12
5236	2	5	12182	21182	6	11
5237	2	5	12182	21182	7	11
5238	2	5	12182	21182	8	12
5239	2	5	12182	21182	9	13
5240	2	5	12182	21182	10	12
5241	2	5	12004	21004	1	12
5242	2	5	12004	21004	2	11
5243	2	5	12004	21004	3	11
5244	2	5	12004	21004	4	11
5245	2	5	12004	21004	5	10
5246	2	5	12004	21004	6	11
5247	2	5	12004	21004	7	10
5248	2	5	12004	21004	8	10
5249	2	5	12004	21004	9	13
5250	2	5	12004	21004	10	10
5251	2	5	12383	21383	1	12
5252	2	5	12383	21383	2	11
5253	2	5	12383	21383	3	11
5254	2	5	12383	21383	4	11
5255	2	5	12383	21383	5	11
5256	2	5	12383	21383	6	11
5257	2	5	12383	21383	7	12
5258	2	5	12383	21383	8	10
5259	2	5	12383	21383	9	11
5260	2	5	12383	21383	10	12
5261	2	5	12290	21290	1	10
5262	2	5	12290	21290	2	11
5263	2	5	12290	21290	3	10
5264	2	5	12290	21290	4	11
5265	2	5	12290	21290	5	12
5266	2	5	12290	21290	6	10
5267	2	5	12290	21290	7	10
5268	2	5	12290	21290	8	10
5269	2	5	12290	21290	9	10
5270	2	5	12290	21290	10	11
5271	2	5	12378	21378	1	11
5272	2	5	12378	21378	2	12
5273	2	5	12378	21378	3	11
5274	2	5	12378	21378	4	11
5275	2	5	12378	21378	5	12
5276	2	5	12378	21378	6	14
5277	2	5	12378	21378	7	13
5278	2	5	12378	21378	8	13
5279	2	5	12378	21378	9	12
5280	2	5	12378	21378	10	10
5281	2	5	12320	21320	1	12
5282	2	5	12320	21320	2	11
5283	2	5	12320	21320	3	11
5284	2	5	12320	21320	4	12
5285	2	5	12320	21320	5	11
5286	2	5	12320	21320	6	10
5287	2	5	12320	21320	7	11
5288	2	5	12320	21320	8	11
5289	2	5	12320	21320	9	10
5290	2	5	12320	21320	10	12
5291	2	5	12271	21271	1	11
5292	2	5	12271	21271	2	12
5293	2	5	12271	21271	3	12
5294	2	5	12271	21271	4	13
5295	2	5	12271	21271	5	12
5296	2	5	12271	21271	6	12
5297	2	5	12271	21271	7	12
5298	2	5	12271	21271	8	12
5299	2	5	12271	21271	9	12
5300	2	5	12271	21271	10	12
5301	2	5	12052	21052	1	13
5302	2	5	12052	21052	2	12
5303	2	5	12052	21052	3	12
5304	2	5	12052	21052	4	11
5305	2	5	12052	21052	5	11
5306	2	5	12052	21052	6	12
5307	2	5	12052	21052	7	13
5308	2	5	12052	21052	8	11
5309	2	5	12052	21052	9	11
5310	2	5	12052	21052	10	12
5311	2	5	12005	21005	1	11
5312	2	5	12005	21005	2	11
5313	2	5	12005	21005	3	11
5314	2	5	12005	21005	4	11
5315	2	5	12005	21005	5	10
5316	2	5	12005	21005	6	12
5317	2	5	12005	21005	7	10
5318	2	5	12005	21005	8	11
5319	2	5	12005	21005	9	11
5320	2	5	12005	21005	10	11
5321	2	5	12325	21325	1	13
5322	2	5	12325	21325	2	11
5323	2	5	12325	21325	3	11
5324	2	5	12325	21325	4	13
5325	2	5	12325	21325	5	12
5326	2	5	12325	21325	6	12
5327	2	5	12325	21325	7	10
5328	2	5	12325	21325	8	12
5329	2	5	12325	21325	9	12
5330	2	5	12325	21325	10	12
5331	2	5	12260	21260	1	11
5332	2	5	12260	21260	2	10
5333	2	5	12260	21260	3	11
5334	2	5	12260	21260	4	11
5335	2	5	12260	21260	5	11
5336	2	5	12260	21260	6	11
5337	2	5	12260	21260	7	12
5338	2	5	12260	21260	8	11
5339	2	5	12260	21260	9	12
5340	2	5	12260	21260	10	12
5341	2	5	12024	21024	1	11
5342	2	5	12024	21024	2	11
5343	2	5	12024	21024	3	10
5344	2	5	12024	21024	4	10
5345	2	5	12024	21024	5	11
5346	2	5	12024	21024	6	9
5347	2	5	12024	21024	7	10
5348	2	5	12024	21024	8	10
5349	2	5	12024	21024	9	10
5350	2	5	12024	21024	10	10
5351	2	5	12343	21343	1	11
5352	2	5	12343	21343	2	11
5353	2	5	12343	21343	3	11
5354	2	5	12343	21343	4	11
5355	2	5	12343	21343	5	10
5356	2	5	12343	21343	6	11
5357	2	5	12343	21343	7	11
5358	2	5	12343	21343	8	12
5359	2	5	12343	21343	9	11
5360	2	5	12343	21343	10	13
5361	2	5	12008	21008	1	12
5362	2	5	12008	21008	2	13
5363	2	5	12008	21008	3	10
5364	2	5	12008	21008	4	11
5365	2	5	12008	21008	5	13
5366	2	5	12008	21008	6	10
5367	2	5	12008	21008	7	10
5368	2	5	12008	21008	8	11
5369	2	5	12008	21008	9	12
5370	2	5	12008	21008	10	11
5371	2	5	12387	21387	1	11
5372	2	5	12387	21387	2	10
5373	2	5	12387	21387	3	11
5374	2	5	12387	21387	4	11
5375	2	5	12387	21387	5	11
5376	2	5	12387	21387	6	10
5377	2	5	12387	21387	7	10
5378	2	5	12387	21387	8	12
5379	2	5	12387	21387	9	11
5380	2	5	12387	21387	10	12
5381	2	5	12384	21384	1	10
5382	2	5	12384	21384	2	10
5383	2	5	12384	21384	3	9
5384	2	5	12384	21384	4	8
5385	2	5	12384	21384	5	9
5386	2	5	12384	21384	6	11
5387	2	5	12384	21384	7	9
5388	2	5	12384	21384	8	10
5389	2	5	12384	21384	9	10
5390	2	5	12384	21384	10	10
5391	2	5	12373	21373	1	11
5392	2	5	12373	21373	2	14
5393	2	5	12373	21373	3	11
5394	2	5	12373	21373	4	13
5395	2	5	12373	21373	5	11
5396	2	5	12373	21373	6	11
5397	2	5	12373	21373	7	12
5398	2	5	12373	21373	8	11
5399	2	5	12373	21373	9	12
5400	2	5	12373	21373	10	14
5401	2	5	12274	21274	1	11
5402	2	5	12274	21274	2	12
5403	2	5	12274	21274	3	11
5404	2	5	12274	21274	4	13
5405	2	5	12274	21274	5	11
5406	2	5	12274	21274	6	12
5407	2	5	12274	21274	7	10
5408	2	5	12274	21274	8	12
5409	2	5	12274	21274	9	11
5410	2	5	12274	21274	10	9
5411	2	5	12380	21380	1	11
5412	2	5	12380	21380	2	11
5413	2	5	12380	21380	3	11
5414	2	5	12380	21380	4	12
5415	2	5	12380	21380	5	11
5416	2	5	12380	21380	6	10
5417	2	5	12380	21380	7	11
5418	2	5	12380	21380	8	13
5419	2	5	12380	21380	9	11
5420	2	5	12380	21380	10	12
5421	2	5	12323	21323	1	10
5422	2	5	12323	21323	2	11
5423	2	5	12323	21323	3	10
5424	2	5	12323	21323	4	12
5425	2	5	12323	21323	5	10
5426	2	5	12323	21323	6	10
5427	2	5	12323	21323	7	11
5428	2	5	12323	21323	8	12
5429	2	5	12323	21323	9	12
5430	2	5	12323	21323	10	11
5431	2	5	12304	21304	1	13
5432	2	5	12304	21304	2	13
5433	2	5	12304	21304	3	13
5434	2	5	12304	21304	4	12
5435	2	5	12304	21304	5	16
5436	2	5	12304	21304	6	12
5437	2	5	12304	21304	7	11
5438	2	5	12304	21304	8	13
5439	2	5	12304	21304	9	11
5440	2	5	12304	21304	10	14
5441	2	5	12286	21286	1	10
5442	2	5	12286	21286	2	12
5443	2	5	12286	21286	3	9
5444	2	5	12286	21286	4	12
5445	2	5	12286	21286	5	14
5446	2	5	12286	21286	6	12
5447	2	5	12286	21286	7	12
5448	2	5	12286	21286	8	11
5449	2	5	12286	21286	9	12
5450	2	5	12286	21286	10	12
5451	2	5	12341	21341	1	13
5452	2	5	12341	21341	2	10
5453	2	5	12341	21341	3	11
5454	2	5	12341	21341	4	11
5455	2	5	12341	21341	5	12
5456	2	5	12341	21341	6	12
5457	2	5	12341	21341	7	12
5458	2	5	12341	21341	8	12
5459	2	5	12341	21341	9	11
5460	2	5	12341	21341	10	11
5461	2	5	12326	21326	1	12
5462	2	5	12326	21326	2	11
5463	2	5	12326	21326	3	12
5464	2	5	12326	21326	4	13
5465	2	5	12326	21326	5	11
5466	2	5	12326	21326	6	12
5467	2	5	12326	21326	7	10
5468	2	5	12326	21326	8	12
5469	2	5	12326	21326	9	11
5470	2	5	12326	21326	10	13
5471	2	5	12269	21269	1	11
5472	2	5	12269	21269	2	12
5473	2	5	12269	21269	3	12
5474	2	5	12269	21269	4	13
5475	2	5	12269	21269	5	11
5476	2	5	12269	21269	6	12
5477	2	5	12269	21269	7	12
5478	2	5	12269	21269	8	12
5479	2	5	12269	21269	9	12
5480	2	5	12269	21269	10	12
5481	2	5	12317	21317	1	11
5482	2	5	12317	21317	2	11
5483	2	5	12317	21317	3	12
5484	2	5	12317	21317	4	12
5485	2	5	12317	21317	5	12
5486	2	5	12317	21317	6	11
5487	2	5	12317	21317	7	10
5488	2	5	12317	21317	8	10
5489	2	5	12317	21317	9	12
5490	2	5	12317	21317	10	13
5491	2	5	12226	21226	1	11
5492	2	5	12226	21226	2	8
5493	2	5	12226	21226	3	10
5494	2	5	12226	21226	4	11
5495	2	5	12226	21226	5	11
5496	2	5	12226	21226	6	11
5497	2	5	12226	21226	7	11
5498	2	5	12226	21226	8	11
5499	2	5	12226	21226	9	12
5500	2	5	12226	21226	10	12
5501	2	5	12103	21103	1	11
5502	2	5	12103	21103	2	9
5503	2	5	12103	21103	3	11
5504	2	5	12103	21103	4	9
5505	2	5	12103	21103	5	11
5506	2	5	12103	21103	6	11
5507	2	5	12103	21103	7	11
5508	2	5	12103	21103	8	11
5509	2	5	12103	21103	9	10
5510	2	5	12103	21103	10	10
5511	2	5	12368	21368	1	10
5512	2	5	12368	21368	2	12
5513	2	5	12368	21368	3	12
5514	2	5	12368	21368	4	13
5515	2	5	12368	21368	5	12
5516	2	5	12368	21368	6	11
5517	2	5	12368	21368	7	10
5518	2	5	12368	21368	8	11
5519	2	5	12368	21368	9	12
5520	2	5	12368	21368	10	13
5521	2	5	12364	21364	1	11
5522	2	5	12364	21364	2	10
5523	2	5	12364	21364	3	11
5524	2	5	12364	21364	4	14
5525	2	5	12364	21364	5	12
5526	2	5	12364	21364	6	12
5527	2	5	12364	21364	7	11
5528	2	5	12364	21364	8	11
5529	2	5	12364	21364	9	10
5530	2	5	12364	21364	10	10
5531	2	5	12346	21346	1	11
5532	2	5	12346	21346	2	11
5533	2	5	12346	21346	3	9
5534	2	5	12346	21346	4	10
5535	2	5	12346	21346	5	12
5536	2	5	12346	21346	6	9
5537	2	5	12346	21346	7	11
5538	2	5	12346	21346	8	11
5539	2	5	12346	21346	9	12
5540	2	5	12346	21346	10	12
5541	2	5	12280	21280	1	12
5542	2	5	12280	21280	2	11
5543	2	5	12280	21280	3	11
5544	2	5	12280	21280	4	12
5545	2	5	12280	21280	5	11
5546	2	5	12280	21280	6	12
5547	2	5	12280	21280	7	13
5548	2	5	12280	21280	8	13
5549	2	5	12280	21280	9	11
5550	2	5	12280	21280	10	12
5551	2	5	12313	21313	1	13
5552	2	5	12313	21313	2	12
5553	2	5	12313	21313	3	12
5554	2	5	12313	21313	4	11
5555	2	5	12313	21313	5	15
5556	2	5	12313	21313	6	13
5557	2	5	12313	21313	7	13
5558	2	5	12313	21313	8	11
5559	2	5	12313	21313	9	10
5560	2	5	12313	21313	10	12
5561	2	5	12305	21305	1	10
5562	2	5	12305	21305	2	9
5563	2	5	12305	21305	3	11
5564	2	5	12305	21305	4	13
5565	2	5	12305	21305	5	9
5566	2	5	12305	21305	6	9
5567	2	5	12305	21305	7	9
5568	2	5	12305	21305	8	10
5569	2	5	12305	21305	9	12
5570	2	5	12305	21305	10	10
5571	2	5	12172	21172	1	12
5572	2	5	12172	21172	2	10
5573	2	5	12172	21172	3	11
5574	2	5	12172	21172	4	12
5575	2	5	12172	21172	5	12
5576	2	5	12172	21172	6	13
5577	2	5	12172	21172	7	12
5578	2	5	12172	21172	8	11
5579	2	5	12172	21172	9	11
5580	2	5	12172	21172	10	10
5581	2	5	12279	21279	1	8
5582	2	5	12279	21279	2	9
5583	2	5	12279	21279	3	10
5584	2	5	12279	21279	4	10
5585	2	5	12279	21279	5	11
5586	2	5	12279	21279	6	11
5587	2	5	12279	21279	7	8
5588	2	5	12279	21279	8	11
5589	2	5	12279	21279	9	9
5590	2	5	12279	21279	10	9
5591	2	5	12367	21367	1	11
5592	2	5	12367	21367	2	11
5593	2	5	12367	21367	3	11
5594	2	5	12367	21367	4	10
5595	2	5	12367	21367	5	11
5596	2	5	12367	21367	6	11
5597	2	5	12367	21367	7	11
5598	2	5	12367	21367	8	11
5599	2	5	12367	21367	9	11
5600	2	5	12367	21367	10	12
5601	2	5	12288	21288	1	11
5602	2	5	12288	21288	2	12
5603	2	5	12288	21288	3	12
5604	2	5	12288	21288	4	11
5605	2	5	12288	21288	5	13
5606	2	5	12288	21288	6	12
5607	2	5	12288	21288	7	12
5608	2	5	12288	21288	8	11
5609	2	5	12288	21288	9	11
5610	2	5	12288	21288	10	11
5611	2	5	12139	21139	1	11
5612	2	5	12139	21139	2	11
5613	2	5	12139	21139	3	11
5614	2	5	12139	21139	4	11
5615	2	5	12139	21139	5	12
5616	2	5	12139	21139	6	11
5617	2	5	12139	21139	7	11
5618	2	5	12139	21139	8	11
5619	2	5	12139	21139	9	10
5620	2	5	12139	21139	10	11
5621	2	5	12374	21374	1	11
5622	2	5	12374	21374	2	12
5623	2	5	12374	21374	3	11
5624	2	5	12374	21374	4	12
5625	2	5	12374	21374	5	12
5626	2	5	12374	21374	6	14
5627	2	5	12374	21374	7	12
5628	2	5	12374	21374	8	13
5629	2	5	12374	21374	9	12
5630	2	5	12374	21374	10	13
5631	2	5	12363	21363	1	11
5632	2	5	12363	21363	2	13
5633	2	5	12363	21363	3	10
5634	2	5	12363	21363	4	11
5635	2	5	12363	21363	5	9
5636	2	5	12363	21363	6	11
5637	2	5	12363	21363	7	12
5638	2	5	12363	21363	8	10
5639	2	5	12363	21363	9	13
5640	2	5	12363	21363	10	11
5641	2	5	12175	21175	1	11
5642	2	5	12175	21175	2	11
5643	2	5	12175	21175	3	11
5644	2	5	12175	21175	4	11
5645	2	5	12175	21175	5	11
5646	2	5	12175	21175	6	11
5647	2	5	12175	21175	7	13
5648	2	5	12175	21175	8	11
5649	2	5	12175	21175	9	12
5650	2	5	12175	21175	10	11
5651	2	5	12119	21119	1	11
5652	2	5	12119	21119	2	11
5653	2	5	12119	21119	3	11
5654	2	5	12119	21119	4	11
5655	2	5	12119	21119	5	12
5656	2	5	12119	21119	6	11
5657	2	5	12119	21119	7	13
5658	2	5	12119	21119	8	12
5659	2	5	12119	21119	9	11
5660	2	5	12119	21119	10	12
5661	2	5	12306	21306	1	11
5662	2	5	12306	21306	2	12
5663	2	5	12306	21306	3	12
5664	2	5	12306	21306	4	10
5665	2	5	12306	21306	5	12
5666	2	5	12306	21306	6	12
5667	2	5	12306	21306	7	12
5668	2	5	12306	21306	8	14
5669	2	5	12306	21306	9	11
5670	2	5	12306	21306	10	11
5671	2	5	12307	21307	1	11
5672	2	5	12307	21307	2	11
5673	2	5	12307	21307	3	12
5674	2	5	12307	21307	4	10
5675	2	5	12307	21307	5	10
5676	2	5	12307	21307	6	12
5677	2	5	12307	21307	7	12
5678	2	5	12307	21307	8	11
5679	2	5	12307	21307	9	11
5680	2	5	12307	21307	10	11
5681	2	5	12018	21018	1	15
5682	2	5	12018	21018	2	14
5683	2	5	12018	21018	3	11
5684	2	5	12018	21018	4	11
5685	2	5	12018	21018	5	13
5686	2	5	12018	21018	6	14
5687	2	5	12018	21018	7	14
5688	2	5	12018	21018	8	13
5689	2	5	12018	21018	9	12
5690	2	5	12018	21018	10	11
5691	2	5	12109	21109	1	11
5692	2	5	12109	21109	2	11
5693	2	5	12109	21109	3	10
5694	2	5	12109	21109	4	12
5695	2	5	12109	21109	5	11
5696	2	5	12109	21109	6	11
5697	2	5	12109	21109	7	9
5698	2	5	12109	21109	8	10
5699	2	5	12109	21109	9	11
5700	2	5	12109	21109	10	11
5701	2	5	12310	21310	1	12
5702	2	5	12310	21310	2	10
5703	2	5	12310	21310	3	13
5704	2	5	12310	21310	4	11
5705	2	5	12310	21310	5	13
5706	2	5	12310	21310	6	12
5707	2	5	12310	21310	7	13
5708	2	5	12310	21310	8	12
5709	2	5	12310	21310	9	11
5710	2	5	12310	21310	10	11
5711	2	5	12289	21289	1	12
5712	2	5	12289	21289	2	11
5713	2	5	12289	21289	3	11
5714	2	5	12289	21289	4	11
5715	2	5	12289	21289	5	10
5716	2	5	12289	21289	6	12
5717	2	5	12289	21289	7	12
5718	2	5	12289	21289	8	11
5719	2	5	12289	21289	9	10
5720	2	5	12289	21289	10	13
5721	2	5	12337	21337	1	11
5722	2	5	12337	21337	2	12
5723	2	5	12337	21337	3	12
5724	2	5	12337	21337	4	13
5725	2	5	12337	21337	5	11
5726	2	5	12337	21337	6	13
5727	2	5	12337	21337	7	13
5728	2	5	12337	21337	8	11
5729	2	5	12337	21337	9	10
5730	2	5	12337	21337	10	10
5731	2	5	12370	21370	1	11
5732	2	5	12370	21370	2	12
5733	2	5	12370	21370	3	10
5734	2	5	12370	21370	4	11
5735	2	5	12370	21370	5	11
5736	2	5	12370	21370	6	12
5737	2	5	12370	21370	7	12
5738	2	5	12370	21370	8	11
5739	2	5	12370	21370	9	12
5740	2	5	12370	21370	10	11
5741	2	5	12294	21294	1	15
5742	2	5	12294	21294	2	12
5743	2	5	12294	21294	3	12
5744	2	5	12294	21294	4	12
5745	2	5	12294	21294	5	11
5746	2	5	12294	21294	6	12
5747	2	5	12294	21294	7	12
5748	2	5	12294	21294	8	11
5749	2	5	12294	21294	9	12
5750	2	5	12294	21294	10	13
5751	2	5	12327	21327	1	13
5752	2	5	12327	21327	2	11
5753	2	5	12327	21327	3	12
5754	2	5	12327	21327	4	13
5755	2	5	12327	21327	5	11
5756	2	5	12327	21327	6	12
5757	2	5	12327	21327	7	12
5758	2	5	12327	21327	8	11
5759	2	5	12327	21327	9	13
5760	2	5	12327	21327	10	13
5761	2	5	12316	21316	1	11
5762	2	5	12316	21316	2	11
5763	2	5	12316	21316	3	10
5764	2	5	12316	21316	4	11
5765	2	5	12316	21316	5	10
5766	2	5	12316	21316	6	11
5767	2	5	12316	21316	7	11
5768	2	5	12316	21316	8	11
5769	2	5	12316	21316	9	10
5770	2	5	12316	21316	10	12
5771	2	5	12354	21354	1	11
5772	2	5	12354	21354	2	11
5773	2	5	12354	21354	3	12
5774	2	5	12354	21354	4	11
5775	2	5	12354	21354	5	11
5776	2	5	12354	21354	6	11
5777	2	5	12354	21354	7	12
5778	2	5	12354	21354	8	11
5779	2	5	12354	21354	9	11
5780	2	5	12354	21354	10	11
5781	2	5	12315	21315	1	12
5782	2	5	12315	21315	2	11
5783	2	5	12315	21315	3	11
5784	2	5	12315	21315	4	10
5785	2	5	12315	21315	5	12
5786	2	5	12315	21315	6	12
5787	2	5	12315	21315	7	11
5788	2	5	12315	21315	8	11
5789	2	5	12315	21315	9	12
5790	2	5	12315	21315	10	10
5791	2	5	12312	21312	1	11
5792	2	5	12312	21312	2	13
5793	2	5	12312	21312	3	13
5794	2	5	12312	21312	4	11
5795	2	5	12312	21312	5	14
5796	2	5	12312	21312	6	13
5797	2	5	12312	21312	7	12
5798	2	5	12312	21312	8	12
5799	2	5	12312	21312	9	11
5800	2	5	12312	21312	10	13
5801	2	5	12210	21210	1	13
5802	2	5	12210	21210	2	11
5803	2	5	12210	21210	3	11
5804	2	5	12210	21210	4	11
5805	2	5	12210	21210	5	12
5806	2	5	12210	21210	6	11
5807	2	5	12210	21210	7	12
5808	2	5	12210	21210	8	12
5809	2	5	12210	21210	9	11
5810	2	5	12210	21210	10	11
5811	2	5	12252	21252	1	10
5812	2	5	12252	21252	2	11
5813	2	5	12252	21252	3	11
5814	2	5	12252	21252	4	11
5815	2	5	12252	21252	5	12
5816	2	5	12252	21252	6	10
5817	2	5	12252	21252	7	10
5818	2	5	12252	21252	8	10
5819	2	5	12252	21252	9	12
5820	2	5	12252	21252	10	12
5821	2	5	12284	21284	1	11
5822	2	5	12284	21284	2	12
5823	2	5	12284	21284	3	12
5824	2	5	12284	21284	4	11
5825	2	5	12284	21284	5	12
5826	2	5	12284	21284	6	12
5827	2	5	12284	21284	7	13
5828	2	5	12284	21284	8	12
5829	2	5	12284	21284	9	10
5830	2	5	12284	21284	10	12
5831	2	5	12040	21040	1	11
5832	2	5	12040	21040	2	10
5833	2	5	12040	21040	3	11
5834	2	5	12040	21040	4	9
5835	2	5	12040	21040	5	10
5836	2	5	12040	21040	6	10
5837	2	5	12040	21040	7	10
5838	2	5	12040	21040	8	10
5839	2	5	12040	21040	9	11
5840	2	5	12040	21040	10	8
5841	2	5	12371	21371	1	10
5842	2	5	12371	21371	2	11
5843	2	5	12371	21371	3	11
5844	2	5	12371	21371	4	12
5845	2	5	12371	21371	5	11
5846	2	5	12371	21371	6	12
5847	2	5	12371	21371	7	11
5848	2	5	12371	21371	8	10
5849	2	5	12371	21371	9	11
5850	2	5	12371	21371	10	11
5851	2	5	12311	21311	1	10
5852	2	5	12311	21311	2	10
5853	2	5	12311	21311	3	11
5854	2	5	12311	21311	4	12
5855	2	5	12311	21311	5	11
5856	2	5	12311	21311	6	10
5857	2	5	12311	21311	7	11
5858	2	5	12311	21311	8	12
5859	2	5	12311	21311	9	9
5860	2	5	12311	21311	10	11
5861	2	5	12265	21265	1	10
5862	2	5	12265	21265	2	12
5863	2	5	12265	21265	3	10
5864	2	5	12265	21265	4	13
5865	2	5	12265	21265	5	9
5866	2	5	12265	21265	6	10
5867	2	5	12265	21265	7	11
5868	2	5	12265	21265	8	11
5869	2	5	12265	21265	9	11
5870	2	5	12265	21265	10	11
5871	2	5	12220	21220	1	12
5872	2	5	12220	21220	2	12
5873	2	5	12220	21220	3	12
5874	2	5	12220	21220	4	11
5875	2	5	12220	21220	5	12
5876	2	5	12220	21220	6	13
5877	2	5	12220	21220	7	12
5878	2	5	12220	21220	8	12
5879	2	5	12220	21220	9	12
5880	2	5	12220	21220	10	11
5881	2	5	12314	21314	1	12
5882	2	5	12314	21314	2	12
5883	2	5	12314	21314	3	13
5884	2	5	12314	21314	4	11
5885	2	5	12314	21314	5	12
5886	2	5	12314	21314	6	11
5887	2	5	12314	21314	7	11
5888	2	5	12314	21314	8	12
5889	2	5	12314	21314	9	12
5890	2	5	12314	21314	10	11
5891	2	5	12355	21355	1	12
5892	2	5	12355	21355	2	11
5893	2	5	12355	21355	3	10
5894	2	5	12355	21355	4	10
5895	2	5	12355	21355	5	13
5896	2	5	12355	21355	6	10
5897	2	5	12355	21355	7	11
5898	2	5	12355	21355	8	10
5899	2	5	12355	21355	9	12
5900	2	5	12355	21355	10	12
5901	2	5	12270	21270	1	11
5902	2	5	12270	21270	2	11
5903	2	5	12270	21270	3	10
5904	2	5	12270	21270	4	12
5905	2	5	12270	21270	5	11
5906	2	5	12270	21270	6	10
5907	2	5	12270	21270	7	11
5908	2	5	12270	21270	8	12
5909	2	5	12270	21270	9	11
5910	2	5	12270	21270	10	12
5911	2	5	12340	21340	1	12
5912	2	5	12340	21340	2	9
5913	2	5	12340	21340	3	11
5914	2	5	12340	21340	4	11
5915	2	5	12340	21340	5	12
5916	2	5	12340	21340	6	10
5917	2	5	12340	21340	7	12
5918	2	5	12340	21340	8	11
5919	2	5	12340	21340	9	11
5920	2	5	12340	21340	10	11
5921	2	5	12372	21372	1	10
5922	2	5	12372	21372	2	12
5923	2	5	12372	21372	3	11
5924	2	5	12372	21372	4	11
5925	2	5	12372	21372	5	14
5926	2	5	12372	21372	6	10
5927	2	5	12372	21372	7	11
5928	2	5	12372	21372	8	12
5929	2	5	12372	21372	9	12
5930	2	5	12372	21372	10	11
5931	2	5	12266	21266	1	11
5932	2	5	12266	21266	2	11
5933	2	5	12266	21266	3	13
5934	2	5	12266	21266	4	11
5935	2	5	12266	21266	5	9
5936	2	5	12266	21266	6	11
5937	2	5	12266	21266	7	10
5938	2	5	12266	21266	8	12
5939	2	5	12266	21266	9	10
5940	2	5	12266	21266	10	12
5941	2	5	12360	21360	1	11
5942	2	5	12360	21360	2	12
5943	2	5	12360	21360	3	11
5944	2	5	12360	21360	4	12
5945	2	5	12360	21360	5	9
5946	2	5	12360	21360	6	11
5947	2	5	12360	21360	7	13
5948	2	5	12360	21360	8	12
5949	2	5	12360	21360	9	10
5950	2	5	12360	21360	10	11
5951	2	5	12201	21201	1	11
5952	2	5	12201	21201	2	13
5953	2	5	12201	21201	3	12
5954	2	5	12201	21201	4	14
5955	2	5	12201	21201	5	11
5956	2	5	12201	21201	6	11
5957	2	5	12201	21201	7	12
5958	2	5	12201	21201	8	11
5959	2	5	12201	21201	9	12
5960	2	5	12201	21201	10	11
5961	2	5	12253	21253	1	12
5962	2	5	12253	21253	2	11
5963	2	5	12253	21253	3	11
5964	2	5	12253	21253	4	11
5965	2	5	12253	21253	5	12
5966	2	5	12253	21253	6	11
5967	2	5	12253	21253	7	11
5968	2	5	12253	21253	8	13
5969	2	5	12253	21253	9	13
5970	2	5	12253	21253	10	12
5971	2	5	12003	21003	1	10
5972	2	5	12003	21003	2	10
5973	2	5	12003	21003	3	13
5974	2	5	12003	21003	4	10
5975	2	5	12003	21003	5	12
5976	2	5	12003	21003	6	10
5977	2	5	12003	21003	7	11
5978	2	5	12003	21003	8	11
5979	2	5	12003	21003	9	11
5980	2	5	12003	21003	10	11
5981	2	5	12322	21322	1	11
5982	2	5	12322	21322	2	13
5983	2	5	12322	21322	3	10
5984	2	5	12322	21322	4	11
5985	2	5	12322	21322	5	12
5986	2	5	12322	21322	6	10
5987	2	5	12322	21322	7	12
5988	2	5	12322	21322	8	13
5989	2	5	12322	21322	9	10
5990	2	5	12322	21322	10	11
5991	2	5	12351	21351	1	12
5992	2	5	12351	21351	2	11
5993	2	5	12351	21351	3	11
5994	2	5	12351	21351	4	11
5995	2	5	12351	21351	5	12
5996	2	5	12351	21351	6	11
5997	2	5	12351	21351	7	12
5998	2	5	12351	21351	8	13
5999	2	5	12351	21351	9	11
6000	2	5	12351	21351	10	10
6001	2	5	12235	21235	1	10
6002	2	5	12235	21235	2	12
6003	2	5	12235	21235	3	11
6004	2	5	12235	21235	4	10
6005	2	5	12235	21235	5	12
6006	2	5	12235	21235	6	10
6007	2	5	12235	21235	7	10
6008	2	5	12235	21235	8	10
6009	2	5	12235	21235	9	12
6010	2	5	12235	21235	10	11
6011	2	5	12275	21275	1	11
6012	2	5	12275	21275	2	11
6013	2	5	12275	21275	3	11
6014	2	5	12275	21275	4	11
6015	2	5	12275	21275	5	10
6016	2	5	12275	21275	6	12
6017	2	5	12275	21275	7	11
6018	2	5	12275	21275	8	10
6019	2	5	12275	21275	9	12
6020	2	5	12275	21275	10	11
6021	2	5	12309	21309	1	11
6022	2	5	12309	21309	2	12
6023	2	5	12309	21309	3	11
6024	2	5	12309	21309	4	10
6025	2	5	12309	21309	5	10
6026	2	5	12309	21309	6	12
6027	2	5	12309	21309	7	11
6028	2	5	12309	21309	8	13
6029	2	5	12309	21309	9	13
6030	2	5	12309	21309	10	11
6031	2	5	12308	21308	1	14
6032	2	5	12308	21308	2	12
6033	2	5	12308	21308	3	13
6034	2	5	12308	21308	4	10
6035	2	5	12308	21308	5	12
6036	2	5	12308	21308	6	11
6037	2	5	12308	21308	7	11
6038	2	5	12308	21308	8	11
6039	2	5	12308	21308	9	11
6040	2	5	12308	21308	10	11
6041	2	5	12348	21348	1	12
6042	2	5	12348	21348	2	11
6043	2	5	12348	21348	3	10
6044	2	5	12348	21348	4	12
6045	2	5	12348	21348	5	13
6046	2	5	12348	21348	6	11
6047	2	5	12348	21348	7	11
6048	2	5	12348	21348	8	12
6049	2	5	12348	21348	9	10
6050	2	5	12348	21348	10	11
6051	2	5	12362	21362	1	11
6052	2	5	12362	21362	2	11
6053	2	5	12362	21362	3	12
6054	2	5	12362	21362	4	12
6055	2	5	12362	21362	5	10
6056	2	5	12362	21362	6	12
6057	2	5	12362	21362	7	13
6058	2	5	12362	21362	8	10
6059	2	5	12362	21362	9	12
6060	2	5	12362	21362	10	13
6061	2	5	12229	21229	1	12
6062	2	5	12229	21229	2	11
6063	2	5	12229	21229	3	12
6064	2	5	12229	21229	4	13
6065	2	5	12229	21229	5	12
6066	2	5	12229	21229	6	11
6067	2	5	12229	21229	7	13
6068	2	5	12229	21229	8	13
6069	2	5	12229	21229	9	12
6070	2	5	12229	21229	10	12
6071	2	5	12334	21334	1	11
6072	2	5	12334	21334	2	11
6073	2	5	12334	21334	3	13
6074	2	5	12334	21334	4	10
6075	2	5	12334	21334	5	11
6076	2	5	12334	21334	6	10
6077	2	5	12334	21334	7	11
6078	2	5	12334	21334	8	10
6079	2	5	12334	21334	9	12
6080	2	5	12334	21334	10	9
6081	2	5	12321	21321	1	12
6082	2	5	12321	21321	2	12
6083	2	5	12321	21321	3	12
6084	2	5	12321	21321	4	13
6085	2	5	12321	21321	5	13
6086	2	5	12321	21321	6	11
6087	2	5	12321	21321	7	11
6088	2	5	12321	21321	8	11
6089	2	5	12321	21321	9	12
6090	2	5	12321	21321	10	12
6091	2	5	12130	21130	1	11
6092	2	5	12130	21130	2	10
6093	2	5	12130	21130	3	12
6094	2	5	12130	21130	4	11
6095	2	5	12130	21130	5	12
6096	2	5	12130	21130	6	11
6097	2	5	12130	21130	7	11
6098	2	5	12130	21130	8	11
6099	2	5	12130	21130	9	9
6100	2	5	12130	21130	10	11
6101	2	5	12331	21331	1	11
6102	2	5	12331	21331	2	10
6103	2	5	12331	21331	3	11
6104	2	5	12331	21331	4	11
6105	2	5	12331	21331	5	12
6106	2	5	12331	21331	6	11
6107	2	5	12331	21331	7	11
6108	2	5	12331	21331	8	10
6109	2	5	12331	21331	9	10
6110	2	5	12331	21331	10	11
6111	2	5	12202	21202	1	10
6112	2	5	12202	21202	2	12
6113	2	5	12202	21202	3	11
6114	2	5	12202	21202	4	11
6115	2	5	12202	21202	5	11
6116	2	5	12202	21202	6	11
6117	2	5	12202	21202	7	10
6118	2	5	12202	21202	8	10
6119	2	5	12202	21202	9	10
6120	2	5	12202	21202	10	12
6121	1	5	11052	22052	1	11
6122	1	5	11052	22052	2	11
6123	1	5	11052	22052	3	9
6124	1	5	11052	22052	4	10
6125	1	5	11052	22052	5	10
6126	1	5	11052	22052	6	12
6127	1	5	11052	22052	7	11
6128	1	5	11052	22052	8	11
6129	1	5	11052	22052	9	11
6130	1	5	11052	22052	10	9
6131	2	5	12379	21379	1	10
6132	2	5	12379	21379	2	10
6133	2	5	12379	21379	3	11
6134	2	5	12379	21379	4	11
6135	2	5	12379	21379	5	11
6136	2	5	12379	21379	6	12
6137	2	5	12379	21379	7	12
6138	2	5	12379	21379	8	12
6139	2	5	12379	21379	9	12
6140	2	5	12379	21379	10	12
6141	2	5	12268	21268	1	13
6142	2	5	12268	21268	2	11
6143	2	5	12268	21268	3	10
6144	2	5	12268	21268	4	10
6145	2	5	12268	21268	5	11
6146	2	5	12268	21268	6	11
6147	2	5	12268	21268	7	9
6148	2	5	12268	21268	8	10
6149	2	5	12268	21268	9	10
6150	2	5	12268	21268	10	13
6151	2	5	12298	21298	1	10
6152	2	5	12298	21298	2	9
6153	2	5	12298	21298	3	10
6154	2	5	12298	21298	4	10
6155	2	5	12298	21298	5	12
6156	2	5	12298	21298	6	11
6157	2	5	12298	21298	7	12
6158	2	5	12298	21298	8	10
6159	2	5	12298	21298	9	10
6160	2	5	12298	21298	10	12
6161	2	5	12285	21285	1	13
6162	2	5	12285	21285	2	13
6163	2	5	12285	21285	3	11
6164	2	5	12285	21285	4	13
6165	2	5	12285	21285	5	12
6166	2	5	12285	21285	6	11
6167	2	5	12285	21285	7	11
6168	2	5	12285	21285	8	11
6169	2	5	12285	21285	9	10
6170	2	5	12285	21285	10	11
6171	2	5	12296	21296	1	10
6172	2	5	12296	21296	2	11
6173	2	5	12296	21296	3	13
6174	2	5	12296	21296	4	13
6175	2	5	12296	21296	5	13
6176	2	5	12296	21296	6	10
6177	2	5	12296	21296	7	12
6178	2	5	12296	21296	8	11
6179	2	5	12296	21296	9	14
6180	2	5	12296	21296	10	12
6181	2	5	12278	21278	1	11
6182	2	5	12278	21278	2	12
6183	2	5	12278	21278	3	11
6184	2	5	12278	21278	4	12
6185	2	5	12278	21278	5	12
6186	2	5	12278	21278	6	11
6187	2	5	12278	21278	7	10
6188	2	5	12278	21278	8	11
6189	2	5	12278	21278	9	12
6190	2	5	12278	21278	10	10
6191	2	5	12287	21287	1	10
6192	2	5	12287	21287	2	11
6193	2	5	12287	21287	3	11
6194	2	5	12287	21287	4	10
6195	2	5	12287	21287	5	10
6196	2	5	12287	21287	6	12
6197	2	5	12287	21287	7	11
6198	2	5	12287	21287	8	10
6199	2	5	12287	21287	9	10
6200	2	5	12287	21287	10	11
6201	2	5	12295	21295	1	11
6202	2	5	12295	21295	2	11
6203	2	5	12295	21295	3	11
6204	2	5	12295	21295	4	11
6205	2	5	12295	21295	5	11
6206	2	5	12295	21295	6	11
6207	2	5	12295	21295	7	11
6208	2	5	12295	21295	8	11
6209	2	5	12295	21295	9	11
6210	2	5	12295	21295	10	11
6211	2	5	12300	21300	1	12
6212	2	5	12300	21300	2	11
6213	2	5	12300	21300	3	11
6214	2	5	12300	21300	4	11
6215	2	5	12300	21300	5	10
6216	2	5	12300	21300	6	11
6217	2	5	12300	21300	7	12
6218	2	5	12300	21300	8	11
6219	2	5	12300	21300	9	11
6220	2	5	12300	21300	10	12
6221	2	5	12263	21263	1	11
6222	2	5	12263	21263	2	13
6223	2	5	12263	21263	3	9
6224	2	5	12263	21263	4	11
6225	2	5	12263	21263	5	12
6226	2	5	12263	21263	6	11
6227	2	5	12263	21263	7	12
6228	2	5	12263	21263	8	10
6229	2	5	12263	21263	9	14
6230	2	5	12263	21263	10	12
6231	2	5	12209	21209	1	12
6232	2	5	12209	21209	2	10
6233	2	5	12209	21209	3	12
6234	2	5	12209	21209	4	10
6235	2	5	12209	21209	5	11
6236	2	5	12209	21209	6	11
6237	2	5	12209	21209	7	11
6238	2	5	12209	21209	8	11
6239	2	5	12209	21209	9	10
6240	2	5	12209	21209	10	11
6241	2	5	12273	21273	1	9
6242	2	5	12273	21273	2	11
6243	2	5	12273	21273	3	11
6244	2	5	12273	21273	4	11
6245	2	5	12273	21273	5	12
6246	2	5	12273	21273	6	11
6247	2	5	12273	21273	7	12
6248	2	5	12273	21273	8	12
6249	2	5	12273	21273	9	11
6250	2	5	12273	21273	10	14
6251	2	5	12075	21075	1	9
6252	2	5	12075	21075	2	10
6253	2	5	12075	21075	3	9
6254	2	5	12075	21075	4	10
6255	2	5	12075	21075	5	12
6256	2	5	12075	21075	6	12
6257	2	5	12075	21075	7	9
6258	2	5	12075	21075	8	11
6259	2	5	12075	21075	9	11
6260	2	5	12075	21075	10	12
6261	2	5	12366	21366	1	11
6262	2	5	12366	21366	2	12
6263	2	5	12366	21366	3	10
6264	2	5	12366	21366	4	12
6265	2	5	12366	21366	5	11
6266	2	5	12366	21366	6	10
6267	2	5	12366	21366	7	12
6268	2	5	12366	21366	8	10
6269	2	5	12366	21366	9	11
6270	2	5	12366	21366	10	9
6271	1	5	11051	22051	1	11
6272	1	5	11051	22051	2	13
6273	1	5	11051	22051	3	12
6274	1	5	11051	22051	4	11
6275	1	5	11051	22051	5	13
6276	1	5	11051	22051	6	12
6277	1	5	11051	22051	7	12
6278	1	5	11051	22051	8	12
6279	1	5	11051	22051	9	11
6280	1	5	11051	22051	10	11
6281	2	5	12264	21264	1	12
6282	2	5	12264	21264	2	12
6283	2	5	12264	21264	3	11
6284	2	5	12264	21264	4	14
6285	2	5	12264	21264	5	11
6286	2	5	12264	21264	6	13
6287	2	5	12264	21264	7	11
6288	2	5	12264	21264	8	11
6289	2	5	12264	21264	9	14
6290	2	5	12264	21264	10	12
6291	2	5	12218	21218	1	9
6292	2	5	12218	21218	2	11
6293	2	5	12218	21218	3	11
6294	2	5	12218	21218	4	9
6295	2	5	12218	21218	5	11
6296	2	5	12218	21218	6	10
6297	2	5	12218	21218	7	11
6298	2	5	12218	21218	8	10
6299	2	5	12218	21218	9	11
6300	2	5	12218	21218	10	10
6301	1	5	11055	22055	1	10
6302	1	5	11055	22055	2	10
6303	1	5	11055	22055	3	9
6304	1	5	11055	22055	4	10
6305	1	5	11055	22055	5	12
6306	1	5	11055	22055	6	11
6307	1	5	11055	22055	7	9
6308	1	5	11055	22055	8	10
6309	1	5	11055	22055	9	11
6310	1	5	11055	22055	10	10
6311	2	5	12377	21377	1	12
6312	2	5	12377	21377	2	12
6313	2	5	12377	21377	3	12
6314	2	5	12377	21377	4	12
6315	2	5	12377	21377	5	12
6316	2	5	12377	21377	6	11
6317	2	5	12377	21377	7	12
6318	2	5	12377	21377	8	11
6319	2	5	12377	21377	9	12
6320	2	5	12377	21377	10	11
6321	2	5	12332	21332	1	13
6322	2	5	12332	21332	2	11
6323	2	5	12332	21332	3	13
6324	2	5	12332	21332	4	11
6325	2	5	12332	21332	5	11
6326	2	5	12332	21332	6	13
6327	2	5	12332	21332	7	12
6328	2	5	12332	21332	8	12
6329	2	5	12332	21332	9	12
6330	2	5	12332	21332	10	12
6331	2	5	12228	21228	1	11
6332	2	5	12228	21228	2	11
6333	2	5	12228	21228	3	11
6334	2	5	12228	21228	4	12
6335	2	5	12228	21228	5	11
6336	2	5	12228	21228	6	11
6337	2	5	12228	21228	7	11
6338	2	5	12228	21228	8	10
6339	2	5	12228	21228	9	12
6340	2	5	12228	21228	10	11
6341	2	5	12319	21319	1	10
6342	2	5	12319	21319	2	10
6343	2	5	12319	21319	3	11
6344	2	5	12319	21319	4	11
6345	2	5	12319	21319	5	11
6346	2	5	12319	21319	6	11
6347	2	5	12319	21319	7	11
6348	2	5	12319	21319	8	10
6349	2	5	12319	21319	9	11
6350	2	5	12319	21319	10	13
6351	2	5	12259	21259	1	13
6352	2	5	12259	21259	2	12
6353	2	5	12259	21259	3	10
6354	2	5	12259	21259	4	11
6355	2	5	12259	21259	5	11
6356	2	5	12259	21259	6	12
6357	2	5	12259	21259	7	12
6358	2	5	12259	21259	8	11
6359	2	5	12259	21259	9	10
6360	2	5	12259	21259	10	13
6361	2	5	12261	21261	1	12
6362	2	5	12261	21261	2	12
6363	2	5	12261	21261	3	10
6364	2	5	12261	21261	4	10
6365	2	5	12261	21261	5	11
6366	2	5	12261	21261	6	13
6367	2	5	12261	21261	7	12
6368	2	5	12261	21261	8	8
6369	2	5	12261	21261	9	12
6370	2	5	12261	21261	10	11
6371	2	5	12293	21293	1	14
6372	2	5	12293	21293	2	11
6373	2	5	12293	21293	3	11
6374	2	5	12293	21293	4	12
6375	2	5	12293	21293	5	12
6376	2	5	12293	21293	6	12
6377	2	5	12293	21293	7	10
6378	2	5	12293	21293	8	12
6379	2	5	12293	21293	9	12
6380	2	5	12293	21293	10	12
6381	2	5	12243	21243	1	11
6382	2	5	12243	21243	2	10
6383	2	5	12243	21243	3	11
6384	2	5	12243	21243	4	11
6385	2	5	12243	21243	5	10
6386	2	5	12243	21243	6	12
6387	2	5	12243	21243	7	13
6388	2	5	12243	21243	8	13
6389	2	5	12243	21243	9	11
6390	2	5	12243	21243	10	11
6391	2	5	12324	21324	1	11
6392	2	5	12324	21324	2	11
6393	2	5	12324	21324	3	11
6394	2	5	12324	21324	4	11
6395	2	5	12324	21324	5	12
6396	2	5	12324	21324	6	12
6397	2	5	12324	21324	7	12
6398	2	5	12324	21324	8	11
6399	2	5	12324	21324	9	12
6400	2	5	12324	21324	10	11
6401	2	5	12365	21365	1	12
6402	2	5	12365	21365	2	12
6403	2	5	12365	21365	3	10
6404	2	5	12365	21365	4	11
6405	2	5	12365	21365	5	12
6406	2	5	12365	21365	6	11
6407	2	5	12365	21365	7	11
6408	2	5	12365	21365	8	11
6409	2	5	12365	21365	9	9
6410	2	5	12365	21365	10	12
6411	2	5	12257	21257	1	12
6412	2	5	12257	21257	2	10
6413	2	5	12257	21257	3	10
6414	2	5	12257	21257	4	10
6415	2	5	12257	21257	5	12
6416	2	5	12257	21257	6	12
6417	2	5	12257	21257	7	12
6418	2	5	12257	21257	8	12
6419	2	5	12257	21257	9	12
6420	2	5	12257	21257	10	11
6421	2	5	12174	21174	1	11
6422	2	5	12174	21174	2	13
6423	2	5	12174	21174	3	11
6424	2	5	12174	21174	4	10
6425	2	5	12174	21174	5	11
6426	2	5	12174	21174	6	11
6427	2	5	12174	21174	7	10
6428	2	5	12174	21174	8	10
6429	2	5	12174	21174	9	11
6430	2	5	12174	21174	10	10
6431	2	5	12369	21369	1	12
6432	2	5	12369	21369	2	12
6433	2	5	12369	21369	3	13
6434	2	5	12369	21369	4	13
6435	2	5	12369	21369	5	13
6436	2	5	12369	21369	6	12
6437	2	5	12369	21369	7	12
6438	2	5	12369	21369	8	12
6439	2	5	12369	21369	9	11
6440	2	5	12369	21369	10	13
6441	2	5	12258	21258	1	11
6442	2	5	12258	21258	2	11
6443	2	5	12258	21258	3	12
6444	2	5	12258	21258	4	10
6445	2	5	12258	21258	5	11
6446	2	5	12258	21258	6	11
6447	2	5	12258	21258	7	10
6448	2	5	12258	21258	8	10
6449	2	5	12258	21258	9	9
6450	2	5	12258	21258	10	10
6451	1	6	11020	22020	1	9
6452	1	6	11020	22020	2	10
6453	1	6	11020	22020	3	12
6454	1	6	11020	22020	4	11
6455	1	6	11020	22020	5	12
6456	1	6	11020	22020	6	10
6457	1	6	11020	22020	7	10
6458	1	6	11020	22020	8	10
6459	1	6	11020	22020	9	10
6460	1	6	11020	22020	10	10
6461	1	6	11025	22025	1	10
6462	1	6	11025	22025	2	11
6463	1	6	11025	22025	3	12
6464	1	6	11025	22025	4	10
6465	1	6	11025	22025	5	10
6466	1	6	11025	22025	6	10
6467	1	6	11025	22025	7	10
6468	1	6	11025	22025	8	10
6469	1	6	11025	22025	9	11
6470	1	6	11025	22025	10	10
6471	1	6	11458	22458	1	11
6472	1	6	11458	22458	2	11
6473	1	6	11458	22458	3	9
6474	1	6	11458	22458	4	11
6475	1	6	11458	22458	5	10
6476	1	6	11458	22458	6	11
6477	1	6	11458	22458	7	11
6478	1	6	11458	22458	8	11
6479	1	6	11458	22458	9	10
6480	1	6	11458	22458	10	11
6481	1	6	11058	22058	1	11
6482	1	6	11058	22058	2	12
6483	1	6	11058	22058	3	12
6484	1	6	11058	22058	4	9
6485	1	6	11058	22058	5	11
6486	1	6	11058	22058	6	11
6487	1	6	11058	22058	7	11
6488	1	6	11058	22058	8	11
6489	1	6	11058	22058	9	11
6490	1	6	11058	22058	10	12
6491	1	6	11385	22385	1	12
6492	1	6	11385	22385	2	11
6493	1	6	11385	22385	3	11
6494	1	6	11385	22385	4	12
6495	1	6	11385	22385	5	12
6496	1	6	11385	22385	6	10
6497	1	6	11385	22385	7	11
6498	1	6	11385	22385	8	10
6499	1	6	11385	22385	9	10
6500	1	6	11385	22385	10	10
6501	1	6	11053	22053	1	10
6502	1	6	11053	22053	2	11
6503	1	6	11053	22053	3	11
6504	1	6	11053	22053	4	10
6505	1	6	11053	22053	5	12
6506	1	6	11053	22053	6	11
6507	1	6	11053	22053	7	10
6508	1	6	11053	22053	8	11
6509	1	6	11053	22053	9	12
6510	1	6	11053	22053	10	10
6511	2	6	12301	21301	1	11
6512	2	6	12301	21301	2	13
6513	2	6	12301	21301	3	11
6514	2	6	12301	21301	4	12
6515	2	6	12301	21301	5	12
6516	2	6	12301	21301	6	12
6517	2	6	12301	21301	7	11
6518	2	6	12301	21301	8	12
6519	2	6	12301	21301	9	12
6520	2	6	12301	21301	10	10
6521	1	6	11468	22468	1	11
6522	1	6	11468	22468	2	11
6523	1	6	11468	22468	3	10
6524	1	6	11468	22468	4	11
6525	1	6	11468	22468	5	11
6526	1	6	11468	22468	6	12
6527	1	6	11468	22468	7	12
6528	1	6	11468	22468	8	11
6529	1	6	11468	22468	9	10
6530	1	6	11468	22468	10	11
6531	1	6	11046	22046	1	11
6532	1	6	11046	22046	2	12
6533	1	6	11046	22046	3	10
6534	1	6	11046	22046	4	10
6535	1	6	11046	22046	5	11
6536	1	6	11046	22046	6	11
6537	1	6	11046	22046	7	11
6538	1	6	11046	22046	8	10
6539	1	6	11046	22046	9	9
6540	1	6	11046	22046	10	11
6541	1	6	11041	22041	1	12
6542	1	6	11041	22041	2	11
6543	1	6	11041	22041	3	11
6544	1	6	11041	22041	4	10
6545	1	6	11041	22041	5	10
6546	1	6	11041	22041	6	10
6547	1	6	11041	22041	7	12
6548	1	6	11041	22041	8	10
6549	1	6	11041	22041	9	10
6550	1	6	11041	22041	10	11
6551	1	6	11009	22009	1	12
6552	1	6	11009	22009	2	11
6553	1	6	11009	22009	3	11
6554	1	6	11009	22009	4	12
6555	1	6	11009	22009	5	10
6556	1	6	11009	22009	6	10
6557	1	6	11009	22009	7	11
6558	1	6	11009	22009	8	12
6559	1	6	11009	22009	9	10
6560	1	6	11009	22009	10	10
6561	1	6	11063	22063	1	11
6562	1	6	11063	22063	2	11
6563	1	6	11063	22063	3	10
6564	1	6	11063	22063	4	10
6565	1	6	11063	22063	5	11
6566	1	6	11063	22063	6	12
6567	1	6	11063	22063	7	11
6568	1	6	11063	22063	8	9
6569	1	6	11063	22063	9	10
6570	1	6	11063	22063	10	10
6571	2	6	12372	21372	1	11
6572	2	6	12372	21372	2	10
6573	2	6	12372	21372	3	11
6574	2	6	12372	21372	4	12
6575	2	6	12372	21372	5	11
6576	2	6	12372	21372	6	12
6577	2	6	12372	21372	7	13
6578	2	6	12372	21372	8	12
6579	2	6	12372	21372	9	13
6580	2	6	12372	21372	10	12
6581	1	6	11384	22384	1	11
6582	1	6	11384	22384	2	9
6583	1	6	11384	22384	3	11
6584	1	6	11384	22384	4	11
6585	1	6	11384	22384	5	10
6586	1	6	11384	22384	6	12
6587	1	6	11384	22384	7	10
6588	1	6	11384	22384	8	12
6589	1	6	11384	22384	9	12
6590	1	6	11384	22384	10	12
6591	2	6	12349	21349	1	12
6592	2	6	12349	21349	2	11
6593	2	6	12349	21349	3	12
6594	2	6	12349	21349	4	12
6595	2	6	12349	21349	5	12
6596	2	6	12349	21349	6	13
6597	2	6	12349	21349	7	12
6598	2	6	12349	21349	8	12
6599	2	6	12349	21349	9	13
6600	2	6	12349	21349	10	12
6601	1	6	11457	22457	1	12
6602	1	6	11457	22457	2	10
6603	1	6	11457	22457	3	10
6604	1	6	11457	22457	4	10
6605	1	6	11457	22457	5	11
6606	1	6	11457	22457	6	10
6607	1	6	11457	22457	7	11
6608	1	6	11457	22457	8	11
6609	1	6	11457	22457	9	9
6610	1	6	11457	22457	10	11
6611	2	6	12255	21255	1	12
6612	2	6	12255	21255	2	11
6613	2	6	12255	21255	3	12
6614	2	6	12255	21255	4	12
6615	2	6	12255	21255	5	11
6616	2	6	12255	21255	6	12
6617	2	6	12255	21255	7	13
6618	2	6	12255	21255	8	11
6619	2	6	12255	21255	9	12
6620	2	6	12255	21255	10	12
6621	2	6	12392	21392	1	12
6622	2	6	12392	21392	2	12
6623	2	6	12392	21392	3	12
6624	2	6	12392	21392	4	12
6625	2	6	12392	21392	5	11
6626	2	6	12392	21392	6	12
6627	2	6	12392	21392	7	12
6628	2	6	12392	21392	8	12
6629	2	6	12392	21392	9	12
6630	2	6	12392	21392	10	11
6631	1	6	11353	22353	1	12
6632	1	6	11353	22353	2	10
6633	1	6	11353	22353	3	11
6634	1	6	11353	22353	4	10
6635	1	6	11353	22353	5	10
6636	1	6	11353	22353	6	11
6637	1	6	11353	22353	7	11
6638	1	6	11353	22353	8	11
6639	1	6	11353	22353	9	12
6640	1	6	11353	22353	10	12
6641	1	6	11068	22068	1	12
6642	1	6	11068	22068	2	11
6643	1	6	11068	22068	3	12
6644	1	6	11068	22068	4	12
6645	1	6	11068	22068	5	12
6646	1	6	11068	22068	6	10
6647	1	6	11068	22068	7	12
6648	1	6	11068	22068	8	10
6649	1	6	11068	22068	9	12
6650	1	6	11068	22068	10	12
6651	1	6	11270	22270	1	10
6652	1	6	11270	22270	2	11
6653	1	6	11270	22270	3	10
6654	1	6	11270	22270	4	10
6655	1	6	11270	22270	5	9
6656	1	6	11270	22270	6	11
6657	1	6	11270	22270	7	9
6658	1	6	11270	22270	8	9
6659	1	6	11270	22270	9	10
6660	1	6	11270	22270	10	10
6661	1	6	11108	22108	1	11
6662	1	6	11108	22108	2	10
6663	1	6	11108	22108	3	9
6664	1	6	11108	22108	4	11
6665	1	6	11108	22108	5	12
6666	1	6	11108	22108	6	9
6667	1	6	11108	22108	7	10
6668	1	6	11108	22108	8	11
6669	1	6	11108	22108	9	11
6670	1	6	11108	22108	10	12
6671	1	6	11461	22461	1	11
6672	1	6	11461	22461	2	12
6673	1	6	11461	22461	3	10
6674	1	6	11461	22461	4	12
6675	1	6	11461	22461	5	8
6676	1	6	11461	22461	6	12
6677	1	6	11461	22461	7	12
6678	1	6	11461	22461	8	11
6679	1	6	11461	22461	9	11
6680	1	6	11461	22461	10	11
6681	1	6	11183	22183	1	12
6682	1	6	11183	22183	2	10
6683	1	6	11183	22183	3	11
6684	1	6	11183	22183	4	11
6685	1	6	11183	22183	5	10
6686	1	6	11183	22183	6	11
6687	1	6	11183	22183	7	12
6688	1	6	11183	22183	8	12
6689	1	6	11183	22183	9	9
6690	1	6	11183	22183	10	10
6691	1	6	11012	22012	1	10
6692	1	6	11012	22012	2	11
6693	1	6	11012	22012	3	11
6694	1	6	11012	22012	4	12
6695	1	6	11012	22012	5	10
6696	1	6	11012	22012	6	11
6697	1	6	11012	22012	7	12
6698	1	6	11012	22012	8	10
6699	1	6	11012	22012	9	10
6700	1	6	11012	22012	10	12
6701	1	6	11015	22015	1	10
6702	1	6	11015	22015	2	11
6703	1	6	11015	22015	3	11
6704	1	6	11015	22015	4	10
6705	1	6	11015	22015	5	9
6706	1	6	11015	22015	6	12
6707	1	6	11015	22015	7	13
6708	1	6	11015	22015	8	11
6709	1	6	11015	22015	9	12
6710	1	6	11015	22015	10	12
6711	2	6	12333	21333	1	10
6712	2	6	12333	21333	2	9
6713	2	6	12333	21333	3	10
6714	2	6	12333	21333	4	11
6715	2	6	12333	21333	5	10
6716	2	6	12333	21333	6	11
6717	2	6	12333	21333	7	10
6718	2	6	12333	21333	8	11
6719	2	6	12333	21333	9	10
6720	2	6	12333	21333	10	11
6721	1	6	11289	22289	1	11
6722	1	6	11289	22289	2	11
6723	1	6	11289	22289	3	12
6724	1	6	11289	22289	4	10
6725	1	6	11289	22289	5	10
6726	1	6	11289	22289	6	10
6727	1	6	11289	22289	7	11
6728	1	6	11289	22289	8	11
6729	1	6	11289	22289	9	10
6730	1	6	11289	22289	10	11
6731	1	6	11470	22470	1	10
6732	1	6	11470	22470	2	10
6733	1	6	11470	22470	3	10
6734	1	6	11470	22470	4	10
6735	1	6	11470	22470	5	10
6736	1	6	11470	22470	6	10
6737	1	6	11470	22470	7	10
6738	1	6	11470	22470	8	9
6739	1	6	11470	22470	9	9
6740	1	6	11470	22470	10	9
6741	1	6	11380	22380	1	11
6742	1	6	11380	22380	2	12
6743	1	6	11380	22380	3	11
6744	1	6	11380	22380	4	11
6745	1	6	11380	22380	5	11
6746	1	6	11380	22380	6	11
6747	1	6	11380	22380	7	13
6748	1	6	11380	22380	8	12
6749	1	6	11380	22380	9	12
6750	1	6	11380	22380	10	13
6751	1	6	11275	22275	1	11
6752	1	6	11275	22275	2	11
6753	1	6	11275	22275	3	11
6754	1	6	11275	22275	4	11
6755	1	6	11275	22275	5	12
6756	1	6	11275	22275	6	11
6757	1	6	11275	22275	7	11
6758	1	6	11275	22275	8	11
6759	1	6	11275	22275	9	10
6760	1	6	11275	22275	10	11
6761	1	6	11361	22361	1	11
6762	1	6	11361	22361	2	11
6763	1	6	11361	22361	3	11
6764	1	6	11361	22361	4	11
6765	1	6	11361	22361	5	12
6766	1	6	11361	22361	6	11
6767	1	6	11361	22361	7	10
6768	1	6	11361	22361	8	11
6769	1	6	11361	22361	9	11
6770	1	6	11361	22361	10	11
6771	1	6	11440	22440	1	11
6772	1	6	11440	22440	2	10
6773	1	6	11440	22440	3	12
6774	1	6	11440	22440	4	11
6775	1	6	11440	22440	5	10
6776	1	6	11440	22440	6	12
6777	1	6	11440	22440	7	11
6778	1	6	11440	22440	8	12
6779	1	6	11440	22440	9	10
6780	1	6	11440	22440	10	11
6781	1	6	11085	22085	1	12
6782	1	6	11085	22085	2	11
6783	1	6	11085	22085	3	12
6784	1	6	11085	22085	4	12
6785	1	6	11085	22085	5	12
6786	1	6	11085	22085	6	12
6787	1	6	11085	22085	7	12
6788	1	6	11085	22085	8	12
6789	1	6	11085	22085	9	12
6790	1	6	11085	22085	10	11
6791	1	6	11459	22459	1	10
6792	1	6	11459	22459	2	11
6793	1	6	11459	22459	3	11
6794	1	6	11459	22459	4	11
6795	1	6	11459	22459	5	11
6796	1	6	11459	22459	6	11
6797	1	6	11459	22459	7	10
6798	1	6	11459	22459	8	11
6799	1	6	11459	22459	9	11
6800	1	6	11459	22459	10	12
6801	1	6	11019	22019	1	11
6802	1	6	11019	22019	2	10
6803	1	6	11019	22019	3	12
6804	1	6	11019	22019	4	11
6805	1	6	11019	22019	5	11
6806	1	6	11019	22019	6	11
6807	1	6	11019	22019	7	12
6808	1	6	11019	22019	8	10
6809	1	6	11019	22019	9	12
6810	1	6	11019	22019	10	10
6811	1	6	11404	22404	1	12
6812	1	6	11404	22404	2	13
6813	1	6	11404	22404	3	13
6814	1	6	11404	22404	4	13
6815	1	6	11404	22404	5	11
6816	1	6	11404	22404	6	13
6817	1	6	11404	22404	7	12
6818	1	6	11404	22404	8	13
6819	1	6	11404	22404	9	13
6820	1	6	11404	22404	10	12
6821	1	6	11397	22397	1	11
6822	1	6	11397	22397	2	10
6823	1	6	11397	22397	3	11
6824	1	6	11397	22397	4	9
6825	1	6	11397	22397	5	11
6826	1	6	11397	22397	6	11
6827	1	6	11397	22397	7	11
6828	1	6	11397	22397	8	11
6829	1	6	11397	22397	9	11
6830	1	6	11397	22397	10	11
6831	1	6	11033	22033	1	10
6832	1	6	11033	22033	2	11
6833	1	6	11033	22033	3	11
6834	1	6	11033	22033	4	10
6835	1	6	11033	22033	5	9
6836	1	6	11033	22033	6	11
6837	1	6	11033	22033	7	12
6838	1	6	11033	22033	8	10
6839	1	6	11033	22033	9	11
6840	1	6	11033	22033	10	11
6841	1	6	11465	22465	1	11
6842	1	6	11465	22465	2	11
6843	1	6	11465	22465	3	10
6844	1	6	11465	22465	4	10
6845	1	6	11465	22465	5	9
6846	1	6	11465	22465	6	10
6847	1	6	11465	22465	7	10
6848	1	6	11465	22465	8	9
6849	1	6	11465	22465	9	10
6850	1	6	11465	22465	10	10
6851	1	6	11169	22169	1	12
6852	1	6	11169	22169	2	11
6853	1	6	11169	22169	3	11
6854	1	6	11169	22169	4	11
6855	1	6	11169	22169	5	8
6856	1	6	11169	22169	6	9
6857	1	6	11169	22169	7	10
6858	1	6	11169	22169	8	9
6859	1	6	11169	22169	9	11
6860	1	6	11169	22169	10	9
6861	1	6	11359	22359	1	11
6862	1	6	11359	22359	2	11
6863	1	6	11359	22359	3	13
6864	1	6	11359	22359	4	12
6865	1	6	11359	22359	5	13
6866	1	6	11359	22359	6	12
6867	1	6	11359	22359	7	12
6868	1	6	11359	22359	8	11
6869	1	6	11359	22359	9	11
6870	1	6	11359	22359	10	13
6871	1	6	11072	22072	1	12
6872	1	6	11072	22072	2	10
6873	1	6	11072	22072	3	12
6874	1	6	11072	22072	4	12
6875	1	6	11072	22072	5	12
6876	1	6	11072	22072	6	11
6877	1	6	11072	22072	7	11
6878	1	6	11072	22072	8	12
6879	1	6	11072	22072	9	13
6880	1	6	11072	22072	10	11
6881	1	6	11382	22382	1	10
6882	1	6	11382	22382	2	12
6883	1	6	11382	22382	3	12
6884	1	6	11382	22382	4	12
6885	1	6	11382	22382	5	12
6886	1	6	11382	22382	6	11
6887	1	6	11382	22382	7	11
6888	1	6	11382	22382	8	12
6889	1	6	11382	22382	9	12
6890	1	6	11382	22382	10	12
6891	1	6	11037	22037	1	12
6892	1	6	11037	22037	2	11
6893	1	6	11037	22037	3	10
6894	1	6	11037	22037	4	10
6895	1	6	11037	22037	5	12
6896	1	6	11037	22037	6	11
6897	1	6	11037	22037	7	10
6898	1	6	11037	22037	8	12
6899	1	6	11037	22037	9	11
6900	1	6	11037	22037	10	10
6901	1	6	11378	22378	1	10
6902	1	6	11378	22378	2	11
6903	1	6	11378	22378	3	9
6904	1	6	11378	22378	4	11
6905	1	6	11378	22378	5	10
6906	1	6	11378	22378	6	10
6907	1	6	11378	22378	7	11
6908	1	6	11378	22378	8	11
6909	1	6	11378	22378	9	9
6910	1	6	11378	22378	10	9
6911	1	6	11122	22122	1	12
6912	1	6	11122	22122	2	10
6913	1	6	11122	22122	3	10
6914	1	6	11122	22122	4	10
6915	1	6	11122	22122	5	11
6916	1	6	11122	22122	6	10
6917	1	6	11122	22122	7	9
6918	1	6	11122	22122	8	9
6919	1	6	11122	22122	9	8
6920	1	6	11122	22122	10	10
6921	1	6	11329	22329	1	11
6922	1	6	11329	22329	2	10
6923	1	6	11329	22329	3	10
6924	1	6	11329	22329	4	11
6925	1	6	11329	22329	5	12
6926	1	6	11329	22329	6	10
6927	1	6	11329	22329	7	11
6928	1	6	11329	22329	8	11
6929	1	6	11329	22329	9	12
6930	1	6	11329	22329	10	12
6931	2	6	12390	21390	1	12
6932	2	6	12390	21390	2	11
6933	2	6	12390	21390	3	10
6934	2	6	12390	21390	4	11
6935	2	6	12390	21390	5	11
6936	2	6	12390	21390	6	13
6937	2	6	12390	21390	7	11
6938	2	6	12390	21390	8	10
6939	2	6	12390	21390	9	11
6940	2	6	12390	21390	10	10
6941	1	6	11021	22021	1	9
6942	1	6	11021	22021	2	12
6943	1	6	11021	22021	3	9
6944	1	6	11021	22021	4	11
6945	1	6	11021	22021	5	10
6946	1	6	11021	22021	6	10
6947	1	6	11021	22021	7	10
6948	1	6	11021	22021	8	10
6949	1	6	11021	22021	9	9
6950	1	6	11021	22021	10	11
6951	1	6	11027	22027	1	11
6952	1	6	11027	22027	2	13
6953	1	6	11027	22027	3	11
6954	1	6	11027	22027	4	12
6955	1	6	11027	22027	5	12
6956	1	6	11027	22027	6	11
6957	1	6	11027	22027	7	12
6958	1	6	11027	22027	8	10
6959	1	6	11027	22027	9	12
6960	1	6	11027	22027	10	11
6961	1	6	11066	22066	1	11
6962	1	6	11066	22066	2	11
6963	1	6	11066	22066	3	11
6964	1	6	11066	22066	4	11
6965	1	6	11066	22066	5	11
6966	1	6	11066	22066	6	11
6967	1	6	11066	22066	7	11
6968	1	6	11066	22066	8	11
6969	1	6	11066	22066	9	11
6970	1	6	11066	22066	10	12
6971	1	6	11045	22045	1	10
6972	1	6	11045	22045	2	10
6973	1	6	11045	22045	3	9
6974	1	6	11045	22045	4	11
6975	1	6	11045	22045	5	10
6976	1	6	11045	22045	6	9
6977	1	6	11045	22045	7	9
6978	1	6	11045	22045	8	10
6979	1	6	11045	22045	9	10
6980	1	6	11045	22045	10	10
6981	1	6	11125	22125	1	9
6982	1	6	11125	22125	2	12
6983	1	6	11125	22125	3	10
6984	1	6	11125	22125	4	10
6985	1	6	11125	22125	5	11
6986	1	6	11125	22125	6	13
6987	1	6	11125	22125	7	12
6988	1	6	11125	22125	8	10
6989	1	6	11125	22125	9	11
6990	1	6	11125	22125	10	10
6991	1	6	11355	22355	1	12
6992	1	6	11355	22355	2	12
6993	1	6	11355	22355	3	11
6994	1	6	11355	22355	4	11
6995	1	6	11355	22355	5	10
6996	1	6	11355	22355	6	11
6997	1	6	11355	22355	7	10
6998	1	6	11355	22355	8	12
6999	1	6	11355	22355	9	10
7000	1	6	11355	22355	10	10
7001	1	6	11038	22038	1	10
7002	1	6	11038	22038	2	11
7003	1	6	11038	22038	3	10
7004	1	6	11038	22038	4	11
7005	1	6	11038	22038	5	14
7006	1	6	11038	22038	6	12
7007	1	6	11038	22038	7	11
7008	1	6	11038	22038	8	10
7009	1	6	11038	22038	9	10
7010	1	6	11038	22038	10	11
7011	1	6	11022	22022	1	11
7012	1	6	11022	22022	2	12
7013	1	6	11022	22022	3	11
7014	1	6	11022	22022	4	12
7015	1	6	11022	22022	5	11
7016	1	6	11022	22022	6	11
7017	1	6	11022	22022	7	11
7018	1	6	11022	22022	8	11
7019	1	6	11022	22022	9	11
7020	1	6	11022	22022	10	8
7021	1	6	11043	22043	1	11
7022	1	6	11043	22043	2	10
7023	1	6	11043	22043	3	11
7024	1	6	11043	22043	4	11
7025	1	6	11043	22043	5	12
7026	1	6	11043	22043	6	10
7027	1	6	11043	22043	7	11
7028	1	6	11043	22043	8	11
7029	1	6	11043	22043	9	10
7030	1	6	11043	22043	10	11
7031	1	6	11017	22017	1	10
7032	1	6	11017	22017	2	11
7033	1	6	11017	22017	3	11
7034	1	6	11017	22017	4	10
7035	1	6	11017	22017	5	10
7036	1	6	11017	22017	6	10
7037	1	6	11017	22017	7	12
7038	1	6	11017	22017	8	11
7039	1	6	11017	22017	9	10
7040	1	6	11017	22017	10	12
7041	1	6	11055	22055	1	12
7042	1	6	11055	22055	2	10
7043	1	6	11055	22055	3	11
7044	1	6	11055	22055	4	10
7045	1	6	11055	22055	5	12
7046	1	6	11055	22055	6	10
7047	1	6	11055	22055	7	11
7048	1	6	11055	22055	8	11
7049	1	6	11055	22055	9	10
7050	1	6	11055	22055	10	10
7051	1	6	11040	22040	1	11
7052	1	6	11040	22040	2	11
7053	1	6	11040	22040	3	12
7054	1	6	11040	22040	4	9
7055	1	6	11040	22040	5	9
7056	1	6	11040	22040	6	9
7057	1	6	11040	22040	7	11
7058	1	6	11040	22040	8	10
7059	1	6	11040	22040	9	9
7060	1	6	11040	22040	10	9
7061	1	6	11010	22010	1	10
7062	1	6	11010	22010	2	12
7063	1	6	11010	22010	3	11
7064	1	6	11010	22010	4	11
7065	1	6	11010	22010	5	12
7066	1	6	11010	22010	6	11
7067	1	6	11010	22010	7	11
7068	1	6	11010	22010	8	10
7069	1	6	11010	22010	9	12
7070	1	6	11010	22010	10	10
7071	1	6	11002	22002	1	11
7072	1	6	11002	22002	2	10
7073	1	6	11002	22002	3	11
7074	1	6	11002	22002	4	13
7075	1	6	11002	22002	5	12
7076	1	6	11002	22002	6	12
7077	1	6	11002	22002	7	13
7078	1	6	11002	22002	8	11
7079	1	6	11002	22002	9	12
7080	1	6	11002	22002	10	11
7081	1	6	11034	22034	1	9
7082	1	6	11034	22034	2	11
7083	1	6	11034	22034	3	11
7084	1	6	11034	22034	4	12
7085	1	6	11034	22034	5	9
7086	1	6	11034	22034	6	12
7087	1	6	11034	22034	7	10
7088	1	6	11034	22034	8	9
7089	1	6	11034	22034	9	10
7090	1	6	11034	22034	10	11
7091	1	6	11044	22044	1	11
7092	1	6	11044	22044	2	13
7093	1	6	11044	22044	3	12
7094	1	6	11044	22044	4	11
7095	1	6	11044	22044	5	13
7096	1	6	11044	22044	6	12
7097	1	6	11044	22044	7	13
7098	1	6	11044	22044	8	12
7099	1	6	11044	22044	9	14
7100	1	6	11044	22044	10	12
7101	1	6	11460	22460	1	8
7102	1	6	11460	22460	2	11
7103	1	6	11460	22460	3	10
7104	1	6	11460	22460	4	11
7105	1	6	11460	22460	5	11
7106	1	6	11460	22460	6	10
7107	1	6	11460	22460	7	10
7108	1	6	11460	22460	8	11
7109	1	6	11460	22460	9	9
7110	1	6	11460	22460	10	10
7111	1	6	11414	22414	1	9
7112	1	6	11414	22414	2	13
7113	1	6	11414	22414	3	9
7114	1	6	11414	22414	4	10
7115	1	6	11414	22414	5	12
7116	1	6	11414	22414	6	12
7117	1	6	11414	22414	7	12
7118	1	6	11414	22414	8	12
7119	1	6	11414	22414	9	12
7120	1	6	11414	22414	10	11
7121	1	6	11376	22376	1	13
7122	1	6	11376	22376	2	12
7123	1	6	11376	22376	3	11
7124	1	6	11376	22376	4	11
7125	1	6	11376	22376	5	12
7126	1	6	11376	22376	6	10
7127	1	6	11376	22376	7	12
7128	1	6	11376	22376	8	11
7129	1	6	11376	22376	9	11
7130	1	6	11376	22376	10	11
7131	1	6	11249	22249	1	10
7132	1	6	11249	22249	2	10
7133	1	6	11249	22249	3	9
7134	1	6	11249	22249	4	10
7135	1	6	11249	22249	5	11
7136	1	6	11249	22249	6	12
7137	1	6	11249	22249	7	10
7138	1	6	11249	22249	8	9
7139	1	6	11249	22249	9	10
7140	1	6	11249	22249	10	10
7141	1	6	11035	22035	1	10
7142	1	6	11035	22035	2	11
7143	1	6	11035	22035	3	11
7144	1	6	11035	22035	4	10
7145	1	6	11035	22035	5	10
7146	1	6	11035	22035	6	11
7147	1	6	11035	22035	7	11
7148	1	6	11035	22035	8	11
7149	1	6	11035	22035	9	10
7150	1	6	11035	22035	10	12
7151	1	6	11060	22060	1	9
7152	1	6	11060	22060	2	13
7153	1	6	11060	22060	3	11
7154	1	6	11060	22060	4	11
7155	1	6	11060	22060	5	11
7156	1	6	11060	22060	6	10
7157	1	6	11060	22060	7	12
7158	1	6	11060	22060	8	12
7159	1	6	11060	22060	9	12
7160	1	6	11060	22060	10	10
7161	1	6	11032	22032	1	11
7162	1	6	11032	22032	2	12
7163	1	6	11032	22032	3	12
7164	1	6	11032	22032	4	13
7165	1	6	11032	22032	5	9
7166	1	6	11032	22032	6	12
7167	1	6	11032	22032	7	12
7168	1	6	11032	22032	8	11
7169	1	6	11032	22032	9	12
7170	1	6	11032	22032	10	10
7171	1	6	11096	22096	1	10
7172	1	6	11096	22096	2	10
7173	1	6	11096	22096	3	10
7174	1	6	11096	22096	4	10
7175	1	6	11096	22096	5	12
7176	1	6	11096	22096	6	12
7177	1	6	11096	22096	7	10
7178	1	6	11096	22096	8	9
7179	1	6	11096	22096	9	11
7180	1	6	11096	22096	10	11
7181	1	6	11001	22001	1	11
7182	1	6	11001	22001	2	12
7183	1	6	11001	22001	3	10
7184	1	6	11001	22001	4	11
7185	1	6	11001	22001	5	10
7186	1	6	11001	22001	6	11
7187	1	6	11001	22001	7	10
7188	1	6	11001	22001	8	10
7189	1	6	11001	22001	9	10
7190	1	6	11001	22001	10	10
7191	1	6	11471	22471	1	11
7192	1	6	11471	22471	2	11
7193	1	6	11471	22471	3	10
7194	1	6	11471	22471	4	9
7195	1	6	11471	22471	5	11
7196	1	6	11471	22471	6	10
7197	1	6	11471	22471	7	12
7198	1	6	11471	22471	8	11
7199	1	6	11471	22471	9	11
7200	1	6	11471	22471	10	11
7201	2	6	12350	21350	1	12
7202	2	6	12350	21350	2	11
7203	2	6	12350	21350	3	9
7204	2	6	12350	21350	4	10
7205	2	6	12350	21350	5	13
7206	2	6	12350	21350	6	13
7207	2	6	12350	21350	7	12
7208	2	6	12350	21350	8	11
7209	2	6	12350	21350	9	13
7210	2	6	12350	21350	10	10
7211	1	6	11401	22401	1	8
7212	1	6	11401	22401	2	10
7213	1	6	11401	22401	3	10
7214	1	6	11401	22401	4	11
7215	1	6	11401	22401	5	11
7216	1	6	11401	22401	6	10
7217	1	6	11401	22401	7	9
7218	1	6	11401	22401	8	10
7219	1	6	11401	22401	9	9
7220	1	6	11401	22401	10	11
7221	1	6	11356	22356	1	11
7222	1	6	11356	22356	2	11
7223	1	6	11356	22356	3	11
7224	1	6	11356	22356	4	11
7225	1	6	11356	22356	5	12
7226	1	6	11356	22356	6	12
7227	1	6	11356	22356	7	12
7228	1	6	11356	22356	8	12
7229	1	6	11356	22356	9	11
7230	1	6	11356	22356	10	11
7231	1	6	11008	22008	1	10
7232	1	6	11008	22008	2	10
7233	1	6	11008	22008	3	10
7234	1	6	11008	22008	4	10
7235	1	6	11008	22008	5	10
7236	1	6	11008	22008	6	10
7237	1	6	11008	22008	7	9
7238	1	6	11008	22008	8	10
7239	1	6	11008	22008	9	9
7240	1	6	11008	22008	10	9
7241	1	6	11121	22121	1	10
7242	1	6	11121	22121	2	9
7243	1	6	11121	22121	3	10
7244	1	6	11121	22121	4	11
7245	1	6	11121	22121	5	11
7246	1	6	11121	22121	6	9
7247	1	6	11121	22121	7	9
7248	1	6	11121	22121	8	9
7249	1	6	11121	22121	9	10
7250	1	6	11121	22121	10	9
7251	1	6	11123	22123	1	12
7252	1	6	11123	22123	2	11
7253	1	6	11123	22123	3	12
7254	1	6	11123	22123	4	10
7255	1	6	11123	22123	5	13
7256	1	6	11123	22123	6	10
7257	1	6	11123	22123	7	9
7258	1	6	11123	22123	8	11
7259	1	6	11123	22123	9	12
7260	1	6	11123	22123	10	10
7261	1	6	11056	22056	1	12
7262	1	6	11056	22056	2	11
7263	1	6	11056	22056	3	10
7264	1	6	11056	22056	4	11
7265	1	6	11056	22056	5	13
7266	1	6	11056	22056	6	10
7267	1	6	11056	22056	7	11
7268	1	6	11056	22056	8	10
7269	1	6	11056	22056	9	11
7270	1	6	11056	22056	10	12
7271	1	6	11030	22030	1	11
7272	1	6	11030	22030	2	11
7273	1	6	11030	22030	3	10
7274	1	6	11030	22030	4	10
7275	1	6	11030	22030	5	10
7276	1	6	11030	22030	6	11
7277	1	6	11030	22030	7	11
7278	1	6	11030	22030	8	9
7279	1	6	11030	22030	9	10
7280	1	6	11030	22030	10	12
7281	2	6	12389	21389	1	13
7282	2	6	12389	21389	2	12
7283	2	6	12389	21389	3	10
7284	2	6	12389	21389	4	13
7285	2	6	12389	21389	5	12
7286	2	6	12389	21389	6	11
7287	2	6	12389	21389	7	11
7288	2	6	12389	21389	8	10
7289	2	6	12389	21389	9	12
7290	2	6	12389	21389	10	11
7291	1	6	11462	22462	1	12
7292	1	6	11462	22462	2	11
7293	1	6	11462	22462	3	12
7294	1	6	11462	22462	4	11
7295	1	6	11462	22462	5	11
7296	1	6	11462	22462	6	12
7297	1	6	11462	22462	7	12
7298	1	6	11462	22462	8	11
7299	1	6	11462	22462	9	11
7300	1	6	11462	22462	10	12
7301	1	6	11071	22071	1	9
7302	1	6	11071	22071	2	10
7303	1	6	11071	22071	3	10
7304	1	6	11071	22071	4	11
7305	1	6	11071	22071	5	11
7306	1	6	11071	22071	6	10
7307	1	6	11071	22071	7	11
7308	1	6	11071	22071	8	10
7309	1	6	11071	22071	9	12
7310	1	6	11071	22071	10	11
7311	1	6	11463	22463	1	10
7312	1	6	11463	22463	2	10
7313	1	6	11463	22463	3	9
7314	1	6	11463	22463	4	11
7315	1	6	11463	22463	5	11
7316	1	6	11463	22463	6	9
7317	1	6	11463	22463	7	11
7318	1	6	11463	22463	8	10
7319	1	6	11463	22463	9	11
7320	1	6	11463	22463	10	11
7321	1	6	11023	22023	1	11
7322	1	6	11023	22023	2	10
7323	1	6	11023	22023	3	13
7324	1	6	11023	22023	4	12
7325	1	6	11023	22023	5	11
7326	1	6	11023	22023	6	10
7327	1	6	11023	22023	7	10
7328	1	6	11023	22023	8	11
7329	1	6	11023	22023	9	11
7330	1	6	11023	22023	10	12
7331	1	6	11427	22427	1	9
7332	1	6	11427	22427	2	11
7333	1	6	11427	22427	3	11
7334	1	6	11427	22427	4	10
7335	1	6	11427	22427	5	10
7336	1	6	11427	22427	6	10
7337	1	6	11427	22427	7	10
7338	1	6	11427	22427	8	9
7339	1	6	11427	22427	9	10
7340	1	6	11427	22427	10	11
7341	1	6	11436	22436	1	11
7342	1	6	11436	22436	2	11
7343	1	6	11436	22436	3	11
7344	1	6	11436	22436	4	12
7345	1	6	11436	22436	5	11
7346	1	6	11436	22436	6	12
7347	1	6	11436	22436	7	12
7348	1	6	11436	22436	8	11
7349	1	6	11436	22436	9	10
7350	1	6	11436	22436	10	11
7351	1	6	11365	22365	1	11
7352	1	6	11365	22365	2	12
7353	1	6	11365	22365	3	11
7354	1	6	11365	22365	4	11
7355	1	6	11365	22365	5	11
7356	1	6	11365	22365	6	11
7357	1	6	11365	22365	7	10
7358	1	6	11365	22365	8	9
7359	1	6	11365	22365	9	10
7360	1	6	11365	22365	10	10
7361	2	6	12395	21395	1	11
7362	2	6	12395	21395	2	11
7363	2	6	12395	21395	3	11
7364	2	6	12395	21395	4	11
7365	2	6	12395	21395	5	9
7366	2	6	12395	21395	6	12
7367	2	6	12395	21395	7	10
7368	2	6	12395	21395	8	12
7369	2	6	12395	21395	9	11
7370	2	6	12395	21395	10	12
7371	1	6	11173	22173	1	11
7372	1	6	11173	22173	2	12
7373	1	6	11173	22173	3	12
7374	1	6	11173	22173	4	12
7375	1	6	11173	22173	5	12
7376	1	6	11173	22173	6	11
7377	1	6	11173	22173	7	12
7378	1	6	11173	22173	8	13
7379	1	6	11173	22173	9	12
7380	1	6	11173	22173	10	12
7381	1	6	11018	22018	1	11
7382	1	6	11018	22018	2	10
7383	1	6	11018	22018	3	11
7384	1	6	11018	22018	4	11
7385	1	6	11018	22018	5	10
7386	1	6	11018	22018	6	12
7387	1	6	11018	22018	7	10
7388	1	6	11018	22018	8	9
7389	1	6	11018	22018	9	13
7390	1	6	11018	22018	10	12
7391	1	6	11437	22437	1	10
7392	1	6	11437	22437	2	9
7393	1	6	11437	22437	3	10
7394	1	6	11437	22437	4	10
7395	1	6	11437	22437	5	11
7396	1	6	11437	22437	6	10
7397	1	6	11437	22437	7	10
7398	1	6	11437	22437	8	10
7399	1	6	11437	22437	9	10
7400	1	6	11437	22437	10	11
7401	1	6	11050	22050	1	10
7402	1	6	11050	22050	2	10
7403	1	6	11050	22050	3	12
7404	1	6	11050	22050	4	10
7405	1	6	11050	22050	5	11
7406	1	6	11050	22050	6	10
7407	1	6	11050	22050	7	10
7408	1	6	11050	22050	8	12
7409	1	6	11050	22050	9	11
7410	1	6	11050	22050	10	10
7411	1	6	11446	22446	1	9
7412	1	6	11446	22446	2	12
7413	1	6	11446	22446	3	13
7414	1	6	11446	22446	4	12
7415	1	6	11446	22446	5	10
7416	1	6	11446	22446	6	11
7417	1	6	11446	22446	7	9
7418	1	6	11446	22446	8	12
7419	1	6	11446	22446	9	12
7420	1	6	11446	22446	10	9
7421	1	6	11416	22416	1	10
7422	1	6	11416	22416	2	10
7423	1	6	11416	22416	3	10
7424	1	6	11416	22416	4	10
7425	1	6	11416	22416	5	8
7426	1	6	11416	22416	6	12
7427	1	6	11416	22416	7	10
7428	1	6	11416	22416	8	11
7429	1	6	11416	22416	9	10
7430	1	6	11416	22416	10	10
7431	1	6	11036	22036	1	13
7432	1	6	11036	22036	2	9
7433	1	6	11036	22036	3	10
7434	1	6	11036	22036	4	10
7435	1	6	11036	22036	5	13
7436	1	6	11036	22036	6	12
7437	1	6	11036	22036	7	10
7438	1	6	11036	22036	8	12
7439	1	6	11036	22036	9	10
7440	1	6	11036	22036	10	12
7441	1	6	11059	22059	1	9
7442	1	6	11059	22059	2	11
7443	1	6	11059	22059	3	11
7444	1	6	11059	22059	4	11
7445	1	6	11059	22059	5	11
7446	1	6	11059	22059	6	10
7447	1	6	11059	22059	7	11
7448	1	6	11059	22059	8	11
7449	1	6	11059	22059	9	10
7450	1	6	11059	22059	10	11
7451	1	6	11031	22031	1	10
7452	1	6	11031	22031	2	12
7453	1	6	11031	22031	3	10
7454	1	6	11031	22031	4	10
7455	1	6	11031	22031	5	10
7456	1	6	11031	22031	6	10
7457	1	6	11031	22031	7	10
7458	1	6	11031	22031	8	11
7459	1	6	11031	22031	9	12
7460	1	6	11031	22031	10	9
7461	1	6	11344	22344	1	12
7462	1	6	11344	22344	2	9
7463	1	6	11344	22344	3	11
7464	1	6	11344	22344	4	12
7465	1	6	11344	22344	5	11
7466	1	6	11344	22344	6	12
7467	1	6	11344	22344	7	11
7468	1	6	11344	22344	8	11
7469	1	6	11344	22344	9	12
7470	1	6	11344	22344	10	11
7471	1	6	11067	22067	1	9
7472	1	6	11067	22067	2	10
7473	1	6	11067	22067	3	9
7474	1	6	11067	22067	4	10
7475	1	6	11067	22067	5	10
7476	1	6	11067	22067	6	10
7477	1	6	11067	22067	7	10
7478	1	6	11067	22067	8	10
7479	1	6	11067	22067	9	11
7480	1	6	11067	22067	10	10
7481	1	6	11394	22394	1	12
7482	1	6	11394	22394	2	11
7483	1	6	11394	22394	3	10
7484	1	6	11394	22394	4	10
7485	1	6	11394	22394	5	11
7486	1	6	11394	22394	6	10
7487	1	6	11394	22394	7	10
7488	1	6	11394	22394	8	11
7489	1	6	11394	22394	9	10
7490	1	6	11394	22394	10	10
7491	1	6	11016	22016	1	11
7492	1	6	11016	22016	2	10
7493	1	6	11016	22016	3	10
7494	1	6	11016	22016	4	11
7495	1	6	11016	22016	5	12
7496	1	6	11016	22016	6	11
7497	1	6	11016	22016	7	11
7498	1	6	11016	22016	8	10
7499	1	6	11016	22016	9	11
7500	1	6	11016	22016	10	11
7501	1	6	11450	22450	1	10
7502	1	6	11450	22450	2	10
7503	1	6	11450	22450	3	12
7504	1	6	11450	22450	4	10
7505	1	6	11450	22450	5	10
7506	1	6	11450	22450	6	11
7507	1	6	11450	22450	7	11
7508	1	6	11450	22450	8	9
7509	1	6	11450	22450	9	10
7510	1	6	11450	22450	10	11
7511	1	6	11057	22057	1	12
7512	1	6	11057	22057	2	10
7513	1	6	11057	22057	3	11
7514	1	6	11057	22057	4	12
7515	1	6	11057	22057	5	12
7516	1	6	11057	22057	6	13
7517	1	6	11057	22057	7	10
7518	1	6	11057	22057	8	11
7519	1	6	11057	22057	9	12
7520	1	6	11057	22057	10	11
7521	1	6	11452	22452	1	13
7522	1	6	11452	22452	2	11
7523	1	6	11452	22452	3	13
7524	1	6	11452	22452	4	10
7525	1	6	11452	22452	5	11
7526	1	6	11452	22452	6	11
7527	1	6	11452	22452	7	11
7528	1	6	11452	22452	8	10
7529	1	6	11452	22452	9	11
7530	1	6	11452	22452	10	11
7531	1	6	11069	22069	1	11
7532	1	6	11069	22069	2	11
7533	1	6	11069	22069	3	12
7534	1	6	11069	22069	4	11
7535	1	6	11069	22069	5	10
7536	1	6	11069	22069	6	10
7537	1	6	11069	22069	7	11
7538	1	6	11069	22069	8	11
7539	1	6	11069	22069	9	10
7540	1	6	11069	22069	10	11
7541	1	6	11252	22252	1	9
7542	1	6	11252	22252	2	11
7543	1	6	11252	22252	3	11
7544	1	6	11252	22252	4	11
7545	1	6	11252	22252	5	11
7546	1	6	11252	22252	6	9
7547	1	6	11252	22252	7	10
7548	1	6	11252	22252	8	10
7549	1	6	11252	22252	9	11
7550	1	6	11252	22252	10	9
7551	1	6	11466	22466	1	13
7552	1	6	11466	22466	2	11
7553	1	6	11466	22466	3	11
7554	1	6	11466	22466	4	11
7555	1	6	11466	22466	5	10
7556	1	6	11466	22466	6	10
7557	1	6	11466	22466	7	11
7558	1	6	11466	22466	8	11
7559	1	6	11466	22466	9	10
7560	1	6	11466	22466	10	10
7561	1	6	11209	22209	1	13
7562	1	6	11209	22209	2	11
7563	1	6	11209	22209	3	11
7564	1	6	11209	22209	4	12
7565	1	6	11209	22209	5	10
7566	1	6	11209	22209	6	9
7567	1	6	11209	22209	7	11
7568	1	6	11209	22209	8	9
7569	1	6	11209	22209	9	11
7570	1	6	11209	22209	10	11
7571	1	6	11026	22026	1	11
7572	1	6	11026	22026	2	11
7573	1	6	11026	22026	3	10
7574	1	6	11026	22026	4	11
7575	1	6	11026	22026	5	12
7576	1	6	11026	22026	6	13
7577	1	6	11026	22026	7	13
7578	1	6	11026	22026	8	11
7579	1	6	11026	22026	9	10
7580	1	6	11026	22026	10	10
7581	1	6	11377	22377	1	10
7582	1	6	11377	22377	2	11
7583	1	6	11377	22377	3	9
7584	1	6	11377	22377	4	9
7585	1	6	11377	22377	5	9
7586	1	6	11377	22377	6	11
7587	1	6	11377	22377	7	10
7588	1	6	11377	22377	8	10
7589	1	6	11377	22377	9	10
7590	1	6	11377	22377	10	11
7591	1	6	11052	22052	1	10
7592	1	6	11052	22052	2	11
7593	1	6	11052	22052	3	10
7594	1	6	11052	22052	4	10
7595	1	6	11052	22052	5	11
7596	1	6	11052	22052	6	10
7597	1	6	11052	22052	7	12
7598	1	6	11052	22052	8	11
7599	1	6	11052	22052	9	11
7600	1	6	11052	22052	10	11
7601	1	6	11178	22178	1	10
7602	1	6	11178	22178	2	11
7603	1	6	11178	22178	3	12
7604	1	6	11178	22178	4	11
7605	1	6	11178	22178	5	12
7606	1	6	11178	22178	6	11
7607	1	6	11178	22178	7	12
7608	1	6	11178	22178	8	12
7609	1	6	11178	22178	9	12
7610	1	6	11178	22178	10	11
7611	1	6	11042	22042	1	11
7612	1	6	11042	22042	2	11
7613	1	6	11042	22042	3	11
7614	1	6	11042	22042	4	11
7615	1	6	11042	22042	5	11
7616	1	6	11042	22042	6	11
7617	1	6	11042	22042	7	9
7618	1	6	11042	22042	8	10
7619	1	6	11042	22042	9	10
7620	1	6	11042	22042	10	11
7621	1	6	11469	22469	1	11
7622	1	6	11469	22469	2	11
7623	1	6	11469	22469	3	12
7624	1	6	11469	22469	4	11
7625	1	6	11469	22469	5	12
7626	1	6	11469	22469	6	12
7627	1	6	11469	22469	7	12
7628	1	6	11469	22469	8	12
7629	1	6	11469	22469	9	12
7630	1	6	11469	22469	10	11
7631	1	6	11028	22028	1	10
7632	1	6	11028	22028	2	11
7633	1	6	11028	22028	3	11
7634	1	6	11028	22028	4	11
7635	1	6	11028	22028	5	8
7636	1	6	11028	22028	6	12
7637	1	6	11028	22028	7	10
7638	1	6	11028	22028	8	10
7639	1	6	11028	22028	9	9
7640	1	6	11028	22028	10	10
7641	1	6	11403	22403	1	10
7642	1	6	11403	22403	2	10
7643	1	6	11403	22403	3	11
7644	1	6	11403	22403	4	12
7645	1	6	11403	22403	5	9
7646	1	6	11403	22403	6	13
7647	1	6	11403	22403	7	12
7648	1	6	11403	22403	8	12
7649	1	6	11403	22403	9	10
7650	1	6	11403	22403	10	9
7651	1	6	11039	22039	1	13
7652	1	6	11039	22039	2	11
7653	1	6	11039	22039	3	11
7654	1	6	11039	22039	4	12
7655	1	6	11039	22039	5	11
7656	1	6	11039	22039	6	11
7657	1	6	11039	22039	7	13
7658	1	6	11039	22039	8	9
7659	1	6	11039	22039	9	11
7660	1	6	11039	22039	10	12
7661	2	6	12294	21294	1	10
7662	2	6	12294	21294	2	12
7663	2	6	12294	21294	3	13
7664	2	6	12294	21294	4	11
7665	2	6	12294	21294	5	12
7666	2	6	12294	21294	6	12
7667	2	6	12294	21294	7	11
7668	2	6	12294	21294	8	11
7669	2	6	12294	21294	9	11
7670	2	6	12294	21294	10	13
7671	1	6	11093	22093	1	10
7672	1	6	11093	22093	2	12
7673	1	6	11093	22093	3	10
7674	1	6	11093	22093	4	10
7675	1	6	11093	22093	5	12
7676	1	6	11093	22093	6	11
7677	1	6	11093	22093	7	11
7678	1	6	11093	22093	8	11
7679	1	6	11093	22093	9	10
7680	1	6	11093	22093	10	10
7681	1	6	11273	22273	1	10
7682	1	6	11273	22273	2	10
7683	1	6	11273	22273	3	9
7684	1	6	11273	22273	4	9
7685	1	6	11273	22273	5	11
7686	1	6	11273	22273	6	11
7687	1	6	11273	22273	7	10
7688	1	6	11273	22273	8	11
7689	1	6	11273	22273	9	10
7690	1	6	11273	22273	10	11
7691	1	6	11455	22455	1	12
7692	1	6	11455	22455	2	13
7693	1	6	11455	22455	3	10
7694	1	6	11455	22455	4	11
7695	1	6	11455	22455	5	12
7696	1	6	11455	22455	6	11
7697	1	6	11455	22455	7	11
7698	1	6	11455	22455	8	11
7699	1	6	11455	22455	9	11
7700	1	6	11455	22455	10	11
7701	1	6	11425	22425	1	12
7702	1	6	11425	22425	2	10
7703	1	6	11425	22425	3	11
7704	1	6	11425	22425	4	10
7705	1	6	11425	22425	5	10
7706	1	6	11425	22425	6	10
7707	1	6	11425	22425	7	11
7708	1	6	11425	22425	8	10
7709	1	6	11425	22425	9	10
7710	1	6	11425	22425	10	12
7711	1	6	11363	22363	1	10
7712	1	6	11363	22363	2	10
7713	1	6	11363	22363	3	10
7714	1	6	11363	22363	4	10
7715	1	6	11363	22363	5	11
7716	1	6	11363	22363	6	10
7717	1	6	11363	22363	7	10
7718	1	6	11363	22363	8	10
7719	1	6	11363	22363	9	12
7720	1	6	11363	22363	10	10
7721	1	6	11456	22456	1	11
7722	1	6	11456	22456	2	10
7723	1	6	11456	22456	3	11
7724	1	6	11456	22456	4	9
7725	1	6	11456	22456	5	11
7726	1	6	11456	22456	6	10
7727	1	6	11456	22456	7	11
7728	1	6	11456	22456	8	12
7729	1	6	11456	22456	9	12
7730	1	6	11456	22456	10	10
7731	1	6	11024	22024	1	11
7732	1	6	11024	22024	2	11
7733	1	6	11024	22024	3	11
7734	1	6	11024	22024	4	9
7735	1	6	11024	22024	5	10
7736	1	6	11024	22024	6	11
7737	1	6	11024	22024	7	12
7738	1	6	11024	22024	8	10
7739	1	6	11024	22024	9	12
7740	1	6	11024	22024	10	11
7741	1	6	11381	22381	1	11
7742	1	6	11381	22381	2	10
7743	1	6	11381	22381	3	11
7744	1	6	11381	22381	4	10
7745	1	6	11381	22381	5	10
7746	1	6	11381	22381	6	9
7747	1	6	11381	22381	7	10
7748	1	6	11381	22381	8	12
7749	1	6	11381	22381	9	9
7750	1	6	11381	22381	10	10
7751	2	6	12391	21391	1	10
7752	2	6	12391	21391	2	10
7753	2	6	12391	21391	3	10
7754	2	6	12391	21391	4	10
7755	2	6	12391	21391	5	10
7756	2	6	12391	21391	6	10
7757	2	6	12391	21391	7	9
7758	2	6	12391	21391	8	10
7759	2	6	12391	21391	9	11
7760	2	6	12391	21391	10	11
7761	1	6	11400	22400	1	10
7762	1	6	11400	22400	2	12
7763	1	6	11400	22400	3	10
7764	1	6	11400	22400	4	10
7765	1	6	11400	22400	5	11
7766	1	6	11400	22400	6	10
7767	1	6	11400	22400	7	10
7768	1	6	11400	22400	8	10
7769	1	6	11400	22400	9	12
7770	1	6	11400	22400	10	11
7771	1	6	11011	22011	1	10
7772	1	6	11011	22011	2	10
7773	1	6	11011	22011	3	9
7774	1	6	11011	22011	4	10
7775	1	6	11011	22011	5	10
7776	1	6	11011	22011	6	11
7777	1	6	11011	22011	7	11
7778	1	6	11011	22011	8	10
7779	1	6	11011	22011	9	9
7780	1	6	11011	22011	10	10
7781	1	6	11367	22367	1	10
7782	1	6	11367	22367	2	11
7783	1	6	11367	22367	3	10
7784	1	6	11367	22367	4	11
7785	1	6	11367	22367	5	11
7786	1	6	11367	22367	6	9
7787	1	6	11367	22367	7	10
7788	1	6	11367	22367	8	10
7789	1	6	11367	22367	9	9
7790	1	6	11367	22367	10	12
7791	1	6	11054	22054	1	11
7792	1	6	11054	22054	2	10
7793	1	6	11054	22054	3	10
7794	1	6	11054	22054	4	10
7795	1	6	11054	22054	5	12
7796	1	6	11054	22054	6	11
7797	1	6	11054	22054	7	10
7798	1	6	11054	22054	8	12
7799	1	6	11054	22054	9	12
7800	1	6	11054	22054	10	11
7801	1	6	11449	22449	1	12
7802	1	6	11449	22449	2	11
7803	1	6	11449	22449	3	12
7804	1	6	11449	22449	4	11
7805	1	6	11449	22449	5	13
7806	1	6	11449	22449	6	12
7807	1	6	11449	22449	7	11
7808	1	6	11449	22449	8	10
7809	1	6	11449	22449	9	11
7810	1	6	11449	22449	10	12
7811	1	6	11061	22061	1	9
7812	1	6	11061	22061	2	10
7813	1	6	11061	22061	3	10
7814	1	6	11061	22061	4	10
7815	1	6	11061	22061	5	9
7816	1	6	11061	22061	6	10
7817	1	6	11061	22061	7	10
7818	1	6	11061	22061	8	11
7819	1	6	11061	22061	9	10
7820	1	6	11061	22061	10	11
7821	2	6	12241	21241	1	11
7822	2	6	12241	21241	2	10
7823	2	6	12241	21241	3	9
7824	2	6	12241	21241	4	11
7825	2	6	12241	21241	5	11
7826	2	6	12241	21241	6	11
7827	2	6	12241	21241	7	11
7828	2	6	12241	21241	8	10
7829	2	6	12241	21241	9	10
7830	2	6	12241	21241	10	10
7831	1	6	11451	22451	1	10
7832	1	6	11451	22451	2	10
7833	1	6	11451	22451	3	13
7834	1	6	11451	22451	4	11
7835	1	6	11451	22451	5	13
7836	1	6	11451	22451	6	11
7837	1	6	11451	22451	7	11
7838	1	6	11451	22451	8	11
7839	1	6	11451	22451	9	9
7840	1	6	11451	22451	10	10
7841	1	6	11420	22420	1	11
7842	1	6	11420	22420	2	12
7843	1	6	11420	22420	3	12
7844	1	6	11420	22420	4	11
7845	1	6	11420	22420	5	10
7846	1	6	11420	22420	6	12
7847	1	6	11420	22420	7	12
7848	1	6	11420	22420	8	12
7849	1	6	11420	22420	9	14
7850	1	6	11420	22420	10	11
