# Supplementary material for: Genetic dissection of intraspecific variation in a male-specific sexual trait in Drosophila melanogaster
Source: Heredity (Edinb). 2016 Aug 17;117(6):417–26. doi: 10.1038/hdy.2016.63 (PMC5117841; doi:10.1038/hdy.2016.63)
Supplement: Supplementary File S6 [file hdy201663x4.txt]

MaleParent	FemaleParent	ExperimentalBlock	RepVial	Individual	NumTeeth.Side1	NumTeeth.Side2	NumTeeth.Average
8142-Gal4	105412-VDRC-KK-scrib	2	NA	1	12	13	12.5
8142-Gal4	105412-VDRC-KK-scrib	2	NA	2	10	13	11.5
8142-Gal4	105412-VDRC-KK-scrib	2	NA	3	11	14	12.5
8142-Gal4	105412-VDRC-KK-scrib	2	NA	4	12	13	12.5
8142-Gal4	105412-VDRC-KK-scrib	2	NA	5	12	14	13
8142-Gal4	105412-VDRC-KK-scrib	2	NA	6	13	14	13.5
8142-Gal4	105412-VDRC-KK-scrib	2	NA	7	12	11	11.5
8142-Gal4	105412-VDRC-KK-scrib	2	NA	8	11	11	11
8142-Gal4	105412-VDRC-KK-scrib	2	NA	9	12	12	12
8142-Gal4	105412-VDRC-KK-scrib	2	NA	10	15	8	11.5
8142-Gal4	105412-VDRC-KK-scrib	2	NA	11	12	11	11.5
8142-Gal4	105412-VDRC-KK-scrib	2	NA	12	12	11	11.5
8142-Gal4	105412-VDRC-KK-scrib	2	NA	13	13	12	12.5
8142-Gal4	105412-VDRC-KK-scrib	2	NA	14	11	9	10
8142-Gal4	105412-VDRC-KK-scrib	2	NA	15	NA	11	11
8142-Gal4	105412-VDRC-KK-scrib	2	NA	16	13	13	13
8142-Gal4	105412-VDRC-KK-scrib	2	NA	17	11	12	11.5
8142-Gal4	105412-VDRC-KK-scrib	2	NA	18	NA	12	12
8142-Gal4	105412-VDRC-KK-scrib	2	NA	19	12	12	12
8142-Gal4	105412-VDRC-KK-scrib	2	NA	20	12	13	12.5
8142-Gal4	105412-VDRC-KK-scrib	2	NA	21	12	13	12.5
8142-Gal4	105412-VDRC-KK-scrib	2	NA	22	13	12	12.5
8142-Gal4	105412-VDRC-KK-scrib	2	NA	23	12	14	13
8142-Gal4	105412-VDRC-KK-scrib	2	NA	24	13	11	12
8142-Gal4	105412-VDRC-KK-scrib	2	NA	25	13	14	13.5
8142-Gal4	105412-VDRC-KK-scrib	2	NA	26	13	12	12.5
8142-Gal4	105412-VDRC-KK-scrib	2	NA	27	12	12	12
8142-Gal4	105412-VDRC-KK-scrib	2	NA	28	13	12	12.5
8142-Gal4	105412-VDRC-KK-scrib	2	NA	29	13	13	13
8142-Gal4	105412-VDRC-KK-scrib	2	NA	30	13	13	13
8142-Gal4	105412-VDRC-KK-scrib	2	NA	31	11	12	11.5
8142-Gal4	105412-VDRC-KK-scrib	2	NA	32	12	11	11.5
8142-Gal4	105412-VDRC-KK-scrib	2	NA	33	13	11	12
8142-Gal4	105412-VDRC-KK-scrib	2	NA	34	12	12	12
8142-Gal4	105412-VDRC-KK-scrib	2	NA	35	12	12	12
8142-Gal4	105412-VDRC-KK-scrib	2	NA	36	12	13	12.5
8142-Gal4	105412-VDRC-KK-scrib	2	NA	37	12	12	12
8142-Gal4	105412-VDRC-KK-scrib	2	NA	38	12	9	10.5
8142-Gal4	105412-VDRC-KK-scrib	2	NA	39	13	12	12.5
8142-Gal4	105412-VDRC-KK-scrib	2	NA	40	12	13	12.5
8142-Gal4	105412-VDRC-KK-scrib	2	NA	41	9	9	9
8142-Gal4	105412-VDRC-KK-scrib	2	NA	42	11	10	10.5
8142-Gal4	105412-VDRC-KK-scrib	2	NA	43	11	11	11
8142-Gal4	105412-VDRC-KK-scrib	2	NA	44	11	13	12
8142-Gal4	105412-VDRC-KK-scrib	2	NA	45	13	12	12.5
8142-Gal4	105412-VDRC-KK-scrib	2	NA	46	14	13	13.5
8142-Gal4	105412-VDRC-KK-scrib	2	NA	47	11	12	11.5
8142-Gal4	105412-VDRC-KK-scrib	2	NA	48	12	12	12
8142-Gal4	105412-VDRC-KK-scrib	2	NA	49	11	13	12
8142-Gal4	105412-VDRC-KK-scrib	2	NA	50	13	13	13
8142-Gal4	105412-VDRC-KK-scrib	2	NA	51	14	11	12.5
8142-Gal4	105412-VDRC-KK-scrib	2	NA	52	12	12	12
8142-Gal4	105412-VDRC-KK-scrib	2	NA	53	12	12	12
8142-Gal4	105412-VDRC-KK-scrib	2	NA	54	12	12	12
8142-Gal4	105412-VDRC-KK-scrib	2	NA	55	12	13	12.5
8142-Gal4	105412-VDRC-KK-scrib	2	NA	56	11	11	11
8142-Gal4	105412-VDRC-KK-scrib	2	NA	57	11	11	11
8142-Gal4	105412-VDRC-KK-scrib	2	NA	58	10	13	11.5
8142-Gal4	105412-VDRC-KK-scrib	2	NA	59	10	13	11.5
8142-Gal4	105412-VDRC-KK-scrib	2	NA	60	12	11	11.5
8142-Gal4	105412-VDRC-KK-scrib	2	NA	61	12	11	11.5
8142-Gal4	105412-VDRC-KK-scrib	2	NA	62	13	12	12.5
8142-Gal4	105412-VDRC-KK-scrib	2	NA	63	11	13	12
8142-Gal4	105412-VDRC-KK-scrib	2	NA	64	10	13	11.5
8142-Gal4	105412-VDRC-KK-scrib	2	NA	65	11	11	11
8142-Gal4	105412-VDRC-KK-scrib	2	NA	66	11	13	12
8142-Gal4	105412-VDRC-KK-scrib	2	NA	67	12	11	11.5
8142-Gal4	105412-VDRC-KK-scrib	2	NA	68	14	11	12.5
8142-Gal4	105412-VDRC-KK-scrib	2	NA	69	11	12	11.5
8142-Gal4	105412-VDRC-KK-scrib	2	NA	70	12	12	12
8142-Gal4	105412-VDRC-KK-scrib	2	NA	71	11	13	12
8142-Gal4	105412-VDRC-KK-scrib	2	NA	72	12	10	11
8142-Gal4	105412-VDRC-KK-scrib	2	NA	73	11	11	11
8142-Gal4	105412-VDRC-KK-scrib	2	NA	74	11	13	12
8142-Gal4	105412-VDRC-KK-scrib	3	NA	1	12	12	12
8142-Gal4	105412-VDRC-KK-scrib	3	NA	2	12	12	12
8142-Gal4	105412-VDRC-KK-scrib	3	NA	3	13	13	13
8142-Gal4	105412-VDRC-KK-scrib	3	NA	4	12	12	12
8142-Gal4	105412-VDRC-KK-scrib	3	NA	5	12	12	12
8142-Gal4	105412-VDRC-KK-scrib	3	NA	6	11	12	11.5
8142-Gal4	105412-VDRC-KK-scrib	3	NA	7	12	12	12
8142-Gal4	105412-VDRC-KK-scrib	3	NA	8	13	13	13
8142-Gal4	105412-VDRC-KK-scrib	3	NA	9	14	12	13
8142-Gal4	105412-VDRC-KK-scrib	3	NA	10	14	13	13.5
8142-Gal4	105412-VDRC-KK-scrib	3	NA	11	11	13	12
8142-Gal4	105412-VDRC-KK-scrib	3	NA	12	12	12	12
8142-Gal4	105412-VDRC-KK-scrib	3	NA	13	12	12	12
8142-Gal4	105412-VDRC-KK-scrib	3	NA	14	11	11	11
8142-Gal4	105412-VDRC-KK-scrib	3	NA	15	12	12	12
8142-Gal4	105412-VDRC-KK-scrib	3	NA	16	12	13	12.5
8142-Gal4	105412-VDRC-KK-scrib	3	NA	17	11	14	12.5
8142-Gal4	105412-VDRC-KK-scrib	3	NA	18	12	12	12
8142-Gal4	105412-VDRC-KK-scrib	3	NA	19	11	10	10.5
8142-Gal4	105412-VDRC-KK-scrib	3	NA	20	13	12	12.5
8142-Gal4	105412-VDRC-KK-scrib	3	NA	21	12	13	12.5
8142-Gal4	105412-VDRC-KK-scrib	3	NA	22	11	12	11.5
8142-Gal4	105412-VDRC-KK-scrib	3	NA	23	12	13	12.5
8142-Gal4	105412-VDRC-KK-scrib	3	NA	24	13	10	11.5
8142-Gal4	105412-VDRC-KK-scrib	3	NA	25	12	13	12.5
8142-Gal4	105412-VDRC-KK-scrib	3	NA	26	13	13	13
8142-Gal4	105412-VDRC-KK-scrib	3	NA	27	12	13	12.5
8142-Gal4	105412-VDRC-KK-scrib	3	NA	28	12	9	10.5
8142-Gal4	105412-VDRC-KK-scrib	3	NA	29	13	12	12.5
8142-Gal4	105412-VDRC-KK-scrib	3	NA	30	12	11	11.5
8142-Gal4	105412-VDRC-KK-scrib	3	NA	31	14	14	14
8142-Gal4	105412-VDRC-KK-scrib	3	NA	32	13	13	13
8142-Gal4	105412-VDRC-KK-scrib	3	NA	33	15	12	13.5
8142-Gal4	105412-VDRC-KK-scrib	3	NA	34	12	11	11.5
8142-Gal4	105412-VDRC-KK-scrib	3	NA	35	14	14	14
8142-Gal4	105412-VDRC-KK-scrib	3	NA	36	NA	12	12
8142-Gal4	105412-VDRC-KK-scrib	3	NA	37	13	13	13
8142-Gal4	105412-VDRC-KK-scrib	3	NA	38	12	12	12
8142-Gal4	105412-VDRC-KK-scrib	3	NA	39	13	13	13
8142-Gal4	105412-VDRC-KK-scrib	3	NA	40	14	13	13.5
8142-Gal4	105412-VDRC-KK-scrib	3	NA	41	12	15	13.5
8142-Gal4	105412-VDRC-KK-scrib	3	NA	42	10	12	11
8142-Gal4	105412-VDRC-KK-scrib	3	NA	43	12	12	12
8142-Gal4	105412-VDRC-KK-scrib	3	NA	44	10	13	11.5
8142-Gal4	105412-VDRC-KK-scrib	3	NA	45	14	13	13.5
8142-Gal4	105412-VDRC-KK-scrib	3	NA	46	13	14	13.5
8142-Gal4	105412-VDRC-KK-scrib	3	NA	47	14	13	13.5
8142-Gal4	105412-VDRC-KK-scrib	3	NA	48	16	13	14.5
8142-Gal4	105412-VDRC-KK-scrib	3	NA	49	13	11	12
8142-Gal4	105412-VDRC-KK-scrib	3	NA	50	12	12	12
8142-Gal4	105412-VDRC-KK-scrib	3	NA	51	12	12	12
8142-Gal4	105412-VDRC-KK-scrib	3	NA	52	12	11	11.5
8142-Gal4	105412-VDRC-KK-scrib	3	NA	53	13	12	12.5
8142-Gal4	105412-VDRC-KK-scrib	3	NA	54	11	13	12
8142-Gal4	105412-VDRC-KK-scrib	3	NA	55	14	12	13
8142-Gal4	105412-VDRC-KK-scrib	3	NA	56	13	13	13
8142-Gal4	105412-VDRC-KK-scrib	3	NA	57	11	13	12
8142-Gal4	105412-VDRC-KK-scrib	3	NA	58	11	11	11
8142-Gal4	105412-VDRC-KK-scrib	3	NA	59	14	15	14.5
8142-Gal4	105412-VDRC-KK-scrib	3	NA	60	13	13	13
8142-Gal4	105412-VDRC-KK-scrib	3	NA	61	12	11	11.5
8142-Gal4	105412-VDRC-KK-scrib	3	NA	62	12	11	11.5
8142-Gal4	105412-VDRC-KK-scrib	3	NA	63	13	14	13.5
8142-Gal4	105412-VDRC-KK-scrib	3	NA	64	14	13	13.5
8142-Gal4	105412-VDRC-KK-scrib	3	NA	65	13	14	13.5
8142-Gal4	105412-VDRC-KK-scrib	3	NA	66	13	13	13
8142-Gal4	105412-VDRC-KK-scrib	3	NA	67	11	11	11
8142-Gal4	105412-VDRC-KK-scrib	3	NA	68	12	13	12.5
8142-Gal4	105412-VDRC-KK-scrib	3	NA	69	12	12	12
8142-Gal4	105412-VDRC-KK-scrib	3	NA	70	12	12	12
8142-Gal4	105412-VDRC-KK-scrib	3	NA	71	13	12	12.5
8142-Gal4	105412-VDRC-KK-scrib	3	NA	72	11	13	12
8142-Gal4	105412-VDRC-KK-scrib	3	NA	73	11	12	11.5
8142-Gal4	105412-VDRC-KK-scrib	3	NA	74	13	12	12.5
8142-Gal4	105412-VDRC-KK-scrib	3	NA	75	12	12	12
8142-Gal4	105412-VDRC-KK-scrib	3	NA	76	14	12	13
8142-Gal4	105412-VDRC-KK-scrib	3	NA	77	12	9	10.5
8142-Gal4	105412-VDRC-KK-scrib	3	NA	78	13	13	13
8142-Gal4	105412-VDRC-KK-scrib	3	NA	79	12	12	12
8142-Gal4	105412-VDRC-KK-scrib	3	NA	80	13	13	13
8142-Gal4	105412-VDRC-KK-scrib	3	NA	81	13	13	13
8142-Gal4	105412-VDRC-KK-scrib	3	NA	82	13	11	12
8142-Gal4	105412-VDRC-KK-scrib	3	NA	83	13	12	12.5
8142-Gal4	105412-VDRC-KK-scrib	3	NA	84	13	12	12.5
8142-Gal4	105412-VDRC-KK-scrib	3	NA	85	13	11	12
8142-Gal4	105412-VDRC-KK-scrib	3	NA	86	14	12	13
8142-Gal4	105412-VDRC-KK-scrib	3	NA	87	11	12	11.5
8142-Gal4	105412-VDRC-KK-scrib	3	NA	88	13	14	13.5
8142-Gal4	105412-VDRC-KK-scrib	3	NA	89	14	11	12.5
8142-Gal4	105412-VDRC-KK-scrib	3	NA	90	12	13	12.5
8142-Gal4	105412-VDRC-KK-scrib	3	NA	91	12	11	11.5
8142-Gal4	105412-VDRC-KK-scrib	3	NA	92	12	11	11.5
8142-Gal4	105412-VDRC-KK-scrib	3	NA	93	12	12	12
8142-Gal4	105412-VDRC-KK-scrib	3	NA	94	11	14	12.5
8142-Gal4	105412-VDRC-KK-scrib	3	NA	95	12	12	12
8142-Gal4	105412-VDRC-KK-scrib	3	NA	96	13	NA	13
8142-Gal4	105412-VDRC-KK-scrib	3	NA	97	12	12	12
8142-Gal4	105412-VDRC-KK-scrib	3	NA	98	14	12	13
8142-Gal4	105412-VDRC-KK-scrib	3	NA	99	12	11	11.5
8142-Gal4	109796-VDRC-KK-pUf68	2	NA	1	10	11	10.5
8142-Gal4	109796-VDRC-KK-pUf68	2	NA	2	11	9	10
8142-Gal4	109796-VDRC-KK-pUf68	2	NA	3	12	10	11
8142-Gal4	109796-VDRC-KK-pUf68	2	NA	4	12	12	12
8142-Gal4	109796-VDRC-KK-pUf68	2	NA	5	13	12	12.5
8142-Gal4	109796-VDRC-KK-pUf68	2	NA	6	12	11	11.5
8142-Gal4	109796-VDRC-KK-pUf68	2	NA	7	12	12	12
8142-Gal4	109796-VDRC-KK-pUf68	2	NA	8	12	11	11.5
8142-Gal4	109796-VDRC-KK-pUf68	2	NA	9	11	12	11.5
8142-Gal4	109796-VDRC-KK-pUf68	2	NA	10	10	10	10
8142-Gal4	109796-VDRC-KK-pUf68	2	NA	11	9	9	9
8142-Gal4	109796-VDRC-KK-pUf68	2	NA	12	10	10	10
8142-Gal4	109796-VDRC-KK-pUf68	2	NA	13	12	12	12
8142-Gal4	109796-VDRC-KK-pUf68	2	NA	14	12	12	12
8142-Gal4	109796-VDRC-KK-pUf68	2	NA	15	12	12	12
8142-Gal4	109796-VDRC-KK-pUf68	2	NA	16	10	12	11
8142-Gal4	109796-VDRC-KK-pUf68	2	NA	17	11	13	12
8142-Gal4	109796-VDRC-KK-pUf68	2	NA	18	12	10	11
8142-Gal4	109796-VDRC-KK-pUf68	2	NA	19	11	11	11
8142-Gal4	109796-VDRC-KK-pUf68	2	NA	20	11	10	10.5
8142-Gal4	109796-VDRC-KK-pUf68	2	NA	21	9	10	9.5
8142-Gal4	109796-VDRC-KK-pUf68	2	NA	22	11	12	11.5
8142-Gal4	109796-VDRC-KK-pUf68	2	NA	23	10	12	11
8142-Gal4	109796-VDRC-KK-pUf68	2	NA	24	10	11	10.5
8142-Gal4	109796-VDRC-KK-pUf68	2	NA	25	11	10	10.5
8142-Gal4	109796-VDRC-KK-pUf68	2	NA	26	10	11	10.5
8142-Gal4	109796-VDRC-KK-pUf68	2	NA	27	11	11	11
8142-Gal4	109796-VDRC-KK-pUf68	2	NA	28	9	11	10
8142-Gal4	109796-VDRC-KK-pUf68	2	NA	29	11	11	11
8142-Gal4	109796-VDRC-KK-pUf68	2	NA	30	11	9	10
8142-Gal4	109796-VDRC-KK-pUf68	2	NA	31	11	11	11
8142-Gal4	109796-VDRC-KK-pUf68	2	NA	32	13	10	11.5
8142-Gal4	109796-VDRC-KK-pUf68	2	NA	33	10	10	10
8142-Gal4	109796-VDRC-KK-pUf68	2	NA	34	9	10	9.5
8142-Gal4	109796-VDRC-KK-pUf68	2	NA	35	10	10	10
8142-Gal4	109796-VDRC-KK-pUf68	2	NA	36	10	10	10
8142-Gal4	109796-VDRC-KK-pUf68	2	NA	37	11	10	10.5
8142-Gal4	109796-VDRC-KK-pUf68	2	NA	38	9	10	9.5
8142-Gal4	109796-VDRC-KK-pUf68	2	NA	39	11	11	11
8142-Gal4	109796-VDRC-KK-pUf68	2	NA	40	9	10	9.5
8142-Gal4	109796-VDRC-KK-pUf68	2	NA	41	10	12	11
8142-Gal4	109796-VDRC-KK-pUf68	2	NA	42	11	11	11
8142-Gal4	109796-VDRC-KK-pUf68	2	NA	43	11	11	11
8142-Gal4	109796-VDRC-KK-pUf68	2	NA	44	11	10	10.5
8142-Gal4	109796-VDRC-KK-pUf68	2	NA	45	12	10	11
8142-Gal4	109796-VDRC-KK-pUf68	2	NA	46	11	11	11
8142-Gal4	109796-VDRC-KK-pUf68	2	NA	47	11	10	10.5
8142-Gal4	109796-VDRC-KK-pUf68	2	NA	48	13	10	11.5
8142-Gal4	109796-VDRC-KK-pUf68	2	NA	49	11	10	10.5
8142-Gal4	109796-VDRC-KK-pUf68	2	NA	50	11	10	10.5
8142-Gal4	109796-VDRC-KK-pUf68	2	NA	51	10	11	10.5
8142-Gal4	109796-VDRC-KK-pUf68	2	NA	52	12	12	12
8142-Gal4	109796-VDRC-KK-pUf68	2	NA	53	11	11	11
8142-Gal4	109796-VDRC-KK-pUf68	2	NA	54	11	10	10.5
8142-Gal4	109796-VDRC-KK-pUf68	2	NA	55	9	9	9
8142-Gal4	109796-VDRC-KK-pUf68	2	NA	56	10	12	11
8142-Gal4	109796-VDRC-KK-pUf68	2	NA	57	10	10	10
8142-Gal4	109796-VDRC-KK-pUf68	2	NA	58	10	12	11
8142-Gal4	109796-VDRC-KK-pUf68	3	NA	1	11	13	12
8142-Gal4	109796-VDRC-KK-pUf68	3	NA	2	11	10	10.5
8142-Gal4	109796-VDRC-KK-pUf68	3	NA	3	9	14	11.5
8142-Gal4	109796-VDRC-KK-pUf68	3	NA	4	10	11	10.5
8142-Gal4	109796-VDRC-KK-pUf68	3	NA	5	12	13	12.5
8142-Gal4	109796-VDRC-KK-pUf68	3	NA	6	12	13	12.5
8142-Gal4	109796-VDRC-KK-pUf68	3	NA	7	12	10	11
8142-Gal4	109796-VDRC-KK-pUf68	3	NA	8	11	11	11
8142-Gal4	109796-VDRC-KK-pUf68	3	NA	9	12	14	13
8142-Gal4	109796-VDRC-KK-pUf68	3	NA	10	12	11	11.5
8142-Gal4	109796-VDRC-KK-pUf68	3	NA	11	10	11	10.5
8142-Gal4	109796-VDRC-KK-pUf68	3	NA	12	11	11	11
8142-Gal4	109796-VDRC-KK-pUf68	3	NA	13	9	12	10.5
8142-Gal4	109796-VDRC-KK-pUf68	3	NA	14	12	12	12
8142-Gal4	109796-VDRC-KK-pUf68	3	NA	15	12	10	11
8142-Gal4	109796-VDRC-KK-pUf68	3	NA	16	11	9	10
8142-Gal4	109796-VDRC-KK-pUf68	3	NA	17	12	11	11.5
8142-Gal4	109796-VDRC-KK-pUf68	3	NA	18	10	11	10.5
8142-Gal4	109796-VDRC-KK-pUf68	3	NA	19	12	11	11.5
8142-Gal4	109796-VDRC-KK-pUf68	3	NA	20	9	11	10
8142-Gal4	109796-VDRC-KK-pUf68	3	NA	21	11	10	10.5
8142-Gal4	109796-VDRC-KK-pUf68	3	NA	22	11	12	11.5
8142-Gal4	109796-VDRC-KK-pUf68	3	NA	23	10	12	11
8142-Gal4	109796-VDRC-KK-pUf68	3	NA	24	11	11	11
8142-Gal4	109796-VDRC-KK-pUf68	3	NA	25	11	12	11.5
8142-Gal4	109796-VDRC-KK-pUf68	3	NA	26	10	11	10.5
8142-Gal4	109796-VDRC-KK-pUf68	3	NA	27	12	12	12
8142-Gal4	109796-VDRC-KK-pUf68	3	NA	28	11	9	10
8142-Gal4	109796-VDRC-KK-pUf68	3	NA	29	13	14	13.5
8142-Gal4	109796-VDRC-KK-pUf68	3	NA	30	13	11	12
8142-Gal4	109796-VDRC-KK-pUf68	3	NA	31	12	12	12
8142-Gal4	109796-VDRC-KK-pUf68	3	NA	32	11	12	11.5
8142-Gal4	109796-VDRC-KK-pUf68	3	NA	33	11	13	12
8142-Gal4	109796-VDRC-KK-pUf68	3	NA	34	12	10	11
8142-Gal4	109796-VDRC-KK-pUf68	3	NA	35	10	10	10
8142-Gal4	109796-VDRC-KK-pUf68	3	NA	36	11	11	11
8142-Gal4	109796-VDRC-KK-pUf68	3	NA	37	12	12	12
8142-Gal4	109796-VDRC-KK-pUf68	3	NA	38	13	11	12
8142-Gal4	109796-VDRC-KK-pUf68	3	NA	39	12	10	11
8142-Gal4	109796-VDRC-KK-pUf68	3	NA	40	11	11	11
8142-Gal4	109796-VDRC-KK-pUf68	3	NA	41	13	13	13
8142-Gal4	109796-VDRC-KK-pUf68	3	NA	42	13	13	13
8142-Gal4	109796-VDRC-KK-pUf68	3	NA	43	11	11	11
8142-Gal4	109796-VDRC-KK-pUf68	3	NA	44	12	11	11.5
8142-Gal4	109796-VDRC-KK-pUf68	3	NA	45	12	10	11
8142-Gal4	109796-VDRC-KK-pUf68	3	NA	46	10	11	10.5
8142-Gal4	109796-VDRC-KK-pUf68	3	NA	47	12	10	11
8142-Gal4	109796-VDRC-KK-pUf68	3	NA	48	13	13	13
8142-Gal4	109796-VDRC-KK-pUf68	3	NA	49	13	10	11.5
8142-Gal4	109796-VDRC-KK-pUf68	3	NA	50	11	11	11
8142-Gal4	109796-VDRC-KK-pUf68	3	NA	51	11	13	12
8142-Gal4	109796-VDRC-KK-pUf68	3	NA	52	11	13	12
8142-Gal4	109796-VDRC-KK-pUf68	3	NA	53	12	11	11.5
8142-Gal4	109796-VDRC-KK-pUf68	3	NA	54	13	10	11.5
8142-Gal4	109796-VDRC-KK-pUf68	3	NA	55	11	11	11
8142-Gal4	109796-VDRC-KK-pUf68	3	NA	56	11	10	10.5
8142-Gal4	109796-VDRC-KK-pUf68	3	NA	57	12	10	11
8142-Gal4	109796-VDRC-KK-pUf68	3	NA	58	11	11	11
8142-Gal4	109796-VDRC-KK-pUf68	3	NA	59	11	11	11
8142-Gal4	109796-VDRC-KK-pUf68	3	NA	60	13	12	12.5
8142-Gal4	109796-VDRC-KK-pUf68	3	NA	61	11	NA	11
8142-Gal4	109796-VDRC-KK-pUf68	3	NA	62	12	NA	12
8142-Gal4	109796-VDRC-KK-pUf68	3	NA	63	12	NA	12
8142-Gal4	109796-VDRC-KK-pUf68	3	NA	64	10	11	10.5
8142-Gal4	109796-VDRC-KK-pUf68	3	NA	65	10	NA	10
8142-Gal4	109796-VDRC-KK-pUf68	3	NA	66	10	NA	10
8142-Gal4	109796-VDRC-KK-pUf68	3	NA	67	12	NA	12
8142-Gal4	109796-VDRC-KK-pUf68	3	NA	68	12	NA	12
8142-Gal4	109796-VDRC-KK-pUf68	3	NA	69	12	NA	12
8142-Gal4	109796-VDRC-KK-pUf68	3	NA	70	10	NA	10
8142-Gal4	109796-VDRC-KK-pUf68	3	NA	71	12	10	11
8142-Gal4	109796-VDRC-KK-pUf68	3	NA	72	12	NA	12
8142-Gal4	109796-VDRC-KK-pUf68	3	NA	73	10	11	10.5
8142-Gal4	109796-VDRC-KK-pUf68	3	NA	74	12	11	11.5
8142-Gal4	109796-VDRC-KK-pUf68	3	NA	75	12	10	11
8142-Gal4	109796-VDRC-KK-pUf68	3	NA	76	11	11	11
8142-Gal4	109796-VDRC-KK-pUf68	3	NA	77	12	13	12.5
8142-Gal4	20144-VDRC-GD-pUf68	3	NA	1	13	13	13
8142-Gal4	20144-VDRC-GD-pUf68	3	NA	2	11	12	11.5
8142-Gal4	20144-VDRC-GD-pUf68	3	NA	3	10	13	11.5
8142-Gal4	20144-VDRC-GD-pUf68	3	NA	4	13	12	12.5
8142-Gal4	20144-VDRC-GD-pUf68	3	NA	5	11	12	11.5
8142-Gal4	20144-VDRC-GD-pUf68	3	NA	6	11	13	12
8142-Gal4	20144-VDRC-GD-pUf68	3	NA	7	12	11	11.5
8142-Gal4	20144-VDRC-GD-pUf68	3	NA	8	14	12	13
8142-Gal4	20144-VDRC-GD-pUf68	3	NA	9	13	9	11
8142-Gal4	20144-VDRC-GD-pUf68	3	NA	10	11	13	12
8142-Gal4	20144-VDRC-GD-pUf68	3	NA	11	11	10	10.5
8142-Gal4	20144-VDRC-GD-pUf68	3	NA	12	12	12	12
8142-Gal4	20144-VDRC-GD-pUf68	3	NA	13	12	13	12.5
8142-Gal4	20144-VDRC-GD-pUf68	3	NA	14	12	13	12.5
8142-Gal4	20144-VDRC-GD-pUf68	3	NA	15	13	12	12.5
8142-Gal4	20144-VDRC-GD-pUf68	3	NA	16	12	13	12.5
8142-Gal4	20144-VDRC-GD-pUf68	3	NA	17	9	12	10.5
8142-Gal4	20144-VDRC-GD-pUf68	3	NA	18	14	11	12.5
8142-Gal4	20144-VDRC-GD-pUf68	3	NA	19	11	11	11
8142-Gal4	20144-VDRC-GD-pUf68	3	NA	20	12	12	12
8142-Gal4	20144-VDRC-GD-pUf68	3	NA	21	14	14	14
8142-Gal4	20144-VDRC-GD-pUf68	3	NA	22	11	12	11.5
8142-Gal4	20144-VDRC-GD-pUf68	3	NA	23	9	12	10.5
8142-Gal4	20144-VDRC-GD-pUf68	3	NA	24	10	10	10
8142-Gal4	20144-VDRC-GD-pUf68	3	NA	25	12	NA	12
8142-Gal4	20144-VDRC-GD-pUf68	3	NA	26	11	13	12
8142-Gal4	20144-VDRC-GD-pUf68	3	NA	27	10	12	11
8142-Gal4	20144-VDRC-GD-pUf68	3	NA	28	10	15	12.5
8142-Gal4	20144-VDRC-GD-pUf68	3	NA	29	13	12	12.5
8142-Gal4	20144-VDRC-GD-pUf68	3	NA	30	13	11	12
8142-Gal4	20144-VDRC-GD-pUf68	3	NA	31	12	13	12.5
8142-Gal4	20144-VDRC-GD-pUf68	3	NA	32	12	12	12
8142-Gal4	20144-VDRC-GD-pUf68	3	NA	33	10	10	10
8142-Gal4	20144-VDRC-GD-pUf68	3	NA	34	12	11	11.5
8142-Gal4	20144-VDRC-GD-pUf68	3	NA	35	12	12	12
8142-Gal4	20144-VDRC-GD-pUf68	3	NA	36	11	10	10.5
8142-Gal4	20144-VDRC-GD-pUf68	3	NA	37	11	12	11.5
8142-Gal4	20144-VDRC-GD-pUf68	3	NA	38	12	11	11.5
8142-Gal4	20144-VDRC-GD-pUf68	3	NA	39	10	11	10.5
8142-Gal4	20144-VDRC-GD-pUf68	3	NA	40	12	13	12.5
8142-Gal4	20144-VDRC-GD-pUf68	3	NA	41	12	11	11.5
8142-Gal4	20144-VDRC-GD-pUf68	3	NA	42	13	11	12
8142-Gal4	20144-VDRC-GD-pUf68	3	NA	43	11	11	11
8142-Gal4	20144-VDRC-GD-pUf68	3	NA	44	12	12	12
8142-Gal4	20144-VDRC-GD-pUf68	3	NA	45	12	12	12
8142-Gal4	20144-VDRC-GD-pUf68	3	NA	46	12	11	11.5
8142-Gal4	20144-VDRC-GD-pUf68	3	NA	47	13	10	11.5
8142-Gal4	20144-VDRC-GD-pUf68	3	NA	48	12	12	12
8142-Gal4	20144-VDRC-GD-pUf68	3	NA	49	13	12	12.5
8142-Gal4	20144-VDRC-GD-pUf68	3	NA	50	14	12	13
8142-Gal4	20144-VDRC-GD-pUf68	3	NA	51	13	12	12.5
8142-Gal4	20144-VDRC-GD-pUf68	3	NA	52	12	12	12
8142-Gal4	20144-VDRC-GD-pUf68	3	NA	53	14	12	13
8142-Gal4	20144-VDRC-GD-pUf68	3	NA	54	12	11	11.5
8142-Gal4	20144-VDRC-GD-pUf68	3	NA	55	13	11	12
8142-Gal4	20144-VDRC-GD-pUf68	3	NA	56	12	12	12
8142-Gal4	20144-VDRC-GD-pUf68	3	NA	57	13	12	12.5
8142-Gal4	20144-VDRC-GD-pUf68	3	NA	58	10	12	11
8142-Gal4	20144-VDRC-GD-pUf68	3	NA	59	12	10	11
8142-Gal4	20144-VDRC-GD-pUf68	3	NA	60	13	12	12.5
8142-Gal4	20144-VDRC-GD-pUf68	3	NA	61	13	12	12.5
8142-Gal4	20144-VDRC-GD-pUf68	3	NA	62	12	9	10.5
8142-Gal4	20144-VDRC-GD-pUf68	3	NA	63	13	12	12.5
8142-Gal4	20144-VDRC-GD-pUf68	3	NA	64	11	NA	11
8142-Gal4	20144-VDRC-GD-pUf68	3	NA	65	12	12	12
8142-Gal4	20144-VDRC-GD-pUf68	3	NA	66	12	11	11.5
8142-Gal4	20144-VDRC-GD-pUf68	3	NA	67	12	10	11
8142-Gal4	20144-VDRC-GD-pUf68	3	NA	68	12	11	11.5
8142-Gal4	20144-VDRC-GD-pUf68	3	NA	69	12	12	12
8142-Gal4	20144-VDRC-GD-pUf68	3	NA	70	9	13	11
8142-Gal4	20144-VDRC-GD-pUf68	3	NA	71	11	11	11
8142-Gal4	20144-VDRC-GD-pUf68	3	NA	72	11	13	12
8142-Gal4	20144-VDRC-GD-pUf68	3	NA	73	12	12	12
8142-Gal4	20144-VDRC-GD-pUf68	3	NA	74	10	12	11
8142-Gal4	20144-VDRC-GD-pUf68	3	NA	75	11	11	11
8142-Gal4	20144-VDRC-GD-pUf68	3	NA	76	13	13	13
8142-Gal4	20144-VDRC-GD-pUf68	3	NA	77	11	NA	11
8142-Gal4	20144-VDRC-GD-pUf68	3	NA	78	12	11	11.5
8142-Gal4	20144-VDRC-GD-pUf68	3	NA	79	12	13	12.5
8142-Gal4	20144-VDRC-GD-pUf68	3	NA	80	10	13	11.5
8142-Gal4	20144-VDRC-GD-pUf68	3	NA	81	12	12	12
8142-Gal4	20144-VDRC-GD-pUf68	3	NA	82	12	13	12.5
8142-Gal4	20144-VDRC-GD-pUf68	3	NA	83	11	11	11
8142-Gal4	20144-VDRC-GD-pUf68	3	NA	84	13	12	12.5
8142-Gal4	20144-VDRC-GD-pUf68	3	NA	85	12	13	12.5
8142-Gal4	20144-VDRC-GD-pUf68	3	NA	86	13	11	12
8142-Gal4	20144-VDRC-GD-pUf68	3	NA	87	13	11	12
8142-Gal4	20144-VDRC-GD-pUf68	3	NA	88	13	13	13
8142-Gal4	20144-VDRC-GD-pUf68	3	NA	89	12	11	11.5
8142-Gal4	20144-VDRC-GD-pUf68	3	NA	90	10	12	11
8142-Gal4	20144-VDRC-GD-pUf68	3	NA	91	12	11	11.5
8142-Gal4	20144-VDRC-GD-pUf68	3	NA	92	13	10	11.5
8142-Gal4	20144-VDRC-GD-pUf68	3	NA	93	14	12	13
8142-Gal4	20144-VDRC-GD-pUf68	3	NA	94	12	13	12.5
8142-Gal4	20144-VDRC-GD-pUf68	3	NA	95	11	12	11.5
8142-Gal4	20144-VDRC-GD-pUf68	3	NA	96	12	11	11.5
8142-Gal4	20144-VDRC-GD-pUf68	3	NA	97	13	11	12
8142-Gal4	20144-VDRC-GD-pUf68	3	NA	98	13	13	13
8142-Gal4	20144-VDRC-GD-pUf68	3	NA	99	12	12	12
8142-Gal4	20144-VDRC-GD-pUf68	3	NA	100	10	NA	10
8142-Gal4	20144-VDRC-GD-pUf68	3	NA	101	13	10	11.5
8142-Gal4	20144-VDRC-GD-pUf68	3	NA	102	13	12	12.5
8142-Gal4	20144-VDRC-GD-pUf68	3	NA	103	11	11	11
8142-Gal4	25951-TRiP-pUf68	1	1	1	13	12	12.5
8142-Gal4	25951-TRiP-pUf68	1	1	2	13	10	11.5
8142-Gal4	25951-TRiP-pUf68	1	1	3	13	15	14
8142-Gal4	25951-TRiP-pUf68	1	1	4	12	6	9
8142-Gal4	25951-TRiP-pUf68	1	2	1	11	NA	11
8142-Gal4	25951-TRiP-pUf68	1	3	1	14	9	11.5
8142-Gal4	25951-TRiP-pUf68	1	3	2	9	9	9
8142-Gal4	25951-TRiP-pUf68	1	4	1	11	11	11
8142-Gal4	25951-TRiP-pUf68	1	4	2	12	16	14
8142-Gal4	25951-TRiP-pUf68	1	1	1	8	9	8.5
8142-Gal4	25951-TRiP-pUf68	1	1	2	12	10	11
8142-Gal4	25951-TRiP-pUf68	1	1	3	10	11	10.5
8142-Gal4	25951-TRiP-pUf68	1	1	4	7	11	9
8142-Gal4	25951-TRiP-pUf68	1	1	5	14	9	11.5
8142-Gal4	25951-TRiP-pUf68	1	1	6	13	9	11
8142-Gal4	25951-TRiP-pUf68	1	1	7	11	10	10.5
8142-Gal4	25951-TRiP-pUf68	1	2	1	6	11	8.5
8142-Gal4	25951-TRiP-pUf68	1	2	2	11	12	11.5
8142-Gal4	25951-TRiP-pUf68	1	2	3	6	8	7
8142-Gal4	25951-TRiP-pUf68	1	2	4	11	NA	11
8142-Gal4	25951-TRiP-pUf68	2	NA	1	10	6	8
8142-Gal4	25951-TRiP-pUf68	2	NA	2	6	10	8
8142-Gal4	25951-TRiP-pUf68	2	NA	3	9	10	9.5
8142-Gal4	25951-TRiP-pUf68	2	NA	4	12	8	10
8142-Gal4	25951-TRiP-pUf68	2	NA	5	13	11	12
8142-Gal4	25951-TRiP-pUf68	2	NA	6	10	13	11.5
8142-Gal4	25951-TRiP-pUf68	2	NA	7	12	7	9.5
8142-Gal4	25951-TRiP-pUf68	2	NA	8	8	8	8
8142-Gal4	25951-TRiP-pUf68	2	NA	9	11	13	12
8142-Gal4	25951-TRiP-pUf68	2	NA	10	11	11	11
8142-Gal4	25951-TRiP-pUf68	2	NA	11	10	10	10
8142-Gal4	25951-TRiP-pUf68	2	NA	12	11	10	10.5
8142-Gal4	25951-TRiP-pUf68	2	NA	13	8	10	9
8142-Gal4	25951-TRiP-pUf68	2	NA	14	8	12	10
8142-Gal4	25951-TRiP-pUf68	2	NA	15	12	NA	12
8142-Gal4	25951-TRiP-pUf68	2	NA	16	14	11	12.5
8142-Gal4	25951-TRiP-pUf68	2	NA	17	10	7	8.5
8142-Gal4	25951-TRiP-pUf68	2	NA	18	8	9	8.5
8142-Gal4	25951-TRiP-pUf68	2	NA	19	9	NA	9
8142-Gal4	25951-TRiP-pUf68	2	NA	20	10	14	12
8142-Gal4	25951-TRiP-pUf68	2	NA	21	6	8	7
8142-Gal4	25951-TRiP-pUf68	2	NA	22	10	10	10
8142-Gal4	25951-TRiP-pUf68	2	NA	23	10	NA	10
8142-Gal4	25951-TRiP-pUf68	2	NA	24	11	8	9.5
8142-Gal4	25951-TRiP-pUf68	2	NA	25	6	10	8
8142-Gal4	25951-TRiP-pUf68	2	NA	26	8	6	7
8142-Gal4	25951-TRiP-pUf68	2	NA	27	6	8	7
8142-Gal4	25951-TRiP-pUf68	2	NA	28	6	11	8.5
8142-Gal4	25951-TRiP-pUf68	2	NA	29	8	8	8
8142-Gal4	25951-TRiP-pUf68	2	NA	30	8	7	7.5
8142-Gal4	25951-TRiP-pUf68	2	NA	31	16	12	14
8142-Gal4	25951-TRiP-pUf68	2	NA	32	13	12	12.5
8142-Gal4	25951-TRiP-pUf68	2	NA	33	6	10	8
8142-Gal4	25951-TRiP-pUf68	2	NA	34	11	15	13
8142-Gal4	25951-TRiP-pUf68	2	NA	35	10	16	13
8142-Gal4	25951-TRiP-pUf68	2	NA	36	12	8	10
8142-Gal4	25951-TRiP-pUf68	2	NA	37	10	11	10.5
8142-Gal4	25951-TRiP-pUf68	2	NA	38	10	8	9
8142-Gal4	25951-TRiP-pUf68	2	NA	39	16	9	12.5
8142-Gal4	25951-TRiP-pUf68	2	NA	40	13	11	12
8142-Gal4	25951-TRiP-pUf68	2	NA	41	13	10	11.5
8142-Gal4	25951-TRiP-pUf68	2	NA	42	13	8	10.5
8142-Gal4	25951-TRiP-pUf68	2	NA	43	12	10	11
8142-Gal4	25951-TRiP-pUf68	2	NA	44	10	NA	10
8142-Gal4	25951-TRiP-pUf68	2	NA	45	NA	12	12
8142-Gal4	25951-TRiP-pUf68	2	NA	46	12	10	11
8142-Gal4	25951-TRiP-pUf68	2	NA	47	9	8	8.5
8142-Gal4	25951-TRiP-pUf68	2	NA	48	12	12	12
8142-Gal4	25951-TRiP-pUf68	2	NA	49	9	NA	9
8142-Gal4	25951-TRiP-pUf68	2	NA	50	9	12	10.5
8142-Gal4	25951-TRiP-pUf68	2	NA	51	14	14	14
8142-Gal4	25951-TRiP-pUf68	2	NA	52	11	7	9
8142-Gal4	25951-TRiP-pUf68	2	NA	53	10	8	9
8142-Gal4	25951-TRiP-pUf68	2	NA	54	15	9	12
8142-Gal4	25951-TRiP-pUf68	2	NA	55	14	15	14.5
8142-Gal4	25951-TRiP-pUf68	2	NA	56	12	10	11
8142-Gal4	25951-TRiP-pUf68	2	NA	57	14	13	13.5
8142-Gal4	25951-TRiP-pUf68	2	NA	58	12	12	12
8142-Gal4	25951-TRiP-pUf68	2	NA	59	12	7	9.5
8142-Gal4	25951-TRiP-pUf68	2	NA	60	13	8	10.5
8142-Gal4	25951-TRiP-pUf68	2	NA	61	8	12	10
8142-Gal4	25951-TRiP-pUf68	2	NA	62	10	NA	10
8142-Gal4	25951-TRiP-pUf68	2	NA	63	9	11	10
8142-Gal4	25951-TRiP-pUf68	2	NA	64	16	9	12.5
8142-Gal4	25951-TRiP-pUf68	2	NA	65	12	13	12.5
8142-Gal4	25951-TRiP-pUf68	2	NA	66	9	NA	9
8142-Gal4	25951-TRiP-pUf68	2	NA	67	12	11	11.5
8142-Gal4	25951-TRiP-pUf68	2	NA	68	9	10	9.5
8142-Gal4	25951-TRiP-pUf68	2	NA	69	8	4	6
8142-Gal4	25951-TRiP-pUf68	2	NA	70	10	14	12
8142-Gal4	25951-TRiP-pUf68	2	NA	71	7	8	7.5
8142-Gal4	25951-TRiP-pUf68	2	NA	72	12	14	13
8142-Gal4	25951-TRiP-pUf68	2	NA	73	12	12	12
8142-Gal4	25951-TRiP-pUf68	2	NA	74	10	13	11.5
8142-Gal4	25951-TRiP-pUf68	2	NA	75	13	12	12.5
8142-Gal4	25951-TRiP-pUf68	2	NA	76	NA	12	12
8142-Gal4	25951-TRiP-pUf68	2	NA	77	16	12	14
8142-Gal4	25951-TRiP-pUf68	2	NA	78	7	13	10
8142-Gal4	25951-TRiP-pUf68	2	NA	79	10	5	7.5
8142-Gal4	25951-TRiP-pUf68	2	NA	80	10	11	10.5
8142-Gal4	25951-TRiP-pUf68	2	NA	81	12	8	10
8142-Gal4	25951-TRiP-pUf68	2	NA	82	14	13	13.5
8142-Gal4	25951-TRiP-pUf68	2	NA	83	10	NA	10
8142-Gal4	25951-TRiP-pUf68	2	NA	84	13	11	12
8142-Gal4	25951-TRiP-pUf68	2	NA	85	12	NA	12
8142-Gal4	29552-TRiP-scrib	1	1	1	10	9	9.5
8142-Gal4	29552-TRiP-scrib	1	1	2	8	8	8
8142-Gal4	29552-TRiP-scrib	1	1	3	10	10	10
8142-Gal4	29552-TRiP-scrib	1	1	4	10	10	10
8142-Gal4	29552-TRiP-scrib	1	1	5	10	8	9
8142-Gal4	29552-TRiP-scrib	1	1	6	11	10	10.5
8142-Gal4	29552-TRiP-scrib	1	1	7	11	12	11.5
8142-Gal4	29552-TRiP-scrib	1	1	8	10	10	10
8142-Gal4	29552-TRiP-scrib	1	1	9	10	10	10
8142-Gal4	29552-TRiP-scrib	1	1	10	11	11	11
8142-Gal4	29552-TRiP-scrib	1	1	11	12	10	11
8142-Gal4	29552-TRiP-scrib	1	1	12	10	9	9.5
8142-Gal4	29552-TRiP-scrib	1	1	13	10	10	10
8142-Gal4	29552-TRiP-scrib	1	1	14	10	9	9.5
8142-Gal4	29552-TRiP-scrib	1	2	1	11	9	10
8142-Gal4	29552-TRiP-scrib	1	2	2	5	10	7.5
8142-Gal4	29552-TRiP-scrib	1	2	3	10	NA	10
8142-Gal4	29552-TRiP-scrib	1	2	4	8	11	9.5
8142-Gal4	29552-TRiP-scrib	1	2	5	11	8	9.5
8142-Gal4	29552-TRiP-scrib	1	2	6	9	9	9
8142-Gal4	29552-TRiP-scrib	1	2	7	11	12	11.5
8142-Gal4	29552-TRiP-scrib	1	2	8	10	11	10.5
8142-Gal4	29552-TRiP-scrib	1	2	9	9	11	10
8142-Gal4	29552-TRiP-scrib	1	2	10	8	9	8.5
8142-Gal4	29552-TRiP-scrib	1	2	11	11	8	9.5
8142-Gal4	29552-TRiP-scrib	1	2	12	10	11	10.5
8142-Gal4	29552-TRiP-scrib	1	2	13	10	11	10.5
8142-Gal4	29552-TRiP-scrib	1	2	14	10	10	10
8142-Gal4	29552-TRiP-scrib	1	2	15	12	9	10.5
8142-Gal4	29552-TRiP-scrib	1	2	16	9	11	10
8142-Gal4	29552-TRiP-scrib	1	2	17	11	9	10
8142-Gal4	29552-TRiP-scrib	1	3	1	12	9	10.5
8142-Gal4	29552-TRiP-scrib	1	3	2	NA	9	9
8142-Gal4	29552-TRiP-scrib	1	3	3	10	12	11
8142-Gal4	29552-TRiP-scrib	1	3	4	8	14	11
8142-Gal4	29552-TRiP-scrib	1	3	5	9	12	10.5
8142-Gal4	29552-TRiP-scrib	1	3	6	11	9	10
8142-Gal4	29552-TRiP-scrib	1	3	7	11	10	10.5
8142-Gal4	29552-TRiP-scrib	1	3	8	8	11	9.5
8142-Gal4	29552-TRiP-scrib	1	3	9	10	8	9
8142-Gal4	29552-TRiP-scrib	1	3	10	11	11	11
8142-Gal4	29552-TRiP-scrib	1	3	11	9	9	9
8142-Gal4	29552-TRiP-scrib	1	3	12	11	11	11
8142-Gal4	29552-TRiP-scrib	1	3	13	9	6	7.5
8142-Gal4	29552-TRiP-scrib	1	4	1	10	10	10
8142-Gal4	29552-TRiP-scrib	1	4	2	10	NA	10
8142-Gal4	29552-TRiP-scrib	1	4	3	12	10	11
8142-Gal4	29552-TRiP-scrib	1	4	4	6	11	8.5
8142-Gal4	29552-TRiP-scrib	1	4	5	10	10	10
8142-Gal4	29552-TRiP-scrib	1	4	6	10	11	10.5
8142-Gal4	29552-TRiP-scrib	1	4	7	10	9	9.5
8142-Gal4	29552-TRiP-scrib	1	4	8	11	NA	11
8142-Gal4	29552-TRiP-scrib	1	4	9	12	10	11
8142-Gal4	29552-TRiP-scrib	1	4	10	11	8	9.5
8142-Gal4	29552-TRiP-scrib	1	4	11	8	12	10
8142-Gal4	29552-TRiP-scrib	1	4	12	8	10	9
8142-Gal4	29552-TRiP-scrib	1	4	13	12	NA	12
8142-Gal4	29552-TRiP-scrib	1	4	14	11	12	11.5
8142-Gal4	29552-TRiP-scrib	1	4	15	10	10	10
8142-Gal4	29552-TRiP-scrib	1	4	1	10	9	9.5
8142-Gal4	29552-TRiP-scrib	1	4	2	11	11	11
8142-Gal4	29552-TRiP-scrib	3	NA	1	12	11	11.5
8142-Gal4	29552-TRiP-scrib	3	NA	2	NA	13	13
8142-Gal4	29552-TRiP-scrib	3	NA	3	11	12	11.5
8142-Gal4	29552-TRiP-scrib	3	NA	4	13	12	12.5
8142-Gal4	29552-TRiP-scrib	3	NA	5	11	14	12.5
8142-Gal4	29552-TRiP-scrib	3	NA	6	10	10	10
8142-Gal4	29552-TRiP-scrib	3	NA	7	10	11	10.5
8142-Gal4	29552-TRiP-scrib	3	NA	8	12	10	11
8142-Gal4	29552-TRiP-scrib	3	NA	9	13	11	12
8142-Gal4	29552-TRiP-scrib	3	NA	10	10	10	10
8142-Gal4	29552-TRiP-scrib	3	NA	11	12	9	10.5
8142-Gal4	29552-TRiP-scrib	3	NA	12	9	11	10
8142-Gal4	29552-TRiP-scrib	3	NA	13	11	9	10
8142-Gal4	29552-TRiP-scrib	3	NA	14	12	12	12
8142-Gal4	29552-TRiP-scrib	3	NA	15	11	11	11
8142-Gal4	29552-TRiP-scrib	3	NA	16	11	12	11.5
8142-Gal4	29552-TRiP-scrib	3	NA	17	10	11	10.5
8142-Gal4	29552-TRiP-scrib	3	NA	18	11	12	11.5
8142-Gal4	29552-TRiP-scrib	3	NA	19	11	11	11
8142-Gal4	29552-TRiP-scrib	3	NA	20	11	10	10.5
8142-Gal4	29552-TRiP-scrib	3	NA	21	10	11	10.5
8142-Gal4	29552-TRiP-scrib	3	NA	22	12	10	11
8142-Gal4	29552-TRiP-scrib	3	NA	23	11	9	10
8142-Gal4	29552-TRiP-scrib	3	NA	24	10	12	11
8142-Gal4	29552-TRiP-scrib	3	NA	25	12	12	12
8142-Gal4	29552-TRiP-scrib	3	NA	26	10	11	10.5
8142-Gal4	29552-TRiP-scrib	3	NA	27	10	11	10.5
8142-Gal4	29552-TRiP-scrib	3	NA	28	10	10	10
8142-Gal4	29552-TRiP-scrib	3	NA	29	11	10	10.5
8142-Gal4	29552-TRiP-scrib	3	NA	30	8	10	9
8142-Gal4	29552-TRiP-scrib	3	NA	31	12	9	10.5
8142-Gal4	29552-TRiP-scrib	3	NA	32	11	11	11
8142-Gal4	29552-TRiP-scrib	3	NA	33	11	11	11
8142-Gal4	29552-TRiP-scrib	3	NA	34	10	10	10
8142-Gal4	29552-TRiP-scrib	3	NA	35	11	8	9.5
8142-Gal4	29552-TRiP-scrib	3	NA	36	11	12	11.5
8142-Gal4	29552-TRiP-scrib	3	NA	37	10	13	11.5
8142-Gal4	29552-TRiP-scrib	3	NA	38	10	13	11.5
8142-Gal4	29552-TRiP-scrib	3	NA	39	12	12	12
8142-Gal4	29552-TRiP-scrib	3	NA	40	10	8	9
8142-Gal4	29552-TRiP-scrib	3	NA	41	12	10	11
8142-Gal4	29552-TRiP-scrib	3	NA	42	13	11	12
8142-Gal4	29552-TRiP-scrib	3	NA	43	13	10	11.5
8142-Gal4	29552-TRiP-scrib	3	NA	44	8	12	10
8142-Gal4	29552-TRiP-scrib	3	NA	45	11	12	11.5
8142-Gal4	29552-TRiP-scrib	3	NA	46	13	9	11
8142-Gal4	29552-TRiP-scrib	3	NA	47	11	11	11
8142-Gal4	29552-TRiP-scrib	3	NA	48	11	11	11
8142-Gal4	29552-TRiP-scrib	3	NA	49	10	10	10
8142-Gal4	29552-TRiP-scrib	3	NA	50	10	8	9
8142-Gal4	29552-TRiP-scrib	3	NA	51	7	10	8.5
8142-Gal4	29552-TRiP-scrib	3	NA	52	12	11	11.5
8142-Gal4	29552-TRiP-scrib	3	NA	53	9	10	9.5
8142-Gal4	29552-TRiP-scrib	3	NA	54	10	8	9
8142-Gal4	29552-TRiP-scrib	3	NA	55	10	11	10.5
8142-Gal4	29552-TRiP-scrib	3	NA	56	13	10	11.5
8142-Gal4	29552-TRiP-scrib	3	NA	57	10	7	8.5
8142-Gal4	29552-TRiP-scrib	3	NA	58	12	8	10
8142-Gal4	29552-TRiP-scrib	3	NA	59	12	9	10.5
8142-Gal4	29552-TRiP-scrib	3	NA	60	12	10	11
8142-Gal4	29552-TRiP-scrib	3	NA	61	11	9	10
8142-Gal4	29552-TRiP-scrib	3	NA	62	9	12	10.5
8142-Gal4	29552-TRiP-scrib	3	NA	63	12	13	12.5
8142-Gal4	29552-TRiP-scrib	3	NA	64	13	11	12
8142-Gal4	29552-TRiP-scrib	3	NA	65	12	8	10
8142-Gal4	29552-TRiP-scrib	3	NA	66	11	12	11.5
8142-Gal4	29552-TRiP-scrib	3	NA	67	12	9	10.5
8142-Gal4	29552-TRiP-scrib	3	NA	68	12	13	12.5
8142-Gal4	29552-TRiP-scrib	3	NA	69	10	13	11.5
8142-Gal4	29552-TRiP-scrib	3	NA	70	11	11	11
8142-Gal4	29552-TRiP-scrib	3	NA	71	11	11	11
8142-Gal4	29552-TRiP-scrib	3	NA	72	12	10	11
8142-Gal4	29552-TRiP-scrib	3	NA	73	10	11	10.5
8142-Gal4	29552-TRiP-scrib	3	NA	74	12	10	11
8142-Gal4	29552-TRiP-scrib	3	NA	75	13	14	13.5
8142-Gal4	29552-TRiP-scrib	3	NA	76	10	11	10.5
8142-Gal4	29552-TRiP-scrib	3	NA	77	11	12	11.5
8142-Gal4	29552-TRiP-scrib	3	NA	78	11	10	10.5
8142-Gal4	29552-TRiP-scrib	3	NA	79	10	9	9.5
8142-Gal4	29552-TRiP-scrib	3	NA	80	12	10	11
8142-Gal4	29552-TRiP-scrib	3	NA	81	9	12	10.5
8142-Gal4	29552-TRiP-scrib	3	NA	82	11	10	10.5
8142-Gal4	29552-TRiP-scrib	3	NA	83	11	10	10.5
8142-Gal4	29552-TRiP-scrib	3	NA	84	9	10	9.5
8142-Gal4	29552-TRiP-scrib	3	NA	85	10	9	9.5
8142-Gal4	29552-TRiP-scrib	3	NA	86	13	9	11
8142-Gal4	29552-TRiP-scrib	3	NA	87	12	13	12.5
8142-Gal4	29552-TRiP-scrib	3	NA	88	12	10	11
8142-Gal4	29552-TRiP-scrib	3	NA	89	10	12	11
8142-Gal4	29552-TRiP-scrib	3	NA	90	10	11	10.5
8142-Gal4	29552-TRiP-scrib	3	NA	91	10	11	10.5
8142-Gal4	29552-TRiP-scrib	3	NA	92	11	12	11.5
8142-Gal4	29552-TRiP-scrib	3	NA	93	11	9	10
8142-Gal4	29552-TRiP-scrib	3	NA	94	12	10	11
8142-Gal4	29552-TRiP-scrib	3	NA	95	11	9	10
8142-Gal4	29552-TRiP-scrib	3	NA	96	11	10	10.5
8142-Gal4	29552-TRiP-scrib	3	NA	97	9	11	10
8142-Gal4	29552-TRiP-scrib	3	NA	98	10	10	10
8142-Gal4	29552-TRiP-scrib	3	NA	99	11	13	12
8142-Gal4	31960-TRiP-Dsp1	2	NA	1	10	12	11
8142-Gal4	31960-TRiP-Dsp1	2	NA	2	11	12	11.5
8142-Gal4	31960-TRiP-Dsp1	2	NA	3	11	12	11.5
8142-Gal4	31960-TRiP-Dsp1	2	NA	4	11	10	10.5
8142-Gal4	31960-TRiP-Dsp1	2	NA	5	10	11	10.5
8142-Gal4	31960-TRiP-Dsp1	2	NA	6	11	12	11.5
8142-Gal4	31960-TRiP-Dsp1	2	NA	7	10	11	10.5
8142-Gal4	31960-TRiP-Dsp1	2	NA	8	9	13	11
8142-Gal4	31960-TRiP-Dsp1	2	NA	9	11	10	10.5
8142-Gal4	31960-TRiP-Dsp1	2	NA	10	11	10	10.5
8142-Gal4	31960-TRiP-Dsp1	2	NA	11	12	13	12.5
8142-Gal4	31960-TRiP-Dsp1	2	NA	12	12	11	11.5
8142-Gal4	31960-TRiP-Dsp1	2	NA	13	10	14	12
8142-Gal4	31960-TRiP-Dsp1	2	NA	14	11	13	12
8142-Gal4	31960-TRiP-Dsp1	2	NA	15	10	12	11
8142-Gal4	31960-TRiP-Dsp1	2	NA	16	13	12	12.5
8142-Gal4	31960-TRiP-Dsp1	2	NA	17	10	13	11.5
8142-Gal4	31960-TRiP-Dsp1	2	NA	18	12	12	12
8142-Gal4	31960-TRiP-Dsp1	2	NA	19	12	10	11
8142-Gal4	31960-TRiP-Dsp1	2	NA	20	12	11	11.5
8142-Gal4	31960-TRiP-Dsp1	2	NA	21	11	10	10.5
8142-Gal4	31960-TRiP-Dsp1	2	NA	22	11	12	11.5
8142-Gal4	31960-TRiP-Dsp1	2	NA	23	12	10	11
8142-Gal4	31960-TRiP-Dsp1	2	NA	24	11	11	11
8142-Gal4	31960-TRiP-Dsp1	2	NA	25	11	12	11.5
8142-Gal4	31960-TRiP-Dsp1	2	NA	26	11	11	11
8142-Gal4	31960-TRiP-Dsp1	2	NA	27	11	11	11
8142-Gal4	31960-TRiP-Dsp1	2	NA	28	10	11	10.5
8142-Gal4	31960-TRiP-Dsp1	2	NA	29	11	10	10.5
8142-Gal4	31960-TRiP-Dsp1	2	NA	30	11	11	11
8142-Gal4	31960-TRiP-Dsp1	2	NA	31	10	11	10.5
8142-Gal4	31960-TRiP-Dsp1	2	NA	32	10	10	10
8142-Gal4	31960-TRiP-Dsp1	2	NA	33	11	11	11
8142-Gal4	31960-TRiP-Dsp1	2	NA	34	11	10	10.5
8142-Gal4	31960-TRiP-Dsp1	2	NA	35	11	10	10.5
8142-Gal4	31960-TRiP-Dsp1	2	NA	36	11	11	11
8142-Gal4	31960-TRiP-Dsp1	2	NA	37	9	11	10
8142-Gal4	31960-TRiP-Dsp1	2	NA	38	10	10	10
8142-Gal4	31960-TRiP-Dsp1	2	NA	39	11	10	10.5
8142-Gal4	31960-TRiP-Dsp1	2	NA	40	9	10	9.5
8142-Gal4	31960-TRiP-Dsp1	2	NA	41	13	NA	13
8142-Gal4	31960-TRiP-Dsp1	2	NA	42	11	11	11
8142-Gal4	31960-TRiP-Dsp1	2	NA	43	10	11	10.5
8142-Gal4	31960-TRiP-Dsp1	2	NA	44	12	11	11.5
8142-Gal4	31960-TRiP-Dsp1	2	NA	45	9	12	10.5
8142-Gal4	31960-TRiP-Dsp1	2	NA	46	9	10	9.5
8142-Gal4	31960-TRiP-Dsp1	2	NA	47	11	11	11
8142-Gal4	31960-TRiP-Dsp1	2	NA	48	11	12	11.5
8142-Gal4	31960-TRiP-Dsp1	2	NA	49	10	10	10
8142-Gal4	31960-TRiP-Dsp1	2	NA	50	12	11	11.5
8142-Gal4	31960-TRiP-Dsp1	2	NA	51	12	11	11.5
8142-Gal4	31960-TRiP-Dsp1	2	NA	52	11	11	11
8142-Gal4	31960-TRiP-Dsp1	2	NA	53	12	11	11.5
8142-Gal4	31960-TRiP-Dsp1	2	NA	54	12	11	11.5
8142-Gal4	31960-TRiP-Dsp1	2	NA	55	12	13	12.5
8142-Gal4	31960-TRiP-Dsp1	2	NA	56	11	11	11
8142-Gal4	31960-TRiP-Dsp1	2	NA	57	11	11	11
8142-Gal4	31960-TRiP-Dsp1	2	NA	58	10	11	10.5
8142-Gal4	31960-TRiP-Dsp1	2	NA	59	11	11	11
8142-Gal4	31960-TRiP-Dsp1	2	NA	60	11	11	11
8142-Gal4	31960-TRiP-Dsp1	2	NA	61	11	11	11
8142-Gal4	31960-TRiP-Dsp1	2	NA	62	12	11	11.5
8142-Gal4	31960-TRiP-Dsp1	2	NA	63	13	11	12
8142-Gal4	31960-TRiP-Dsp1	2	NA	64	12	9	10.5
8142-Gal4	31960-TRiP-Dsp1	2	NA	65	12	12	12
8142-Gal4	31960-TRiP-Dsp1	2	NA	66	11	11	11
8142-Gal4	31960-TRiP-Dsp1	2	NA	67	NA	10	10
8142-Gal4	31960-TRiP-Dsp1	2	NA	68	12	12	12
8142-Gal4	31960-TRiP-Dsp1	2	NA	69	11	11	11
8142-Gal4	31960-TRiP-Dsp1	2	NA	70	12	10	11
8142-Gal4	31960-TRiP-Dsp1	2	NA	71	11	11	11
8142-Gal4	31960-TRiP-Dsp1	2	NA	72	12	11	11.5
8142-Gal4	31960-TRiP-Dsp1	2	NA	73	11	12	11.5
8142-Gal4	31960-TRiP-Dsp1	2	NA	74	11	12	11.5
8142-Gal4	31960-TRiP-Dsp1	2	NA	75	11	11	11
8142-Gal4	31960-TRiP-Dsp1	2	NA	76	10	11	10.5
8142-Gal4	31960-TRiP-Dsp1	2	NA	77	14	12	13
8142-Gal4	31960-TRiP-Dsp1	2	NA	78	13	12	12.5
8142-Gal4	31960-TRiP-Dsp1	2	NA	79	11	12	11.5
8142-Gal4	31960-TRiP-Dsp1	2	NA	80	12	11	11.5
8142-Gal4	31960-TRiP-Dsp1	2	NA	81	10	11	10.5
8142-Gal4	31960-TRiP-Dsp1	2	NA	82	11	13	12
8142-Gal4	31960-TRiP-Dsp1	2	NA	83	12	11	11.5
8142-Gal4	31960-TRiP-Dsp1	2	NA	84	11	11	11
8142-Gal4	31960-TRiP-Dsp1	2	NA	85	11	12	11.5
8142-Gal4	31960-TRiP-Dsp1	2	NA	86	12	11	11.5
8142-Gal4	31960-TRiP-Dsp1	2	NA	87	12	13	12.5
8142-Gal4	31960-TRiP-Dsp1	2	NA	88	11	NA	11
8142-Gal4	31960-TRiP-Dsp1	2	NA	89	12	11	11.5
8142-Gal4	31960-TRiP-Dsp1	2	NA	90	11	13	12
8142-Gal4	31960-TRiP-Dsp1	2	NA	91	10	12	11
8142-Gal4	31960-TRiP-Dsp1	2	NA	92	12	11	11.5
8142-Gal4	31960-TRiP-Dsp1	2	NA	93	11	11	11
8142-Gal4	31960-TRiP-Dsp1	2	NA	94	13	12	12.5
8142-Gal4	31960-TRiP-Dsp1	2	NA	95	13	11	12
8142-Gal4	31960-TRiP-Dsp1	2	NA	96	11	13	12
8142-Gal4	31960-TRiP-Dsp1	2	NA	97	13	11	12
8142-Gal4	34785-TRiP-pUf68	1	1	1	13	12	12.5
8142-Gal4	34785-TRiP-pUf68	1	1	2	13	13	13
8142-Gal4	34785-TRiP-pUf68	1	1	3	13	14	13.5
8142-Gal4	34785-TRiP-pUf68	1	1	4	12	11	11.5
8142-Gal4	34785-TRiP-pUf68	1	1	5	14	12	13
8142-Gal4	34785-TRiP-pUf68	1	1	6	12	13	12.5
8142-Gal4	34785-TRiP-pUf68	1	1	7	18	14	16
8142-Gal4	34785-TRiP-pUf68	1	1	8	13	NA	13
8142-Gal4	34785-TRiP-pUf68	1	2	1	13	14	13.5
8142-Gal4	34785-TRiP-pUf68	1	2	2	11	14	12.5
8142-Gal4	34785-TRiP-pUf68	1	2	3	13	14	13.5
8142-Gal4	34785-TRiP-pUf68	1	2	4	11	12	11.5
8142-Gal4	34785-TRiP-pUf68	1	2	5	14	13	13.5
8142-Gal4	34785-TRiP-pUf68	1	2	6	14	11	12.5
8142-Gal4	34785-TRiP-pUf68	1	2	7	13	14	13.5
8142-Gal4	34785-TRiP-pUf68	1	2	8	13	12	12.5
8142-Gal4	34785-TRiP-pUf68	1	2	9	12	12	12
8142-Gal4	34785-TRiP-pUf68	1	2	10	13	13	13
8142-Gal4	34785-TRiP-pUf68	1	2	11	12	14	13
8142-Gal4	34785-TRiP-pUf68	1	2	12	14	NA	14
8142-Gal4	34785-TRiP-pUf68	1	2	13	11	14	12.5
8142-Gal4	34785-TRiP-pUf68	1	2	14	14	15	14.5
8142-Gal4	34785-TRiP-pUf68	1	2	15	12	12	12
8142-Gal4	34785-TRiP-pUf68	1	2	16	12	14	13
8142-Gal4	34785-TRiP-pUf68	1	2	17	13	11	12
8142-Gal4	34785-TRiP-pUf68	1	2	18	13	13	13
8142-Gal4	34785-TRiP-pUf68	1	3	1	13	14	13.5
8142-Gal4	34785-TRiP-pUf68	1	3	2	12	11	11.5
8142-Gal4	34785-TRiP-pUf68	1	3	3	13	12	12.5
8142-Gal4	34785-TRiP-pUf68	2	NA	1	14	14	14
8142-Gal4	34785-TRiP-pUf68	2	NA	2	11	14	12.5
8142-Gal4	34785-TRiP-pUf68	2	NA	3	12	12	12
8142-Gal4	34785-TRiP-pUf68	2	NA	4	13	13	13
8142-Gal4	34785-TRiP-pUf68	2	NA	5	15	14	14.5
8142-Gal4	34785-TRiP-pUf68	2	NA	6	12	14	13
8142-Gal4	34785-TRiP-pUf68	2	NA	7	14	11	12.5
8142-Gal4	34785-TRiP-pUf68	2	NA	8	12	13	12.5
8142-Gal4	34785-TRiP-pUf68	2	NA	9	12	13	12.5
8142-Gal4	34785-TRiP-pUf68	2	NA	10	12	13	12.5
8142-Gal4	34785-TRiP-pUf68	2	NA	11	11	13	12
8142-Gal4	34785-TRiP-pUf68	2	NA	12	12	12	12
8142-Gal4	34785-TRiP-pUf68	2	NA	13	10	13	11.5
8142-Gal4	34785-TRiP-pUf68	2	NA	14	12	12	12
8142-Gal4	34785-TRiP-pUf68	2	NA	15	14	13	13.5
8142-Gal4	34785-TRiP-pUf68	2	NA	16	NA	11	11
8142-Gal4	34785-TRiP-pUf68	2	NA	17	13	12	12.5
8142-Gal4	34785-TRiP-pUf68	2	NA	18	13	10	11.5
8142-Gal4	34785-TRiP-pUf68	2	NA	19	13	14	13.5
8142-Gal4	34785-TRiP-pUf68	2	NA	20	15	12	13.5
8142-Gal4	34785-TRiP-pUf68	2	NA	21	12	13	12.5
8142-Gal4	34785-TRiP-pUf68	2	NA	22	13	13	13
8142-Gal4	34785-TRiP-pUf68	2	NA	23	16	17	16.5
8142-Gal4	34785-TRiP-pUf68	2	NA	24	14	15	14.5
8142-Gal4	34785-TRiP-pUf68	2	NA	25	13	12	12.5
8142-Gal4	34785-TRiP-pUf68	2	NA	26	12	14	13
8142-Gal4	34785-TRiP-pUf68	2	NA	27	13	12	12.5
8142-Gal4	34785-TRiP-pUf68	2	NA	28	14	12	13
8142-Gal4	34785-TRiP-pUf68	2	NA	29	13	15	14
8142-Gal4	34785-TRiP-pUf68	2	NA	30	12	15	13.5
8142-Gal4	34785-TRiP-pUf68	2	NA	31	14	13	13.5
8142-Gal4	34785-TRiP-pUf68	3	NA	1	13	11	12
8142-Gal4	34785-TRiP-pUf68	3	NA	2	12	13	12.5
8142-Gal4	34785-TRiP-pUf68	3	NA	3	13	10	11.5
8142-Gal4	34785-TRiP-pUf68	3	NA	4	9	12	10.5
8142-Gal4	34785-TRiP-pUf68	3	NA	5	13	11	12
8142-Gal4	34785-TRiP-pUf68	3	NA	6	10	12	11
8142-Gal4	34785-TRiP-pUf68	3	NA	7	13	12	12.5
8142-Gal4	34785-TRiP-pUf68	3	NA	8	10	10	10
8142-Gal4	34785-TRiP-pUf68	3	NA	9	11	12	11.5
8142-Gal4	34785-TRiP-pUf68	3	NA	10	12	11	11.5
8142-Gal4	34785-TRiP-pUf68	3	NA	11	12	11	11.5
8142-Gal4	34785-TRiP-pUf68	3	NA	12	12	9	10.5
8142-Gal4	34785-TRiP-pUf68	3	NA	13	8	NA	8
8142-Gal4	34785-TRiP-pUf68	3	NA	14	13	13	13
8142-Gal4	34785-TRiP-pUf68	3	NA	15	10	11	10.5
8142-Gal4	34785-TRiP-pUf68	3	NA	16	10	10	10
8142-Gal4	34785-TRiP-pUf68	3	NA	17	14	14	14
8142-Gal4	34785-TRiP-pUf68	3	NA	18	14	11	12.5
8142-Gal4	34785-TRiP-pUf68	3	NA	19	11	12	11.5
8142-Gal4	34785-TRiP-pUf68	3	NA	20	12	14	13
8142-Gal4	34785-TRiP-pUf68	3	NA	21	14	12	13
8142-Gal4	34785-TRiP-pUf68	3	NA	22	12	12	12
8142-Gal4	34785-TRiP-pUf68	3	NA	23	13	12	12.5
8142-Gal4	34785-TRiP-pUf68	3	NA	24	13	13	13
8142-Gal4	34785-TRiP-pUf68	3	NA	25	12	11	11.5
8142-Gal4	34785-TRiP-pUf68	3	NA	26	13	12	12.5
8142-Gal4	34785-TRiP-pUf68	3	NA	27	10	13	11.5
8142-Gal4	34785-TRiP-pUf68	3	NA	28	13	13	13
8142-Gal4	34785-TRiP-pUf68	3	NA	29	11	13	12
8142-Gal4	34785-TRiP-pUf68	3	NA	30	13	13	13
8142-Gal4	34785-TRiP-pUf68	3	NA	31	12	13	12.5
8142-Gal4	34785-TRiP-pUf68	3	NA	32	13	12	12.5
8142-Gal4	34785-TRiP-pUf68	3	NA	33	13	11	12
8142-Gal4	34785-TRiP-pUf68	3	NA	34	11	11	11
8142-Gal4	34785-TRiP-pUf68	3	NA	35	12	13	12.5
8142-Gal4	34785-TRiP-pUf68	3	NA	36	9	11	10
8142-Gal4	34785-TRiP-pUf68	3	NA	37	12	13	12.5
8142-Gal4	34785-TRiP-pUf68	3	NA	38	14	13	13.5
8142-Gal4	34785-TRiP-pUf68	3	NA	39	13	11	12
8142-Gal4	34785-TRiP-pUf68	3	NA	40	13	12	12.5
8142-Gal4	34785-TRiP-pUf68	3	NA	41	13	13	13
8142-Gal4	34785-TRiP-pUf68	3	NA	42	13	12	12.5
8142-Gal4	34785-TRiP-pUf68	3	NA	43	12	11	11.5
8142-Gal4	34785-TRiP-pUf68	3	NA	44	12	13	12.5
8142-Gal4	34785-TRiP-pUf68	3	NA	45	12	12	12
8142-Gal4	34785-TRiP-pUf68	3	NA	46	13	12	12.5
8142-Gal4	34785-TRiP-pUf68	3	NA	47	13	14	13.5
8142-Gal4	34785-TRiP-pUf68	3	NA	48	12	10	11
8142-Gal4	34785-TRiP-pUf68	3	NA	49	12	13	12.5
8142-Gal4	34785-TRiP-pUf68	3	NA	50	13	13	13
8142-Gal4	34785-TRiP-pUf68	3	NA	51	14	11	12.5
8142-Gal4	34785-TRiP-pUf68	3	NA	52	12	12	12
8142-Gal4	34785-TRiP-pUf68	3	NA	53	13	14	13.5
8142-Gal4	34785-TRiP-pUf68	3	NA	54	11	10	10.5
8142-Gal4	34785-TRiP-pUf68	3	NA	55	13	13	13
8142-Gal4	34785-TRiP-pUf68	3	NA	56	12	11	11.5
8142-Gal4	34785-TRiP-pUf68	3	NA	57	12	11	11.5
8142-Gal4	34785-TRiP-pUf68	3	NA	58	11	12	11.5
8142-Gal4	34785-TRiP-pUf68	3	NA	59	12	12	12
8142-Gal4	34785-TRiP-pUf68	3	NA	60	12	11	11.5
8142-Gal4	34785-TRiP-pUf68	3	NA	61	11	13	12
8142-Gal4	34785-TRiP-pUf68	3	NA	62	14	12	13
8142-Gal4	34785-TRiP-pUf68	3	NA	63	12	13	12.5
8142-Gal4	34785-TRiP-pUf68	3	NA	64	12	14	13
8142-Gal4	34785-TRiP-pUf68	3	NA	65	12	12	12
8142-Gal4	34785-TRiP-pUf68	3	NA	66	12	11	11.5
8142-Gal4	34785-TRiP-pUf68	3	NA	67	11	12	11.5
8142-Gal4	34785-TRiP-pUf68	3	NA	68	12	11	11.5
8142-Gal4	34785-TRiP-pUf68	3	NA	69	13	13	13
8142-Gal4	35786-TRiP-GFP	1	1	1	10	10	10
8142-Gal4	35786-TRiP-GFP	1	1	2	10	11	10.5
8142-Gal4	35786-TRiP-GFP	1	1	3	11	12	11.5
8142-Gal4	35786-TRiP-GFP	1	1	4	13	13	13
8142-Gal4	35786-TRiP-GFP	1	1	5	11	11	11
8142-Gal4	35786-TRiP-GFP	1	1	6	11	11	11
8142-Gal4	35786-TRiP-GFP	1	1	7	10	11	10.5
8142-Gal4	35786-TRiP-GFP	1	1	8	12	11	11.5
8142-Gal4	35786-TRiP-GFP	1	1	9	10	11	10.5
8142-Gal4	35786-TRiP-GFP	1	1	10	12	11	11.5
8142-Gal4	35786-TRiP-GFP	1	1	11	12	12	12
8142-Gal4	35786-TRiP-GFP	1	1	12	10	11	10.5
8142-Gal4	35786-TRiP-GFP	1	1	13	10	11	10.5
8142-Gal4	35786-TRiP-GFP	1	1	14	11	11	11
8142-Gal4	35786-TRiP-GFP	1	1	15	11	11	11
8142-Gal4	35786-TRiP-GFP	1	1	16	10	11	10.5
8142-Gal4	35786-TRiP-GFP	1	1	17	12	12	12
8142-Gal4	35786-TRiP-GFP	1	1	18	12	12	12
8142-Gal4	35786-TRiP-GFP	1	1	19	10	11	10.5
8142-Gal4	35786-TRiP-GFP	1	1	20	12	12	12
8142-Gal4	35786-TRiP-GFP	1	1	21	11	11	11
8142-Gal4	35786-TRiP-GFP	1	1	22	12	11	11.5
8142-Gal4	35786-TRiP-GFP	1	1	23	10	10	10
8142-Gal4	35786-TRiP-GFP	1	1	24	11	9	10
8142-Gal4	35786-TRiP-GFP	1	1	25	NA	12	12
8142-Gal4	35786-TRiP-GFP	1	2	1	11	11	11
8142-Gal4	35786-TRiP-GFP	1	2	2	11	10	10.5
8142-Gal4	35786-TRiP-GFP	1	2	3	12	11	11.5
8142-Gal4	35786-TRiP-GFP	1	2	4	11	12	11.5
8142-Gal4	35786-TRiP-GFP	1	2	5	11	11	11
8142-Gal4	35786-TRiP-GFP	1	2	6	11	12	11.5
8142-Gal4	35786-TRiP-GFP	1	2	7	11	11	11
8142-Gal4	35786-TRiP-GFP	1	2	8	11	12	11.5
8142-Gal4	35786-TRiP-GFP	1	2	9	10	11	10.5
8142-Gal4	35786-TRiP-GFP	1	2	10	12	11	11.5
8142-Gal4	35786-TRiP-GFP	1	2	11	12	10	11
8142-Gal4	35786-TRiP-GFP	1	2	12	12	10	11
8142-Gal4	35786-TRiP-GFP	1	2	13	11	13	12
8142-Gal4	35786-TRiP-GFP	1	2	14	12	11	11.5
8142-Gal4	35786-TRiP-GFP	1	2	15	11	11	11
8142-Gal4	35786-TRiP-GFP	1	2	16	10	12	11
8142-Gal4	35786-TRiP-GFP	1	2	17	11	11	11
8142-Gal4	35786-TRiP-GFP	1	2	18	12	11	11.5
8142-Gal4	35786-TRiP-GFP	1	2	19	11	12	11.5
8142-Gal4	35786-TRiP-GFP	1	2	20	13	10	11.5
8142-Gal4	35786-TRiP-GFP	1	2	21	11	11	11
8142-Gal4	35786-TRiP-GFP	1	2	22	13	12	12.5
8142-Gal4	35786-TRiP-GFP	1	2	23	12	10	11
8142-Gal4	35786-TRiP-GFP	1	3	1	10	10	10
8142-Gal4	35786-TRiP-GFP	1	3	2	11	10	10.5
8142-Gal4	35786-TRiP-GFP	1	3	3	11	NA	11
8142-Gal4	35786-TRiP-GFP	1	3	4	11	12	11.5
8142-Gal4	35786-TRiP-GFP	1	3	5	12	10	11
8142-Gal4	35786-TRiP-GFP	1	3	6	10	13	11.5
8142-Gal4	35786-TRiP-GFP	1	3	7	12	11	11.5
8142-Gal4	35786-TRiP-GFP	1	3	8	10	11	10.5
8142-Gal4	35786-TRiP-GFP	1	3	9	11	12	11.5
8142-Gal4	35786-TRiP-GFP	1	3	10	10	11	10.5
8142-Gal4	35786-TRiP-GFP	1	3	11	12	11	11.5
8142-Gal4	35786-TRiP-GFP	1	3	12	10	12	11
8142-Gal4	35786-TRiP-GFP	1	3	13	11	11	11
8142-Gal4	35786-TRiP-GFP	1	3	14	11	10	10.5
8142-Gal4	35786-TRiP-GFP	1	3	15	12	10	11
8142-Gal4	35786-TRiP-GFP	1	3	16	13	NA	13
8142-Gal4	35786-TRiP-GFP	1	3	17	11	10	10.5
8142-Gal4	35786-TRiP-GFP	1	3	18	11	12	11.5
8142-Gal4	35786-TRiP-GFP	1	3	19	10	11	10.5
8142-Gal4	35786-TRiP-GFP	1	3	20	11	10	10.5
8142-Gal4	35786-TRiP-GFP	1	3	21	10	10	10
8142-Gal4	35786-TRiP-GFP	1	3	22	11	12	11.5
8142-Gal4	35786-TRiP-GFP	1	3	23	11	10	10.5
8142-Gal4	35786-TRiP-GFP	1	3	24	10	10	10
8142-Gal4	35786-TRiP-GFP	1	3	25	11	10	10.5
8142-Gal4	35786-TRiP-GFP	1	4	1	12	11	11.5
8142-Gal4	35786-TRiP-GFP	1	4	2	12	11	11.5
8142-Gal4	35786-TRiP-GFP	1	4	3	10	11	10.5
8142-Gal4	35786-TRiP-GFP	1	4	4	10	12	11
8142-Gal4	35786-TRiP-GFP	1	4	5	12	12	12
8142-Gal4	35786-TRiP-GFP	1	4	6	12	10	11
8142-Gal4	35786-TRiP-GFP	1	4	7	14	11	12.5
8142-Gal4	35786-TRiP-GFP	1	4	8	13	12	12.5
8142-Gal4	35786-TRiP-GFP	1	4	9	12	12	12
8142-Gal4	35786-TRiP-GFP	1	4	10	12	12	12
8142-Gal4	35786-TRiP-GFP	1	4	11	12	12	12
8142-Gal4	35786-TRiP-GFP	1	4	12	12	11	11.5
8142-Gal4	35786-TRiP-GFP	1	4	13	10	13	11.5
8142-Gal4	35786-TRiP-GFP	1	4	14	11	13	12
8142-Gal4	35786-TRiP-GFP	1	4	15	12	11	11.5
8142-Gal4	35786-TRiP-GFP	1	4	16	13	11	12
8142-Gal4	35786-TRiP-GFP	1	4	17	11	12	11.5
8142-Gal4	35786-TRiP-GFP	1	4	18	12	13	12.5
8142-Gal4	35786-TRiP-GFP	1	4	19	11	10	10.5
8142-Gal4	35786-TRiP-GFP	1	4	20	NA	11	11
8142-Gal4	35786-TRiP-GFP	1	4	21	10	12	11
8142-Gal4	35786-TRiP-GFP	1	4	22	10	12	11
8142-Gal4	35786-TRiP-GFP	1	4	23	12	11	11.5
8142-Gal4	35786-TRiP-GFP	1	4	24	10	12	11
8142-Gal4	35786-TRiP-GFP	1	4	25	11	11	11
8142-Gal4	35788-TRiP-Luciferase	1	1	1	10	12	11
8142-Gal4	35788-TRiP-Luciferase	1	1	2	11	11	11
8142-Gal4	35788-TRiP-Luciferase	1	1	3	13	10	11.5
8142-Gal4	35788-TRiP-Luciferase	1	1	4	11	10	10.5
8142-Gal4	35788-TRiP-Luciferase	1	1	5	13	12	12.5
8142-Gal4	35788-TRiP-Luciferase	1	1	6	11	10	10.5
8142-Gal4	35788-TRiP-Luciferase	1	1	7	11	11	11
8142-Gal4	35788-TRiP-Luciferase	1	1	8	10	11	10.5
8142-Gal4	35788-TRiP-Luciferase	1	1	9	12	12	12
8142-Gal4	35788-TRiP-Luciferase	1	1	10	12	12	12
8142-Gal4	35788-TRiP-Luciferase	1	1	11	11	11	11
8142-Gal4	35788-TRiP-Luciferase	1	1	12	12	11	11.5
8142-Gal4	35788-TRiP-Luciferase	1	1	13	12	11	11.5
8142-Gal4	35788-TRiP-Luciferase	1	1	14	12	NA	12
8142-Gal4	35788-TRiP-Luciferase	1	1	15	9	12	10.5
8142-Gal4	35788-TRiP-Luciferase	1	1	16	14	NA	14
8142-Gal4	35788-TRiP-Luciferase	1	1	17	12	12	12
8142-Gal4	35788-TRiP-Luciferase	1	1	18	11	11	11
8142-Gal4	35788-TRiP-Luciferase	1	1	19	11	12	11.5
8142-Gal4	35788-TRiP-Luciferase	1	1	20	10	11	10.5
8142-Gal4	35788-TRiP-Luciferase	1	1	21	11	13	12
8142-Gal4	35788-TRiP-Luciferase	1	1	22	11	13	12
8142-Gal4	35788-TRiP-Luciferase	1	1	23	11	11	11
8142-Gal4	35788-TRiP-Luciferase	1	1	24	9	10	9.5
8142-Gal4	35788-TRiP-Luciferase	1	1	25	10	12	11
8142-Gal4	35788-TRiP-Luciferase	1	2	1	11	11	11
8142-Gal4	35788-TRiP-Luciferase	1	2	2	11	11	11
8142-Gal4	35788-TRiP-Luciferase	1	2	3	11	10	10.5
8142-Gal4	35788-TRiP-Luciferase	1	2	4	10	10	10
8142-Gal4	35788-TRiP-Luciferase	1	2	5	11	10	10.5
8142-Gal4	35788-TRiP-Luciferase	1	2	6	13	11	12
8142-Gal4	35788-TRiP-Luciferase	1	2	7	12	11	11.5
8142-Gal4	35788-TRiP-Luciferase	1	2	8	11	11	11
8142-Gal4	35788-TRiP-Luciferase	1	2	9	11	11	11
8142-Gal4	35788-TRiP-Luciferase	1	2	10	10	11	10.5
8142-Gal4	35788-TRiP-Luciferase	1	2	11	12	10	11
8142-Gal4	35788-TRiP-Luciferase	1	2	12	9	10	9.5
8142-Gal4	35788-TRiP-Luciferase	1	2	13	11	12	11.5
8142-Gal4	35788-TRiP-Luciferase	1	2	14	11	12	11.5
8142-Gal4	35788-TRiP-Luciferase	1	2	15	13	NA	13
8142-Gal4	35788-TRiP-Luciferase	1	2	16	12	12	12
8142-Gal4	35788-TRiP-Luciferase	1	2	17	12	9	10.5
8142-Gal4	35788-TRiP-Luciferase	1	2	18	12	12	12
8142-Gal4	35788-TRiP-Luciferase	1	2	19	13	11	12
8142-Gal4	35788-TRiP-Luciferase	1	2	20	10	11	10.5
8142-Gal4	35788-TRiP-Luciferase	1	2	21	12	11	11.5
8142-Gal4	35788-TRiP-Luciferase	1	2	22	10	9	9.5
8142-Gal4	35788-TRiP-Luciferase	1	2	23	12	10	11
8142-Gal4	35788-TRiP-Luciferase	1	2	24	11	11	11
8142-Gal4	35788-TRiP-Luciferase	1	2	25	13	13	13
8142-Gal4	35788-TRiP-Luciferase	1	3	1	12	13	12.5
8142-Gal4	35788-TRiP-Luciferase	1	3	2	11	11	11
8142-Gal4	35788-TRiP-Luciferase	1	3	3	13	10	11.5
8142-Gal4	35788-TRiP-Luciferase	1	3	4	9	11	10
8142-Gal4	35788-TRiP-Luciferase	1	3	5	12	11	11.5
8142-Gal4	35788-TRiP-Luciferase	1	3	6	11	11	11
8142-Gal4	35788-TRiP-Luciferase	1	3	7	11	10	10.5
8142-Gal4	35788-TRiP-Luciferase	1	3	8	10	12	11
8142-Gal4	35788-TRiP-Luciferase	1	3	9	11	12	11.5
8142-Gal4	35788-TRiP-Luciferase	1	3	10	NA	11	11
8142-Gal4	35788-TRiP-Luciferase	1	3	11	11	11	11
8142-Gal4	35788-TRiP-Luciferase	1	3	12	12	10	11
8142-Gal4	35788-TRiP-Luciferase	1	3	13	12	10	11
8142-Gal4	35788-TRiP-Luciferase	1	3	14	11	11	11
8142-Gal4	35788-TRiP-Luciferase	1	3	15	11	12	11.5
8142-Gal4	35788-TRiP-Luciferase	1	3	16	13	11	12
8142-Gal4	35788-TRiP-Luciferase	1	3	17	11	10	10.5
8142-Gal4	35788-TRiP-Luciferase	1	3	18	10	9	9.5
8142-Gal4	35788-TRiP-Luciferase	1	3	19	10	13	11.5
8142-Gal4	35788-TRiP-Luciferase	1	3	20	12	10	11
8142-Gal4	35788-TRiP-Luciferase	1	3	21	12	10	11
8142-Gal4	35788-TRiP-Luciferase	1	3	22	10	12	11
8142-Gal4	35788-TRiP-Luciferase	1	3	23	11	10	10.5
8142-Gal4	35788-TRiP-Luciferase	1	3	24	12	9	10.5
8142-Gal4	35788-TRiP-Luciferase	1	3	25	12	11	11.5
8142-Gal4	35788-TRiP-Luciferase	1	4	1	11	11	11
8142-Gal4	35788-TRiP-Luciferase	1	4	2	11	12	11.5
8142-Gal4	35788-TRiP-Luciferase	1	4	3	12	11	11.5
8142-Gal4	35788-TRiP-Luciferase	1	4	4	11	12	11.5
8142-Gal4	35788-TRiP-Luciferase	1	4	5	11	12	11.5
8142-Gal4	35788-TRiP-Luciferase	1	4	6	11	11	11
8142-Gal4	35788-TRiP-Luciferase	1	4	7	11	12	11.5
8142-Gal4	35788-TRiP-Luciferase	1	4	8	12	12	12
8142-Gal4	35788-TRiP-Luciferase	1	4	9	12	12	12
8142-Gal4	35788-TRiP-Luciferase	1	4	10	12	13	12.5
8142-Gal4	35788-TRiP-Luciferase	1	4	11	11	12	11.5
8142-Gal4	35788-TRiP-Luciferase	1	4	12	11	11	11
8142-Gal4	35788-TRiP-Luciferase	1	4	13	12	11	11.5
8142-Gal4	35788-TRiP-Luciferase	1	4	14	11	10	10.5
8142-Gal4	35788-TRiP-Luciferase	1	4	15	13	11	12
8142-Gal4	35788-TRiP-Luciferase	1	4	16	13	NA	13
8142-Gal4	35788-TRiP-Luciferase	1	4	17	11	11	11
8142-Gal4	35788-TRiP-Luciferase	1	4	18	12	12	12
8142-Gal4	35788-TRiP-Luciferase	1	4	19	11	13	12
8142-Gal4	35788-TRiP-Luciferase	1	4	20	11	11	11
8142-Gal4	35788-TRiP-Luciferase	1	4	21	10	11	10.5
8142-Gal4	35788-TRiP-Luciferase	1	4	22	12	12	12
8142-Gal4	35788-TRiP-Luciferase	1	4	23	13	11	12
8142-Gal4	35788-TRiP-Luciferase	1	4	24	11	11	11
8142-Gal4	35788-TRiP-Luciferase	1	4	25	12	12	12
8142-Gal4	35788-TRiP-Luciferase	2	NA	1	11	11	11
8142-Gal4	35788-TRiP-Luciferase	2	NA	2	11	11	11
8142-Gal4	35788-TRiP-Luciferase	2	NA	3	12	11	11.5
8142-Gal4	35788-TRiP-Luciferase	2	NA	4	11	11	11
8142-Gal4	35788-TRiP-Luciferase	2	NA	5	11	13	12
8142-Gal4	35788-TRiP-Luciferase	2	NA	6	13	12	12.5
8142-Gal4	35788-TRiP-Luciferase	2	NA	7	13	12	12.5
8142-Gal4	35788-TRiP-Luciferase	2	NA	8	13	13	13
8142-Gal4	35788-TRiP-Luciferase	2	NA	9	9	11	10
8142-Gal4	35788-TRiP-Luciferase	2	NA	10	12	10	11
8142-Gal4	35788-TRiP-Luciferase	2	NA	11	12	13	12.5
8142-Gal4	35788-TRiP-Luciferase	2	NA	12	11	11	11
8142-Gal4	35788-TRiP-Luciferase	2	NA	13	10	11	10.5
8142-Gal4	35788-TRiP-Luciferase	2	NA	14	12	10	11
8142-Gal4	35788-TRiP-Luciferase	2	NA	15	11	11	11
8142-Gal4	35788-TRiP-Luciferase	2	NA	16	10	10	10
8142-Gal4	35788-TRiP-Luciferase	2	NA	17	12	12	12
8142-Gal4	35788-TRiP-Luciferase	2	NA	18	13	11	12
8142-Gal4	35788-TRiP-Luciferase	2	NA	19	10	12	11
8142-Gal4	35788-TRiP-Luciferase	2	NA	20	12	10	11
8142-Gal4	35788-TRiP-Luciferase	2	NA	21	12	11	11.5
8142-Gal4	35788-TRiP-Luciferase	2	NA	22	10	11	10.5
8142-Gal4	35788-TRiP-Luciferase	2	NA	23	11	11	11
8142-Gal4	35788-TRiP-Luciferase	2	NA	24	11	12	11.5
8142-Gal4	35788-TRiP-Luciferase	2	NA	25	12	12	12
8142-Gal4	35788-TRiP-Luciferase	2	NA	26	11	10	10.5
8142-Gal4	35788-TRiP-Luciferase	2	NA	27	11	12	11.5
8142-Gal4	35788-TRiP-Luciferase	2	NA	28	11	11	11
8142-Gal4	35788-TRiP-Luciferase	2	NA	29	10	10	10
8142-Gal4	35788-TRiP-Luciferase	2	NA	30	10	13	11.5
8142-Gal4	35788-TRiP-Luciferase	2	NA	31	12	12	12
8142-Gal4	35788-TRiP-Luciferase	2	NA	32	10	9	9.5
8142-Gal4	35788-TRiP-Luciferase	2	NA	33	11	12	11.5
8142-Gal4	35788-TRiP-Luciferase	2	NA	34	11	12	11.5
8142-Gal4	35788-TRiP-Luciferase	2	NA	35	11	10	10.5
8142-Gal4	35788-TRiP-Luciferase	2	NA	36	12	11	11.5
8142-Gal4	35788-TRiP-Luciferase	2	NA	37	10	11	10.5
8142-Gal4	35788-TRiP-Luciferase	2	NA	38	11	11	11
8142-Gal4	35788-TRiP-Luciferase	2	NA	39	10	11	10.5
8142-Gal4	35788-TRiP-Luciferase	2	NA	40	13	13	13
8142-Gal4	35788-TRiP-Luciferase	2	NA	41	12	11	11.5
8142-Gal4	35788-TRiP-Luciferase	2	NA	42	11	11	11
8142-Gal4	35788-TRiP-Luciferase	2	NA	43	11	12	11.5
8142-Gal4	35788-TRiP-Luciferase	2	NA	44	10	13	11.5
8142-Gal4	35788-TRiP-Luciferase	2	NA	45	11	12	11.5
8142-Gal4	35788-TRiP-Luciferase	2	NA	46	11	12	11.5
8142-Gal4	35788-TRiP-Luciferase	2	NA	47	11	11	11
8142-Gal4	35788-TRiP-Luciferase	2	NA	48	11	11	11
8142-Gal4	35788-TRiP-Luciferase	2	NA	49	10	11	10.5
8142-Gal4	35788-TRiP-Luciferase	2	NA	50	10	11	10.5
8142-Gal4	35788-TRiP-Luciferase	2	NA	51	11	11	11
8142-Gal4	35788-TRiP-Luciferase	2	NA	52	10	NA	10
8142-Gal4	35788-TRiP-Luciferase	2	NA	53	11	12	11.5
8142-Gal4	35788-TRiP-Luciferase	2	NA	54	11	NA	11
8142-Gal4	35788-TRiP-Luciferase	2	NA	55	12	11	11.5
8142-Gal4	35788-TRiP-Luciferase	2	NA	56	12	12	12
8142-Gal4	35788-TRiP-Luciferase	2	NA	57	12	12	12
8142-Gal4	35788-TRiP-Luciferase	2	NA	58	13	11	12
8142-Gal4	35788-TRiP-Luciferase	2	NA	59	10	12	11
8142-Gal4	35788-TRiP-Luciferase	2	NA	60	12	11	11.5
8142-Gal4	35788-TRiP-Luciferase	2	NA	61	10	11	10.5
8142-Gal4	35788-TRiP-Luciferase	2	NA	62	12	12	12
8142-Gal4	35788-TRiP-Luciferase	2	NA	63	11	12	11.5
8142-Gal4	35788-TRiP-Luciferase	2	NA	64	13	10	11.5
8142-Gal4	35788-TRiP-Luciferase	2	NA	65	11	11	11
8142-Gal4	35788-TRiP-Luciferase	2	NA	66	12	9	10.5
8142-Gal4	35788-TRiP-Luciferase	2	NA	67	12	10	11
8142-Gal4	35788-TRiP-Luciferase	2	NA	68	12	10	11
8142-Gal4	35788-TRiP-Luciferase	2	NA	69	11	11	11
8142-Gal4	35788-TRiP-Luciferase	2	NA	70	13	10	11.5
8142-Gal4	35788-TRiP-Luciferase	2	NA	71	11	12	11.5
8142-Gal4	35788-TRiP-Luciferase	2	NA	72	11	12	11.5
8142-Gal4	35788-TRiP-Luciferase	2	NA	73	13	12	12.5
8142-Gal4	35788-TRiP-Luciferase	2	NA	74	12	11	11.5
8142-Gal4	35788-TRiP-Luciferase	2	NA	75	12	10	11
8142-Gal4	35788-TRiP-Luciferase	2	NA	76	10	12	11
8142-Gal4	35788-TRiP-Luciferase	2	NA	77	10	11	10.5
8142-Gal4	35788-TRiP-Luciferase	2	NA	78	10	11	10.5
8142-Gal4	35788-TRiP-Luciferase	2	NA	79	12	12	12
8142-Gal4	35788-TRiP-Luciferase	2	NA	80	10	11	10.5
8142-Gal4	35788-TRiP-Luciferase	2	NA	81	11	11	11
8142-Gal4	35788-TRiP-Luciferase	2	NA	82	12	10	11
8142-Gal4	35788-TRiP-Luciferase	2	NA	83	11	13	12
8142-Gal4	35788-TRiP-Luciferase	2	NA	84	11	13	12
8142-Gal4	35788-TRiP-Luciferase	2	NA	85	11	10	10.5
8142-Gal4	35788-TRiP-Luciferase	2	NA	86	13	NA	13
8142-Gal4	35788-TRiP-Luciferase	2	NA	87	12	11	11.5
8142-Gal4	35788-TRiP-Luciferase	2	NA	88	13	11	12
8142-Gal4	35788-TRiP-Luciferase	2	NA	89	11	11	11
8142-Gal4	35788-TRiP-Luciferase	2	NA	90	10	11	10.5
8142-Gal4	35788-TRiP-Luciferase	2	NA	91	12	13	12.5
8142-Gal4	35788-TRiP-Luciferase	2	NA	92	13	11	12
8142-Gal4	35788-TRiP-Luciferase	2	NA	93	10	11	10.5
8142-Gal4	35788-TRiP-Luciferase	2	NA	94	11	12	11.5
8142-Gal4	35788-TRiP-Luciferase	2	NA	95	10	12	11
8142-Gal4	35788-TRiP-Luciferase	2	NA	96	10	12	11
8142-Gal4	35788-TRiP-Luciferase	2	NA	97	11	11	11
8142-Gal4	35788-TRiP-Luciferase	2	NA	98	11	10	10.5
8142-Gal4	35788-TRiP-Luciferase	2	NA	99	11	11	11
8142-Gal4	35788-TRiP-Luciferase	2	NA	100	12	11	11.5
8142-Gal4	35788-TRiP-Luciferase	2	NA	101	11	10	10.5
8142-Gal4	35788-TRiP-Luciferase	2	NA	102	12	11	11.5
8142-Gal4	35788-TRiP-Luciferase	2	NA	103	11	11	11
8142-Gal4	35788-TRiP-Luciferase	2	NA	104	12	11	11.5
8142-Gal4	35788-TRiP-Luciferase	3	NA	1	11	11	11
8142-Gal4	35788-TRiP-Luciferase	3	NA	2	12	12	12
8142-Gal4	35788-TRiP-Luciferase	3	NA	3	12	13	12.5
8142-Gal4	35788-TRiP-Luciferase	3	NA	4	10	13	11.5
8142-Gal4	35788-TRiP-Luciferase	3	NA	5	11	12	11.5
8142-Gal4	35788-TRiP-Luciferase	3	NA	6	10	11	10.5
8142-Gal4	35788-TRiP-Luciferase	3	NA	7	10	12	11
8142-Gal4	35788-TRiP-Luciferase	3	NA	8	12	11	11.5
8142-Gal4	35788-TRiP-Luciferase	3	NA	9	12	12	12
8142-Gal4	35788-TRiP-Luciferase	3	NA	10	10	12	11
8142-Gal4	35788-TRiP-Luciferase	3	NA	11	12	12	12
8142-Gal4	35788-TRiP-Luciferase	3	NA	12	12	14	13
8142-Gal4	35788-TRiP-Luciferase	3	NA	13	12	11	11.5
8142-Gal4	35788-TRiP-Luciferase	3	NA	14	11	11	11
8142-Gal4	35788-TRiP-Luciferase	3	NA	15	11	11	11
8142-Gal4	35788-TRiP-Luciferase	3	NA	16	11	14	12.5
8142-Gal4	35788-TRiP-Luciferase	3	NA	17	11	10	10.5
8142-Gal4	35788-TRiP-Luciferase	3	NA	18	10	11	10.5
8142-Gal4	35788-TRiP-Luciferase	3	NA	19	10	12	11
8142-Gal4	35788-TRiP-Luciferase	3	NA	20	11	11	11
8142-Gal4	35788-TRiP-Luciferase	3	NA	21	12	12	12
8142-Gal4	35788-TRiP-Luciferase	3	NA	22	14	12	13
8142-Gal4	35788-TRiP-Luciferase	3	NA	23	10	11	10.5
8142-Gal4	35788-TRiP-Luciferase	3	NA	24	11	11	11
8142-Gal4	35788-TRiP-Luciferase	3	NA	25	11	12	11.5
8142-Gal4	35788-TRiP-Luciferase	3	NA	26	11	11	11
8142-Gal4	35788-TRiP-Luciferase	3	NA	27	11	12	11.5
8142-Gal4	35788-TRiP-Luciferase	3	NA	28	10	10	10
8142-Gal4	35788-TRiP-Luciferase	3	NA	29	11	11	11
8142-Gal4	35788-TRiP-Luciferase	3	NA	30	12	12	12
8142-Gal4	35788-TRiP-Luciferase	3	NA	31	11	12	11.5
8142-Gal4	35788-TRiP-Luciferase	3	NA	32	12	11	11.5
8142-Gal4	35788-TRiP-Luciferase	3	NA	33	12	12	12
8142-Gal4	35788-TRiP-Luciferase	3	NA	34	10	9	9.5
8142-Gal4	35788-TRiP-Luciferase	3	NA	35	9	10	9.5
8142-Gal4	35788-TRiP-Luciferase	3	NA	36	11	10	10.5
8142-Gal4	35788-TRiP-Luciferase	3	NA	37	12	11	11.5
8142-Gal4	35788-TRiP-Luciferase	3	NA	38	11	12	11.5
8142-Gal4	35788-TRiP-Luciferase	3	NA	39	11	13	12
8142-Gal4	35788-TRiP-Luciferase	3	NA	40	11	13	12
8142-Gal4	35788-TRiP-Luciferase	3	NA	41	12	9	10.5
8142-Gal4	35788-TRiP-Luciferase	3	NA	42	11	12	11.5
8142-Gal4	35788-TRiP-Luciferase	3	NA	43	11	10	10.5
8142-Gal4	35788-TRiP-Luciferase	3	NA	44	12	12	12
8142-Gal4	35788-TRiP-Luciferase	3	NA	45	13	11	12
8142-Gal4	35788-TRiP-Luciferase	3	NA	46	11	10	10.5
8142-Gal4	35788-TRiP-Luciferase	3	NA	47	11	11	11
8142-Gal4	35788-TRiP-Luciferase	3	NA	48	10	11	10.5
8142-Gal4	35788-TRiP-Luciferase	3	NA	49	11	11	11
8142-Gal4	35788-TRiP-Luciferase	3	NA	50	11	11	11
8142-Gal4	35788-TRiP-Luciferase	3	NA	51	11	11	11
8142-Gal4	35788-TRiP-Luciferase	3	NA	52	12	12	12
8142-Gal4	35788-TRiP-Luciferase	3	NA	53	11	12	11.5
8142-Gal4	35788-TRiP-Luciferase	3	NA	54	13	12	12.5
8142-Gal4	35788-TRiP-Luciferase	3	NA	55	12	11	11.5
8142-Gal4	35788-TRiP-Luciferase	3	NA	56	11	10	10.5
8142-Gal4	35788-TRiP-Luciferase	3	NA	57	13	10	11.5
8142-Gal4	35788-TRiP-Luciferase	3	NA	58	11	10	10.5
8142-Gal4	35788-TRiP-Luciferase	3	NA	59	12	11	11.5
8142-Gal4	35788-TRiP-Luciferase	3	NA	60	12	12	12
8142-Gal4	35788-TRiP-Luciferase	3	NA	61	10	10	10
8142-Gal4	35788-TRiP-Luciferase	3	NA	62	13	13	13
8142-Gal4	35788-TRiP-Luciferase	3	NA	63	12	12	12
8142-Gal4	35788-TRiP-Luciferase	3	NA	64	11	11	11
8142-Gal4	35788-TRiP-Luciferase	3	NA	65	11	13	12
8142-Gal4	35788-TRiP-Luciferase	3	NA	66	11	13	12
8142-Gal4	35788-TRiP-Luciferase	3	NA	67	12	10	11
8142-Gal4	35788-TRiP-Luciferase	3	NA	68	14	11	12.5
8142-Gal4	35788-TRiP-Luciferase	3	NA	69	12	12	12
8142-Gal4	35788-TRiP-Luciferase	3	NA	70	11	12	11.5
8142-Gal4	35788-TRiP-Luciferase	3	NA	71	12	11	11.5
8142-Gal4	35788-TRiP-Luciferase	3	NA	72	12	12	12
8142-Gal4	35788-TRiP-Luciferase	3	NA	73	10	11	10.5
8142-Gal4	35788-TRiP-Luciferase	3	NA	74	11	11	11
8142-Gal4	35788-TRiP-Luciferase	3	NA	75	10	11	10.5
8142-Gal4	35788-TRiP-Luciferase	3	NA	76	14	11	12.5
8142-Gal4	35788-TRiP-Luciferase	3	NA	77	13	11	12
8142-Gal4	35788-TRiP-Luciferase	3	NA	78	10	11	10.5
8142-Gal4	35788-TRiP-Luciferase	3	NA	79	10	10	10
8142-Gal4	35788-TRiP-Luciferase	3	NA	80	12	12	12
8142-Gal4	35788-TRiP-Luciferase	3	NA	81	12	11	11.5
8142-Gal4	35788-TRiP-Luciferase	3	NA	82	11	11	11
8142-Gal4	35788-TRiP-Luciferase	3	NA	83	12	11	11.5
8142-Gal4	35788-TRiP-Luciferase	3	NA	84	12	11	11.5
8142-Gal4	35788-TRiP-Luciferase	3	NA	85	12	12	12
8142-Gal4	35788-TRiP-Luciferase	3	NA	86	10	11	10.5
8142-Gal4	35788-TRiP-Luciferase	3	NA	87	12	10	11
8142-Gal4	35788-TRiP-Luciferase	3	NA	88	11	11	11
8142-Gal4	35788-TRiP-Luciferase	3	NA	89	13	14	13.5
8142-Gal4	35788-TRiP-Luciferase	3	NA	90	13	12	12.5
8142-Gal4	35788-TRiP-Luciferase	3	NA	91	12	10	11
8142-Gal4	35788-TRiP-Luciferase	3	NA	92	11	11	11
8142-Gal4	35788-TRiP-Luciferase	3	NA	93	11	11	11
8142-Gal4	35788-TRiP-Luciferase	3	NA	94	11	10	10.5
8142-Gal4	35788-TRiP-Luciferase	3	NA	95	11	12	11.5
8142-Gal4	35788-TRiP-Luciferase	3	NA	96	12	12	12
8142-Gal4	35788-TRiP-Luciferase	3	NA	97	11	12	11.5
8142-Gal4	35788-TRiP-Luciferase	3	NA	98	11	13	12
8142-Gal4	35788-TRiP-Luciferase	3	NA	99	10	11	10.5
8142-Gal4	35788-TRiP-Luciferase	4	NA	1	11	11	11
8142-Gal4	35788-TRiP-Luciferase	4	NA	2	12	11	11.5
8142-Gal4	35788-TRiP-Luciferase	4	NA	3	9	11	10
8142-Gal4	35788-TRiP-Luciferase	4	NA	4	12	13	12.5
8142-Gal4	35788-TRiP-Luciferase	4	NA	5	11	11	11
8142-Gal4	35788-TRiP-Luciferase	4	NA	6	10	11	10.5
8142-Gal4	35788-TRiP-Luciferase	4	NA	7	11	12	11.5
8142-Gal4	35788-TRiP-Luciferase	4	NA	8	11	10	10.5
8142-Gal4	35788-TRiP-Luciferase	4	NA	9	11	10	10.5
8142-Gal4	35788-TRiP-Luciferase	4	NA	10	10	11	10.5
8142-Gal4	35788-TRiP-Luciferase	4	NA	11	11	13	12
8142-Gal4	35788-TRiP-Luciferase	4	NA	12	10	12	11
8142-Gal4	35788-TRiP-Luciferase	4	NA	13	11	12	11.5
8142-Gal4	35788-TRiP-Luciferase	4	NA	14	12	11	11.5
8142-Gal4	35788-TRiP-Luciferase	4	NA	15	12	12	12
8142-Gal4	35788-TRiP-Luciferase	4	NA	16	11	11	11
8142-Gal4	35788-TRiP-Luciferase	4	NA	17	10	10	10
8142-Gal4	35788-TRiP-Luciferase	4	NA	18	10	10	10
8142-Gal4	35788-TRiP-Luciferase	4	NA	19	12	11	11.5
8142-Gal4	35788-TRiP-Luciferase	4	NA	20	11	10	10.5
8142-Gal4	35788-TRiP-Luciferase	4	NA	21	9	11	10
8142-Gal4	35788-TRiP-Luciferase	4	NA	22	12	13	12.5
8142-Gal4	35788-TRiP-Luciferase	4	NA	23	11	11	11
8142-Gal4	35788-TRiP-Luciferase	4	NA	24	11	10	10.5
8142-Gal4	35788-TRiP-Luciferase	4	NA	25	11	11	11
8142-Gal4	35788-TRiP-Luciferase	4	NA	26	10	11	10.5
8142-Gal4	35788-TRiP-Luciferase	4	NA	27	11	12	11.5
8142-Gal4	35788-TRiP-Luciferase	4	NA	28	13	13	13
8142-Gal4	35788-TRiP-Luciferase	4	NA	29	10	11	10.5
8142-Gal4	35788-TRiP-Luciferase	4	NA	30	14	11	12.5
8142-Gal4	35788-TRiP-Luciferase	4	NA	31	10	11	10.5
8142-Gal4	35788-TRiP-Luciferase	4	NA	32	12	11	11.5
8142-Gal4	35788-TRiP-Luciferase	4	NA	33	14	NA	14
8142-Gal4	35788-TRiP-Luciferase	4	NA	34	11	12	11.5
8142-Gal4	35788-TRiP-Luciferase	4	NA	35	11	12	11.5
8142-Gal4	35788-TRiP-Luciferase	4	NA	36	11	10	10.5
8142-Gal4	35788-TRiP-Luciferase	4	NA	37	12	11	11.5
8142-Gal4	35788-TRiP-Luciferase	4	NA	38	12	12	12
8142-Gal4	35788-TRiP-Luciferase	4	NA	39	13	12	12.5
8142-Gal4	35788-TRiP-Luciferase	4	NA	40	11	11	11
8142-Gal4	35788-TRiP-Luciferase	4	NA	41	9	11	10
8142-Gal4	35788-TRiP-Luciferase	4	NA	42	12	11	11.5
8142-Gal4	35788-TRiP-Luciferase	4	NA	43	11	10	10.5
8142-Gal4	35788-TRiP-Luciferase	4	NA	44	9	12	10.5
8142-Gal4	35788-TRiP-Luciferase	4	NA	45	10	11	10.5
8142-Gal4	35788-TRiP-Luciferase	4	NA	46	11	9	10
8142-Gal4	35788-TRiP-Luciferase	4	NA	47	11	9	10
8142-Gal4	35788-TRiP-Luciferase	4	NA	48	11	12	11.5
8142-Gal4	35788-TRiP-Luciferase	4	NA	49	13	12	12.5
8142-Gal4	35788-TRiP-Luciferase	4	NA	50	11	12	11.5
8142-Gal4	35788-TRiP-Luciferase	4	NA	51	10	12	11
8142-Gal4	35788-TRiP-Luciferase	4	NA	52	11	12	11.5
8142-Gal4	35788-TRiP-Luciferase	4	NA	53	11	10	10.5
8142-Gal4	35788-TRiP-Luciferase	4	NA	54	11	12	11.5
8142-Gal4	35788-TRiP-Luciferase	4	NA	55	10	11	10.5
8142-Gal4	35788-TRiP-Luciferase	4	NA	56	12	12	12
8142-Gal4	35788-TRiP-Luciferase	4	NA	57	13	10	11.5
8142-Gal4	35788-TRiP-Luciferase	4	NA	58	10	12	11
8142-Gal4	35788-TRiP-Luciferase	4	NA	59	10	9	9.5
8142-Gal4	35788-TRiP-Luciferase	4	NA	60	12	12	12
8142-Gal4	35788-TRiP-Luciferase	4	NA	61	11	12	11.5
8142-Gal4	35788-TRiP-Luciferase	4	NA	62	9	11	10
8142-Gal4	35788-TRiP-Luciferase	4	NA	63	11	10	10.5
8142-Gal4	35788-TRiP-Luciferase	4	NA	64	11	12	11.5
8142-Gal4	35788-TRiP-Luciferase	4	NA	65	12	11	11.5
8142-Gal4	35788-TRiP-Luciferase	4	NA	66	11	10	10.5
8142-Gal4	35788-TRiP-Luciferase	4	NA	67	12	11	11.5
8142-Gal4	35788-TRiP-Luciferase	4	NA	68	10	11	10.5
8142-Gal4	35788-TRiP-Luciferase	4	NA	69	10	10	10
8142-Gal4	35788-TRiP-Luciferase	4	NA	70	9	11	10
8142-Gal4	35788-TRiP-Luciferase	4	NA	71	10	12	11
8142-Gal4	35788-TRiP-Luciferase	4	NA	72	13	11	12
8142-Gal4	35788-TRiP-Luciferase	4	NA	73	12	11	11.5
8142-Gal4	35788-TRiP-Luciferase	4	NA	74	11	11	11
8142-Gal4	35788-TRiP-Luciferase	4	NA	75	12	10	11
8142-Gal4	35788-TRiP-Luciferase	4	NA	76	12	12	12
8142-Gal4	35788-TRiP-Luciferase	4	NA	77	10	12	11
8142-Gal4	35788-TRiP-Luciferase	4	NA	78	11	10	10.5
8142-Gal4	35788-TRiP-Luciferase	4	NA	79	10	11	10.5
8142-Gal4	35788-TRiP-Luciferase	4	NA	80	12	11	11.5
8142-Gal4	35788-TRiP-Luciferase	4	NA	81	12	11	11.5
8142-Gal4	35788-TRiP-Luciferase	4	NA	82	11	13	12
8142-Gal4	35788-TRiP-Luciferase	4	NA	83	11	10	10.5
8142-Gal4	35788-TRiP-Luciferase	4	NA	84	11	12	11.5
8142-Gal4	35788-TRiP-Luciferase	4	NA	85	11	12	11.5
8142-Gal4	35788-TRiP-Luciferase	4	NA	86	11	11	11
8142-Gal4	35788-TRiP-Luciferase	4	NA	87	10	9	9.5
8142-Gal4	35788-TRiP-Luciferase	4	NA	88	12	12	12
8142-Gal4	35788-TRiP-Luciferase	4	NA	89	11	11	11
8142-Gal4	35788-TRiP-Luciferase	4	NA	90	12	13	12.5
8142-Gal4	35788-TRiP-Luciferase	4	NA	91	11	11	11
8142-Gal4	35788-TRiP-Luciferase	4	NA	92	11	11	11
8142-Gal4	35788-TRiP-Luciferase	4	NA	93	12	12	12
8142-Gal4	35788-TRiP-Luciferase	4	NA	94	10	11	10.5
8142-Gal4	35788-TRiP-Luciferase	4	NA	95	11	11	11
8142-Gal4	35788-TRiP-Luciferase	4	NA	96	11	11	11
8142-Gal4	35788-TRiP-Luciferase	4	NA	97	12	12	12
8142-Gal4	35788-TRiP-Luciferase	4	NA	98	11	11	11
8142-Gal4	35788-TRiP-Luciferase	4	NA	99	12	10	11
8142-Gal4	35788-TRiP-Luciferase	4	NA	100	11	13	12
8142-Gal4	36303-TRiP-Chr3LS	1	1	1	11	10	10.5
8142-Gal4	36303-TRiP-Chr3LS	1	1	2	13	10	11.5
8142-Gal4	36303-TRiP-Chr3LS	1	1	3	12	11	11.5
8142-Gal4	36303-TRiP-Chr3LS	1	1	4	11	11	11
8142-Gal4	36303-TRiP-Chr3LS	1	1	5	11	11	11
8142-Gal4	36303-TRiP-Chr3LS	1	1	6	12	13	12.5
8142-Gal4	36303-TRiP-Chr3LS	1	1	7	13	12	12.5
8142-Gal4	36303-TRiP-Chr3LS	1	1	8	11	11	11
8142-Gal4	36303-TRiP-Chr3LS	1	1	9	12	11	11.5
8142-Gal4	36303-TRiP-Chr3LS	1	1	10	12	12	12
8142-Gal4	36303-TRiP-Chr3LS	1	1	11	10	10	10
8142-Gal4	36303-TRiP-Chr3LS	1	1	12	11	12	11.5
8142-Gal4	36303-TRiP-Chr3LS	1	1	13	11	13	12
8142-Gal4	36303-TRiP-Chr3LS	1	1	14	13	13	13
8142-Gal4	36303-TRiP-Chr3LS	1	1	15	13	12	12.5
8142-Gal4	36303-TRiP-Chr3LS	1	1	16	11	11	11
8142-Gal4	36303-TRiP-Chr3LS	1	1	17	11	12	11.5
8142-Gal4	36303-TRiP-Chr3LS	1	1	18	10	10	10
8142-Gal4	36303-TRiP-Chr3LS	1	1	19	12	11	11.5
8142-Gal4	36303-TRiP-Chr3LS	1	1	20	11	12	11.5
8142-Gal4	36303-TRiP-Chr3LS	1	1	21	10	11	10.5
8142-Gal4	36303-TRiP-Chr3LS	1	1	22	12	10	11
8142-Gal4	36303-TRiP-Chr3LS	1	1	23	10	11	10.5
8142-Gal4	36303-TRiP-Chr3LS	1	1	24	12	11	11.5
8142-Gal4	36303-TRiP-Chr3LS	1	2	1	12	10	11
8142-Gal4	36303-TRiP-Chr3LS	1	2	2	11	13	12
8142-Gal4	36303-TRiP-Chr3LS	1	2	3	11	11	11
8142-Gal4	36303-TRiP-Chr3LS	1	2	4	11	11	11
8142-Gal4	36303-TRiP-Chr3LS	1	2	5	11	13	12
8142-Gal4	36303-TRiP-Chr3LS	1	2	6	10	11	10.5
8142-Gal4	36303-TRiP-Chr3LS	1	2	7	NA	11	11
8142-Gal4	36303-TRiP-Chr3LS	1	2	8	10	10	10
8142-Gal4	36303-TRiP-Chr3LS	1	2	9	10	12	11
8142-Gal4	36303-TRiP-Chr3LS	1	2	10	12	12	12
8142-Gal4	36303-TRiP-Chr3LS	1	2	11	11	10	10.5
8142-Gal4	36303-TRiP-Chr3LS	1	2	12	12	12	12
8142-Gal4	36303-TRiP-Chr3LS	1	2	13	12	10	11
8142-Gal4	36303-TRiP-Chr3LS	1	2	14	11	12	11.5
8142-Gal4	36303-TRiP-Chr3LS	1	2	15	12	11	11.5
8142-Gal4	36303-TRiP-Chr3LS	1	2	16	10	10	10
8142-Gal4	36303-TRiP-Chr3LS	1	2	17	10	13	11.5
8142-Gal4	36303-TRiP-Chr3LS	1	2	18	12	12	12
8142-Gal4	36303-TRiP-Chr3LS	1	2	19	11	11	11
8142-Gal4	36303-TRiP-Chr3LS	1	2	20	12	11	11.5
8142-Gal4	36303-TRiP-Chr3LS	1	2	21	11	13	12
8142-Gal4	36303-TRiP-Chr3LS	1	2	22	11	11	11
8142-Gal4	36303-TRiP-Chr3LS	1	2	23	11	10	10.5
8142-Gal4	36303-TRiP-Chr3LS	1	2	24	11	11	11
8142-Gal4	36303-TRiP-Chr3LS	1	2	25	11	12	11.5
8142-Gal4	36303-TRiP-Chr3LS	1	3	1	11	11	11
8142-Gal4	36303-TRiP-Chr3LS	1	3	2	11	11	11
8142-Gal4	36303-TRiP-Chr3LS	1	3	3	12	10	11
8142-Gal4	36303-TRiP-Chr3LS	1	3	4	13	12	12.5
8142-Gal4	36303-TRiP-Chr3LS	1	3	5	11	11	11
8142-Gal4	36303-TRiP-Chr3LS	1	3	6	11	11	11
8142-Gal4	36303-TRiP-Chr3LS	1	3	7	12	12	12
8142-Gal4	36303-TRiP-Chr3LS	1	3	8	11	9	10
8142-Gal4	36303-TRiP-Chr3LS	1	3	9	12	12	12
8142-Gal4	36303-TRiP-Chr3LS	1	3	10	12	10	11
8142-Gal4	36303-TRiP-Chr3LS	1	3	11	13	11	12
8142-Gal4	36303-TRiP-Chr3LS	1	3	12	11	13	12
8142-Gal4	36303-TRiP-Chr3LS	1	3	13	12	13	12.5
8142-Gal4	36303-TRiP-Chr3LS	1	3	14	12	11	11.5
8142-Gal4	36303-TRiP-Chr3LS	1	3	15	11	10	10.5
8142-Gal4	36303-TRiP-Chr3LS	1	3	16	11	11	11
8142-Gal4	36303-TRiP-Chr3LS	1	3	17	11	10	10.5
8142-Gal4	36303-TRiP-Chr3LS	1	3	18	11	11	11
8142-Gal4	36303-TRiP-Chr3LS	1	3	19	11	10	10.5
8142-Gal4	36303-TRiP-Chr3LS	1	3	20	11	11	11
8142-Gal4	36303-TRiP-Chr3LS	1	3	21	11	12	11.5
8142-Gal4	36303-TRiP-Chr3LS	1	3	22	11	12	11.5
8142-Gal4	36303-TRiP-Chr3LS	1	3	23	12	11	11.5
8142-Gal4	36303-TRiP-Chr3LS	1	3	24	14	11	12.5
8142-Gal4	36303-TRiP-Chr3LS	1	4	1	11	NA	11
8142-Gal4	36303-TRiP-Chr3LS	1	4	2	11	10	10.5
8142-Gal4	36303-TRiP-Chr3LS	1	4	3	12	12	12
8142-Gal4	36303-TRiP-Chr3LS	1	4	4	12	13	12.5
8142-Gal4	36303-TRiP-Chr3LS	1	4	5	12	11	11.5
8142-Gal4	36303-TRiP-Chr3LS	1	4	6	NA	12	12
8142-Gal4	36303-TRiP-Chr3LS	1	4	7	12	11	11.5
8142-Gal4	36303-TRiP-Chr3LS	1	4	8	12	11	11.5
8142-Gal4	36303-TRiP-Chr3LS	1	4	9	12	11	11.5
8142-Gal4	36303-TRiP-Chr3LS	1	4	10	12	11	11.5
8142-Gal4	36303-TRiP-Chr3LS	1	4	11	11	13	12
8142-Gal4	36303-TRiP-Chr3LS	1	4	12	11	13	12
8142-Gal4	36303-TRiP-Chr3LS	1	4	13	11	13	12
8142-Gal4	36303-TRiP-Chr3LS	1	4	14	10	13	11.5
8142-Gal4	36303-TRiP-Chr3LS	1	4	15	10	11	10.5
8142-Gal4	36303-TRiP-Chr3LS	1	4	16	12	10	11
8142-Gal4	36303-TRiP-Chr3LS	1	4	17	10	10	10
8142-Gal4	36303-TRiP-Chr3LS	1	4	18	12	12	12
8142-Gal4	36303-TRiP-Chr3LS	1	4	19	12	NA	12
8142-Gal4	36303-TRiP-Chr3LS	1	4	20	12	13	12.5
8142-Gal4	36303-TRiP-Chr3LS	1	4	21	10	12	11
8142-Gal4	36303-TRiP-Chr3LS	1	4	22	11	11	11
8142-Gal4	36303-TRiP-Chr3LS	1	4	23	11	13	12
8142-Gal4	36303-TRiP-Chr3LS	1	4	24	12	NA	12
8142-Gal4	36303-TRiP-Chr3LS	1	4	25	10	10	10
8142-Gal4	36303-TRiP-Chr3LS	2	NA	1	11	12	11.5
8142-Gal4	36303-TRiP-Chr3LS	2	NA	2	9	10	9.5
8142-Gal4	36303-TRiP-Chr3LS	2	NA	3	11	12	11.5
8142-Gal4	36303-TRiP-Chr3LS	2	NA	4	11	9	10
8142-Gal4	36303-TRiP-Chr3LS	2	NA	5	12	10	11
8142-Gal4	36303-TRiP-Chr3LS	2	NA	6	11	10	10.5
8142-Gal4	36303-TRiP-Chr3LS	2	NA	7	9	9	9
8142-Gal4	36303-TRiP-Chr3LS	2	NA	8	13	10	11.5
8142-Gal4	36303-TRiP-Chr3LS	2	NA	9	11	9	10
8142-Gal4	36303-TRiP-Chr3LS	2	NA	10	12	11	11.5
8142-Gal4	36303-TRiP-Chr3LS	2	NA	11	12	10	11
8142-Gal4	36303-TRiP-Chr3LS	2	NA	12	11	13	12
8142-Gal4	36303-TRiP-Chr3LS	2	NA	13	9	8	8.5
8142-Gal4	36303-TRiP-Chr3LS	2	NA	14	11	10	10.5
8142-Gal4	36303-TRiP-Chr3LS	2	NA	15	9	9	9
8142-Gal4	36303-TRiP-Chr3LS	2	NA	16	12	14	13
8142-Gal4	36303-TRiP-Chr3LS	2	NA	17	10	9	9.5
8142-Gal4	36303-TRiP-Chr3LS	2	NA	18	13	12	12.5
8142-Gal4	36303-TRiP-Chr3LS	2	NA	19	10	11	10.5
8142-Gal4	36303-TRiP-Chr3LS	2	NA	20	13	11	12
8142-Gal4	36303-TRiP-Chr3LS	2	NA	21	13	11	12
8142-Gal4	36303-TRiP-Chr3LS	2	NA	22	11	12	11.5
8142-Gal4	36303-TRiP-Chr3LS	2	NA	23	13	11	12
8142-Gal4	36303-TRiP-Chr3LS	2	NA	24	11	11	11
8142-Gal4	36303-TRiP-Chr3LS	2	NA	25	14	12	13
8142-Gal4	36303-TRiP-Chr3LS	2	NA	26	12	12	12
8142-Gal4	36303-TRiP-Chr3LS	2	NA	27	9	10	9.5
8142-Gal4	36303-TRiP-Chr3LS	2	NA	28	11	12	11.5
8142-Gal4	36303-TRiP-Chr3LS	2	NA	29	12	12	12
8142-Gal4	36303-TRiP-Chr3LS	2	NA	30	10	13	11.5
8142-Gal4	36303-TRiP-Chr3LS	2	NA	31	12	11	11.5
8142-Gal4	36303-TRiP-Chr3LS	2	NA	32	11	10	10.5
8142-Gal4	36303-TRiP-Chr3LS	2	NA	33	13	13	13
8142-Gal4	36303-TRiP-Chr3LS	2	NA	34	10	11	10.5
8142-Gal4	36303-TRiP-Chr3LS	2	NA	35	12	11	11.5
8142-Gal4	36303-TRiP-Chr3LS	2	NA	36	12	12	12
8142-Gal4	36303-TRiP-Chr3LS	2	NA	37	11	12	11.5
8142-Gal4	36303-TRiP-Chr3LS	2	NA	38	10	10	10
8142-Gal4	36303-TRiP-Chr3LS	2	NA	39	12	12	12
8142-Gal4	36303-TRiP-Chr3LS	2	NA	40	11	11	11
8142-Gal4	36303-TRiP-Chr3LS	2	NA	41	10	11	10.5
8142-Gal4	36303-TRiP-Chr3LS	2	NA	42	12	10	11
8142-Gal4	36303-TRiP-Chr3LS	2	NA	43	10	11	10.5
8142-Gal4	36303-TRiP-Chr3LS	2	NA	44	12	11	11.5
8142-Gal4	36303-TRiP-Chr3LS	2	NA	45	12	11	11.5
8142-Gal4	36303-TRiP-Chr3LS	2	NA	46	13	13	13
8142-Gal4	36303-TRiP-Chr3LS	2	NA	47	11	10	10.5
8142-Gal4	36303-TRiP-Chr3LS	2	NA	48	11	12	11.5
8142-Gal4	36303-TRiP-Chr3LS	2	NA	49	11	12	11.5
8142-Gal4	36303-TRiP-Chr3LS	2	NA	50	11	11	11
8142-Gal4	36303-TRiP-Chr3LS	2	NA	51	11	12	11.5
8142-Gal4	36303-TRiP-Chr3LS	2	NA	52	10	12	11
8142-Gal4	36303-TRiP-Chr3LS	2	NA	53	11	13	12
8142-Gal4	36303-TRiP-Chr3LS	2	NA	54	13	11	12
8142-Gal4	36303-TRiP-Chr3LS	2	NA	55	11	11	11
8142-Gal4	36303-TRiP-Chr3LS	2	NA	56	13	11	12
8142-Gal4	36303-TRiP-Chr3LS	2	NA	57	12	13	12.5
8142-Gal4	36303-TRiP-Chr3LS	2	NA	58	11	11	11
8142-Gal4	36303-TRiP-Chr3LS	2	NA	59	10	10	10
8142-Gal4	36303-TRiP-Chr3LS	2	NA	60	12	11	11.5
8142-Gal4	36303-TRiP-Chr3LS	2	NA	61	12	12	12
8142-Gal4	36303-TRiP-Chr3LS	2	NA	62	11	12	11.5
8142-Gal4	36303-TRiP-Chr3LS	2	NA	63	11	11	11
8142-Gal4	36303-TRiP-Chr3LS	2	NA	64	11	14	12.5
8142-Gal4	36303-TRiP-Chr3LS	2	NA	65	12	12	12
8142-Gal4	36303-TRiP-Chr3LS	2	NA	66	12	12	12
8142-Gal4	36303-TRiP-Chr3LS	2	NA	67	11	12	11.5
8142-Gal4	36303-TRiP-Chr3LS	2	NA	68	10	11	10.5
8142-Gal4	36303-TRiP-Chr3LS	2	NA	69	11	11	11
8142-Gal4	36303-TRiP-Chr3LS	2	NA	70	12	11	11.5
8142-Gal4	36303-TRiP-Chr3LS	2	NA	71	10	11	10.5
8142-Gal4	36303-TRiP-Chr3LS	2	NA	72	13	11	12
8142-Gal4	36303-TRiP-Chr3LS	2	NA	73	12	12	12
8142-Gal4	36303-TRiP-Chr3LS	2	NA	74	12	11	11.5
8142-Gal4	36303-TRiP-Chr3LS	2	NA	75	12	12	12
8142-Gal4	36303-TRiP-Chr3LS	2	NA	76	12	14	13
8142-Gal4	36303-TRiP-Chr3LS	2	NA	77	11	12	11.5
8142-Gal4	36303-TRiP-Chr3LS	2	NA	78	11	12	11.5
8142-Gal4	36303-TRiP-Chr3LS	2	NA	79	12	12	12
8142-Gal4	36303-TRiP-Chr3LS	2	NA	80	13	12	12.5
8142-Gal4	36303-TRiP-Chr3LS	2	NA	81	11	11	11
8142-Gal4	36303-TRiP-Chr3LS	2	NA	82	12	12	12
8142-Gal4	36303-TRiP-Chr3LS	2	NA	83	13	11	12
8142-Gal4	36303-TRiP-Chr3LS	2	NA	84	12	12	12
8142-Gal4	36303-TRiP-Chr3LS	2	NA	85	10	11	10.5
8142-Gal4	36303-TRiP-Chr3LS	2	NA	86	10	12	11
8142-Gal4	36303-TRiP-Chr3LS	2	NA	87	11	13	12
8142-Gal4	36303-TRiP-Chr3LS	2	NA	88	11	12	11.5
8142-Gal4	36303-TRiP-Chr3LS	2	NA	89	10	12	11
8142-Gal4	36303-TRiP-Chr3LS	2	NA	90	10	13	11.5
8142-Gal4	36303-TRiP-Chr3LS	2	NA	91	12	13	12.5
8142-Gal4	36303-TRiP-Chr3LS	2	NA	92	12	11	11.5
8142-Gal4	36303-TRiP-Chr3LS	2	NA	93	12	9	10.5
8142-Gal4	36303-TRiP-Chr3LS	2	NA	94	12	11	11.5
8142-Gal4	36303-TRiP-Chr3LS	2	NA	95	11	11	11
8142-Gal4	36303-TRiP-Chr3LS	2	NA	96	12	11	11.5
8142-Gal4	36303-TRiP-Chr3LS	2	NA	97	11	11	11
8142-Gal4	36303-TRiP-Chr3LS	2	NA	98	11	12	11.5
8142-Gal4	41683-TRiP-discor	2	NA	1	11	11	11
8142-Gal4	41683-TRiP-discor	2	NA	2	10	11	10.5
8142-Gal4	41683-TRiP-discor	2	NA	3	11	12	11.5
8142-Gal4	41683-TRiP-discor	2	NA	4	12	11	11.5
8142-Gal4	41683-TRiP-discor	2	NA	5	13	13	13
8142-Gal4	41683-TRiP-discor	2	NA	6	10	10	10
8142-Gal4	41683-TRiP-discor	2	NA	7	10	11	10.5
8142-Gal4	41683-TRiP-discor	2	NA	8	12	11	11.5
8142-Gal4	41683-TRiP-discor	2	NA	9	11	11	11
8142-Gal4	41683-TRiP-discor	2	NA	10	12	11	11.5
8142-Gal4	41683-TRiP-discor	2	NA	11	10	12	11
8142-Gal4	41683-TRiP-discor	2	NA	12	13	10	11.5
8142-Gal4	41683-TRiP-discor	2	NA	13	12	11	11.5
8142-Gal4	41683-TRiP-discor	2	NA	14	11	11	11
8142-Gal4	41683-TRiP-discor	2	NA	15	10	12	11
8142-Gal4	41683-TRiP-discor	2	NA	16	11	11	11
8142-Gal4	41683-TRiP-discor	2	NA	17	11	9	10
8142-Gal4	41683-TRiP-discor	2	NA	18	12	11	11.5
8142-Gal4	41683-TRiP-discor	2	NA	19	11	10	10.5
8142-Gal4	41683-TRiP-discor	2	NA	20	9	11	10
8142-Gal4	41683-TRiP-discor	2	NA	21	13	11	12
8142-Gal4	41683-TRiP-discor	2	NA	22	10	12	11
8142-Gal4	41683-TRiP-discor	2	NA	23	12	NA	12
8142-Gal4	41683-TRiP-discor	2	NA	24	14	10	12
8142-Gal4	41683-TRiP-discor	2	NA	25	13	13	13
8142-Gal4	41683-TRiP-discor	2	NA	26	10	10	10
8142-Gal4	41683-TRiP-discor	2	NA	27	14	11	12.5
8142-Gal4	41683-TRiP-discor	2	NA	28	11	12	11.5
8142-Gal4	41683-TRiP-discor	2	NA	29	10	10	10
8142-Gal4	41683-TRiP-discor	2	NA	30	10	9	9.5
8142-Gal4	41683-TRiP-discor	2	NA	31	11	10	10.5
8142-Gal4	41683-TRiP-discor	2	NA	32	9	11	10
8142-Gal4	41683-TRiP-discor	2	NA	33	9	10	9.5
8142-Gal4	41683-TRiP-discor	2	NA	34	12	11	11.5
8142-Gal4	41683-TRiP-discor	2	NA	35	12	11	11.5
8142-Gal4	41683-TRiP-discor	2	NA	36	11	10	10.5
8142-Gal4	41683-TRiP-discor	2	NA	37	13	10	11.5
8142-Gal4	41683-TRiP-discor	2	NA	38	10	11	10.5
8142-Gal4	41683-TRiP-discor	2	NA	39	11	11	11
8142-Gal4	41683-TRiP-discor	2	NA	40	10	11	10.5
8142-Gal4	41683-TRiP-discor	2	NA	41	11	11	11
8142-Gal4	41683-TRiP-discor	2	NA	42	13	11	12
8142-Gal4	41683-TRiP-discor	2	NA	43	12	12	12
8142-Gal4	41683-TRiP-discor	2	NA	44	11	9	10
8142-Gal4	41683-TRiP-discor	2	NA	45	11	14	12.5
8142-Gal4	41683-TRiP-discor	2	NA	46	13	13	13
8142-Gal4	41683-TRiP-discor	2	NA	47	12	12	12
8142-Gal4	41683-TRiP-discor	2	NA	48	10	9	9.5
8142-Gal4	41683-TRiP-discor	2	NA	49	12	11	11.5
8142-Gal4	41683-TRiP-discor	2	NA	50	13	11	12
8142-Gal4	41683-TRiP-discor	2	NA	51	11	12	11.5
8142-Gal4	41683-TRiP-discor	2	NA	52	13	9	11
8142-Gal4	41683-TRiP-discor	2	NA	53	11	11	11
8142-Gal4	41683-TRiP-discor	2	NA	54	10	10	10
8142-Gal4	41683-TRiP-discor	2	NA	55	13	10	11.5
8142-Gal4	41683-TRiP-discor	2	NA	56	11	12	11.5
8142-Gal4	41683-TRiP-discor	2	NA	57	11	12	11.5
8142-Gal4	41683-TRiP-discor	2	NA	58	13	11	12
8142-Gal4	41683-TRiP-discor	2	NA	59	12	10	11
8142-Gal4	41683-TRiP-discor	2	NA	60	11	10	10.5
8142-Gal4	41683-TRiP-discor	2	NA	61	9	12	10.5
8142-Gal4	41683-TRiP-discor	2	NA	62	11	11	11
8142-Gal4	41683-TRiP-discor	2	NA	63	11	13	12
8142-Gal4	41683-TRiP-discor	2	NA	64	11	11	11
8142-Gal4	41683-TRiP-discor	2	NA	65	10	11	10.5
8142-Gal4	41683-TRiP-discor	2	NA	66	10	11	10.5
8142-Gal4	41683-TRiP-discor	2	NA	67	12	11	11.5
8142-Gal4	41683-TRiP-discor	2	NA	68	11	11	11
8142-Gal4	41683-TRiP-discor	2	NA	69	10	10	10
8142-Gal4	41683-TRiP-discor	2	NA	70	11	10	10.5
8142-Gal4	41683-TRiP-discor	2	NA	71	12	12	12
8142-Gal4	41683-TRiP-discor	2	NA	72	10	12	11
8142-Gal4	41683-TRiP-discor	2	NA	73	10	11	10.5
8142-Gal4	41683-TRiP-discor	2	NA	74	12	12	12
8142-Gal4	41683-TRiP-discor	2	NA	75	11	12	11.5
8142-Gal4	41683-TRiP-discor	2	NA	76	10	10	10
8142-Gal4	41683-TRiP-discor	2	NA	77	9	11	10
8142-Gal4	41683-TRiP-discor	2	NA	78	11	11	11
8142-Gal4	41683-TRiP-discor	2	NA	79	11	12	11.5
8142-Gal4	41683-TRiP-discor	2	NA	80	12	11	11.5
8142-Gal4	41683-TRiP-discor	2	NA	81	10	11	10.5
8142-Gal4	41683-TRiP-discor	2	NA	82	12	11	11.5
8142-Gal4	41683-TRiP-discor	2	NA	83	11	12	11.5
8142-Gal4	41683-TRiP-discor	2	NA	84	10	10	10
8142-Gal4	41683-TRiP-discor	2	NA	85	11	14	12.5
8142-Gal4	41683-TRiP-discor	2	NA	86	11	11	11
8142-Gal4	60000-VDRC-GD-Con	2	NA	1	12	13	12.5
8142-Gal4	60000-VDRC-GD-Con	2	NA	2	10	11	10.5
8142-Gal4	60000-VDRC-GD-Con	2	NA	3	13	12	12.5
8142-Gal4	60000-VDRC-GD-Con	2	NA	4	14	11	12.5
8142-Gal4	60000-VDRC-GD-Con	2	NA	5	12	12	12
8142-Gal4	60000-VDRC-GD-Con	2	NA	6	12	13	12.5
8142-Gal4	60000-VDRC-GD-Con	2	NA	7	12	11	11.5
8142-Gal4	60000-VDRC-GD-Con	2	NA	8	11	11	11
8142-Gal4	60000-VDRC-GD-Con	2	NA	9	11	16	13.5
8142-Gal4	60000-VDRC-GD-Con	2	NA	10	12	13	12.5
8142-Gal4	60000-VDRC-GD-Con	2	NA	11	11	11	11
8142-Gal4	60000-VDRC-GD-Con	2	NA	12	12	14	13
8142-Gal4	60000-VDRC-GD-Con	2	NA	13	12	12	12
8142-Gal4	60000-VDRC-GD-Con	2	NA	14	11	10	10.5
8142-Gal4	60000-VDRC-GD-Con	2	NA	15	11	12	11.5
8142-Gal4	60000-VDRC-GD-Con	2	NA	16	12	12	12
8142-Gal4	60000-VDRC-GD-Con	2	NA	17	11	10	10.5
8142-Gal4	60000-VDRC-GD-Con	2	NA	18	13	13	13
8142-Gal4	60000-VDRC-GD-Con	2	NA	19	12	12	12
8142-Gal4	60000-VDRC-GD-Con	2	NA	20	11	10	10.5
8142-Gal4	60000-VDRC-GD-Con	2	NA	21	13	13	13
8142-Gal4	60000-VDRC-GD-Con	2	NA	22	11	12	11.5
8142-Gal4	60000-VDRC-GD-Con	2	NA	23	12	10	11
8142-Gal4	60000-VDRC-GD-Con	2	NA	24	12	13	12.5
8142-Gal4	60000-VDRC-GD-Con	2	NA	25	10	12	11
8142-Gal4	60000-VDRC-GD-Con	2	NA	26	12	12	12
8142-Gal4	60000-VDRC-GD-Con	3	NA	1	12	11	11.5
8142-Gal4	60000-VDRC-GD-Con	3	NA	2	12	10	11
8142-Gal4	60000-VDRC-GD-Con	3	NA	3	11	13	12
8142-Gal4	60000-VDRC-GD-Con	3	NA	4	10	12	11
8142-Gal4	60000-VDRC-GD-Con	3	NA	5	10	12	11
8142-Gal4	60000-VDRC-GD-Con	3	NA	6	12	13	12.5
8142-Gal4	60000-VDRC-GD-Con	3	NA	7	13	11	12
8142-Gal4	60000-VDRC-GD-Con	3	NA	8	11	12	11.5
8142-Gal4	60000-VDRC-GD-Con	3	NA	9	14	10	12
8142-Gal4	60000-VDRC-GD-Con	3	NA	10	12	12	12
8142-Gal4	60000-VDRC-GD-Con	3	NA	11	10	13	11.5
8142-Gal4	60000-VDRC-GD-Con	3	NA	12	12	11	11.5
8142-Gal4	60000-VDRC-GD-Con	3	NA	13	11	12	11.5
8142-Gal4	60000-VDRC-GD-Con	3	NA	14	13	12	12.5
8142-Gal4	60000-VDRC-GD-Con	3	NA	15	12	12	12
8142-Gal4	60000-VDRC-GD-Con	3	NA	16	13	12	12.5
8142-Gal4	60000-VDRC-GD-Con	3	NA	17	12	13	12.5
8142-Gal4	60000-VDRC-GD-Con	3	NA	18	11	14	12.5
8142-Gal4	60000-VDRC-GD-Con	3	NA	19	12	12	12
8142-Gal4	60000-VDRC-GD-Con	3	NA	20	13	12	12.5
8142-Gal4	60000-VDRC-GD-Con	3	NA	21	15	12	13.5
8142-Gal4	60000-VDRC-GD-Con	3	NA	22	12	12	12
8142-Gal4	60000-VDRC-GD-Con	3	NA	23	13	11	12
8142-Gal4	60000-VDRC-GD-Con	3	NA	24	13	13	13
8142-Gal4	60000-VDRC-GD-Con	3	NA	25	13	13	13
8142-Gal4	60000-VDRC-GD-Con	3	NA	26	13	13	13
8142-Gal4	60000-VDRC-GD-Con	3	NA	27	13	13	13
8142-Gal4	60000-VDRC-GD-Con	3	NA	28	12	13	12.5
8142-Gal4	60000-VDRC-GD-Con	3	NA	29	14	13	13.5
8142-Gal4	60000-VDRC-GD-Con	3	NA	30	11	12	11.5
8142-Gal4	60000-VDRC-GD-Con	3	NA	31	13	13	13
8142-Gal4	60000-VDRC-GD-Con	3	NA	32	12	12	12
8142-Gal4	60000-VDRC-GD-Con	3	NA	33	13	13	13
8142-Gal4	60000-VDRC-GD-Con	3	NA	34	13	13	13
8142-Gal4	60000-VDRC-GD-Con	3	NA	35	12	12	12
8142-Gal4	60000-VDRC-GD-Con	3	NA	36	13	11	12
8142-Gal4	60000-VDRC-GD-Con	3	NA	37	12	12	12
8142-Gal4	60000-VDRC-GD-Con	3	NA	38	12	13	12.5
8142-Gal4	60000-VDRC-GD-Con	3	NA	39	10	11	10.5
8142-Gal4	60000-VDRC-GD-Con	3	NA	40	13	14	13.5
8142-Gal4	60000-VDRC-GD-Con	3	NA	41	13	12	12.5
8142-Gal4	60000-VDRC-GD-Con	3	NA	42	13	12	12.5
8142-Gal4	60000-VDRC-GD-Con	3	NA	43	11	14	12.5
8142-Gal4	60000-VDRC-GD-Con	3	NA	44	14	11	12.5
8142-Gal4	60000-VDRC-GD-Con	3	NA	45	12	13	12.5
8142-Gal4	60000-VDRC-GD-Con	3	NA	46	13	10	11.5
8142-Gal4	60000-VDRC-GD-Con	3	NA	47	12	11	11.5
8142-Gal4	60000-VDRC-GD-Con	3	NA	48	12	11	11.5
8142-Gal4	60000-VDRC-GD-Con	3	NA	49	12	13	12.5
8142-Gal4	60000-VDRC-GD-Con	3	NA	50	12	12	12
8142-Gal4	60000-VDRC-GD-Con	3	NA	51	12	14	13
8142-Gal4	60000-VDRC-GD-Con	3	NA	52	13	12	12.5
8142-Gal4	60000-VDRC-GD-Con	3	NA	53	12	13	12.5
8142-Gal4	60000-VDRC-GD-Con	3	NA	54	13	14	13.5
8142-Gal4	60000-VDRC-GD-Con	3	NA	55	10	12	11
8142-Gal4	60000-VDRC-GD-Con	3	NA	56	15	13	14
8142-Gal4	60000-VDRC-GD-Con	3	NA	57	12	12	12
8142-Gal4	60000-VDRC-GD-Con	3	NA	58	12	11	11.5
8142-Gal4	60000-VDRC-GD-Con	3	NA	59	13	13	13
8142-Gal4	60000-VDRC-GD-Con	3	NA	60	14	11	12.5
8142-Gal4	60000-VDRC-GD-Con	3	NA	61	12	13	12.5
8142-Gal4	60000-VDRC-GD-Con	3	NA	62	12	12	12
8142-Gal4	60000-VDRC-GD-Con	3	NA	63	11	12	11.5
8142-Gal4	60000-VDRC-GD-Con	3	NA	64	12	13	12.5
8142-Gal4	60000-VDRC-GD-Con	3	NA	65	12	12	12
8142-Gal4	60000-VDRC-GD-Con	3	NA	66	13	13	13
8142-Gal4	60000-VDRC-GD-Con	3	NA	67	12	14	13
8142-Gal4	60000-VDRC-GD-Con	3	NA	68	12	12	12
8142-Gal4	60000-VDRC-GD-Con	3	NA	69	12	12	12
8142-Gal4	60000-VDRC-GD-Con	3	NA	70	13	13	13
8142-Gal4	60000-VDRC-GD-Con	3	NA	71	12	13	12.5
8142-Gal4	60000-VDRC-GD-Con	3	NA	72	13	11	12
8142-Gal4	60000-VDRC-GD-Con	3	NA	73	13	11	12
8142-Gal4	60000-VDRC-GD-Con	3	NA	74	12	12	12
8142-Gal4	60000-VDRC-GD-Con	3	NA	75	13	14	13.5
8142-Gal4	60000-VDRC-GD-Con	3	NA	76	14	11	12.5
8142-Gal4	60000-VDRC-GD-Con	3	NA	77	14	12	13
8142-Gal4	60000-VDRC-GD-Con	3	NA	78	11	11	11
8142-Gal4	60000-VDRC-GD-Con	3	NA	79	11	12	11.5
8142-Gal4	60000-VDRC-GD-Con	3	NA	80	14	12	13
8142-Gal4	60000-VDRC-GD-Con	3	NA	81	11	14	12.5
8142-Gal4	60000-VDRC-GD-Con	3	NA	82	13	12	12.5
8142-Gal4	60000-VDRC-GD-Con	3	NA	83	13	13	13
8142-Gal4	60000-VDRC-GD-Con	3	NA	84	12	12	12
8142-Gal4	60000-VDRC-GD-Con	3	NA	85	13	11	12
8142-Gal4	60000-VDRC-GD-Con	3	NA	86	12	10	11
8142-Gal4	60000-VDRC-GD-Con	3	NA	87	12	12	12
8142-Gal4	60000-VDRC-GD-Con	3	NA	88	13	12	12.5
8142-Gal4	60000-VDRC-GD-Con	3	NA	89	12	13	12.5
8142-Gal4	60000-VDRC-GD-Con	3	NA	90	12	12	12
8142-Gal4	60000-VDRC-GD-Con	3	NA	91	12	12	12
8142-Gal4	60000-VDRC-GD-Con	3	NA	92	11	13	12
8142-Gal4	60000-VDRC-GD-Con	3	NA	93	14	12	13
8142-Gal4	60000-VDRC-GD-Con	3	NA	94	12	12	12
8142-Gal4	60000-VDRC-GD-Con	3	NA	95	12	12	12
8142-Gal4	60000-VDRC-GD-Con	3	NA	96	12	13	12.5
8142-Gal4	60000-VDRC-GD-Con	3	NA	97	13	13	13
8142-Gal4	60000-VDRC-GD-Con	3	NA	98	12	13	12.5
8142-Gal4	60000-VDRC-GD-Con	3	NA	99	13	14	13.5
8142-Gal4	60000-VDRC-GD-Con	3	NA	100	11	13	12
8142-Gal4	60100-VDRC-KK-Con	2	NA	1	13	11	12
8142-Gal4	60100-VDRC-KK-Con	2	NA	2	14	13	13.5
8142-Gal4	60100-VDRC-KK-Con	2	NA	3	10	14	12
8142-Gal4	60100-VDRC-KK-Con	2	NA	4	12	13	12.5
8142-Gal4	60100-VDRC-KK-Con	2	NA	5	12	12	12
8142-Gal4	60100-VDRC-KK-Con	2	NA	6	13	11	12
8142-Gal4	60100-VDRC-KK-Con	2	NA	7	12	13	12.5
8142-Gal4	60100-VDRC-KK-Con	2	NA	8	14	12	13
8142-Gal4	60100-VDRC-KK-Con	2	NA	9	11	13	12
8142-Gal4	60100-VDRC-KK-Con	2	NA	10	12	14	13
8142-Gal4	60100-VDRC-KK-Con	2	NA	11	13	14	13.5
8142-Gal4	60100-VDRC-KK-Con	2	NA	12	12	11	11.5
8142-Gal4	60100-VDRC-KK-Con	2	NA	13	12	11	11.5
8142-Gal4	60100-VDRC-KK-Con	2	NA	14	12	13	12.5
8142-Gal4	60100-VDRC-KK-Con	2	NA	15	14	14	14
8142-Gal4	60100-VDRC-KK-Con	2	NA	16	13	14	13.5
8142-Gal4	60100-VDRC-KK-Con	2	NA	17	12	11	11.5
8142-Gal4	60100-VDRC-KK-Con	2	NA	18	13	14	13.5
8142-Gal4	60100-VDRC-KK-Con	2	NA	19	15	13	14
8142-Gal4	60100-VDRC-KK-Con	2	NA	20	13	11	12
8142-Gal4	60100-VDRC-KK-Con	2	NA	21	12	12	12
8142-Gal4	60100-VDRC-KK-Con	2	NA	22	14	12	13
8142-Gal4	60100-VDRC-KK-Con	2	NA	23	15	13	14
8142-Gal4	60100-VDRC-KK-Con	2	NA	24	15	11	13
8142-Gal4	60100-VDRC-KK-Con	2	NA	25	14	12	13
8142-Gal4	60100-VDRC-KK-Con	2	NA	26	13	14	13.5
8142-Gal4	60100-VDRC-KK-Con	2	NA	27	11	15	13
8142-Gal4	60100-VDRC-KK-Con	2	NA	28	13	13	13
8142-Gal4	60100-VDRC-KK-Con	2	NA	29	14	12	13
8142-Gal4	60100-VDRC-KK-Con	2	NA	30	12	11	11.5
8142-Gal4	60100-VDRC-KK-Con	2	NA	31	12	12	12
8142-Gal4	60100-VDRC-KK-Con	2	NA	32	12	12	12
8142-Gal4	60100-VDRC-KK-Con	2	NA	33	12	13	12.5
8142-Gal4	60100-VDRC-KK-Con	2	NA	34	11	13	12
8142-Gal4	60100-VDRC-KK-Con	3	NA	1	13	12	12.5
8142-Gal4	60100-VDRC-KK-Con	3	NA	2	14	13	13.5
8142-Gal4	60100-VDRC-KK-Con	3	NA	3	13	14	13.5
8142-Gal4	60100-VDRC-KK-Con	3	NA	4	13	14	13.5
8142-Gal4	60100-VDRC-KK-Con	3	NA	5	13	13	13
8142-Gal4	60100-VDRC-KK-Con	3	NA	6	13	13	13
8142-Gal4	60100-VDRC-KK-Con	3	NA	7	12	12	12
8142-Gal4	60100-VDRC-KK-Con	3	NA	8	12	13	12.5
8142-Gal4	60100-VDRC-KK-Con	3	NA	9	13	14	13.5
8142-Gal4	60100-VDRC-KK-Con	3	NA	10	14	13	13.5
8142-Gal4	60100-VDRC-KK-Con	3	NA	11	15	14	14.5
8142-Gal4	60100-VDRC-KK-Con	3	NA	12	13	12	12.5
8142-Gal4	60100-VDRC-KK-Con	3	NA	13	13	12	12.5
8142-Gal4	60100-VDRC-KK-Con	3	NA	14	13	14	13.5
8142-Gal4	60100-VDRC-KK-Con	3	NA	15	13	13	13
8142-Gal4	60100-VDRC-KK-Con	3	NA	16	12	13	12.5
8142-Gal4	60100-VDRC-KK-Con	3	NA	17	13	12	12.5
8142-Gal4	60100-VDRC-KK-Con	3	NA	18	12	13	12.5
8142-Gal4	60100-VDRC-KK-Con	3	NA	19	12	12	12
8142-Gal4	60100-VDRC-KK-Con	3	NA	20	12	14	13
8142-Gal4	60100-VDRC-KK-Con	3	NA	21	11	15	13
8142-Gal4	60100-VDRC-KK-Con	3	NA	22	13	12	12.5
8142-Gal4	60100-VDRC-KK-Con	3	NA	23	12	14	13
8142-Gal4	60100-VDRC-KK-Con	3	NA	24	13	13	13
8142-Gal4	60100-VDRC-KK-Con	3	NA	25	13	13	13
8142-Gal4	60100-VDRC-KK-Con	3	NA	26	12	13	12.5
8142-Gal4	60100-VDRC-KK-Con	3	NA	27	11	12	11.5
8142-Gal4	60100-VDRC-KK-Con	3	NA	28	12	13	12.5
8142-Gal4	60100-VDRC-KK-Con	3	NA	29	13	13	13
8142-Gal4	60100-VDRC-KK-Con	3	NA	30	13	12	12.5
8142-Gal4	60100-VDRC-KK-Con	3	NA	31	13	12	12.5
8142-Gal4	60100-VDRC-KK-Con	3	NA	32	13	12	12.5
8142-Gal4	60100-VDRC-KK-Con	3	NA	33	13	14	13.5
8142-Gal4	60100-VDRC-KK-Con	3	NA	34	13	12	12.5
8142-Gal4	60100-VDRC-KK-Con	3	NA	35	13	15	14
8142-Gal4	60100-VDRC-KK-Con	3	NA	36	13	11	12
8142-Gal4	60100-VDRC-KK-Con	3	NA	37	13	11	12
8142-Gal4	60100-VDRC-KK-Con	3	NA	38	14	12	13
8142-Gal4	60100-VDRC-KK-Con	3	NA	39	13	13	13
8142-Gal4	60100-VDRC-KK-Con	3	NA	40	13	13	13
8142-Gal4	60100-VDRC-KK-Con	3	NA	41	14	11	12.5
8142-Gal4	60100-VDRC-KK-Con	3	NA	42	14	12	13
8142-Gal4	60100-VDRC-KK-Con	3	NA	43	14	14	14
8142-Gal4	60100-VDRC-KK-Con	3	NA	44	13	12	12.5
8142-Gal4	60100-VDRC-KK-Con	3	NA	45	12	13	12.5
8142-Gal4	60100-VDRC-KK-Con	3	NA	46	12	12	12
8142-Gal4	60100-VDRC-KK-Con	3	NA	47	14	12	13
8142-Gal4	60100-VDRC-KK-Con	3	NA	48	13	13	13
8142-Gal4	60100-VDRC-KK-Con	3	NA	49	13	14	13.5
8142-Gal4	60100-VDRC-KK-Con	3	NA	50	14	13	13.5
8142-Gal4	60100-VDRC-KK-Con	3	NA	51	12	14	13
8142-Gal4	60100-VDRC-KK-Con	3	NA	52	13	12	12.5
8142-Gal4	60100-VDRC-KK-Con	3	NA	53	14	13	13.5
8142-Gal4	60100-VDRC-KK-Con	3	NA	54	15	15	15
8142-Gal4	60100-VDRC-KK-Con	3	NA	55	13	13	13
8142-Gal4	60100-VDRC-KK-Con	3	NA	56	12	13	12.5
8142-Gal4	60100-VDRC-KK-Con	3	NA	57	13	15	14
8142-Gal4	60100-VDRC-KK-Con	3	NA	58	13	14	13.5
8142-Gal4	60100-VDRC-KK-Con	3	NA	59	11	13	12
8142-Gal4	60100-VDRC-KK-Con	3	NA	60	14	12	13
8142-Gal4	60100-VDRC-KK-Con	3	NA	61	13	12	12.5
8142-Gal4	60100-VDRC-KK-Con	3	NA	62	14	13	13.5
8142-Gal4	60100-VDRC-KK-Con	3	NA	63	12	13	12.5
8142-Gal4	60100-VDRC-KK-Con	3	NA	64	15	11	13
8142-Gal4	60100-VDRC-KK-Con	3	NA	65	14	12	13
8142-Gal4	60100-VDRC-KK-Con	3	NA	66	13	11	12
8142-Gal4	60100-VDRC-KK-Con	3	NA	67	11	14	12.5
8142-Gal4	60100-VDRC-KK-Con	3	NA	68	12	14	13
8142-Gal4	60100-VDRC-KK-Con	3	NA	69	14	13	13.5
8142-Gal4	60100-VDRC-KK-Con	3	NA	70	12	13	12.5
8142-Gal4	60100-VDRC-KK-Con	3	NA	71	13	12	12.5
8142-Gal4	60100-VDRC-KK-Con	3	NA	72	13	12	12.5
8142-Gal4	60100-VDRC-KK-Con	3	NA	73	13	13	13
8142-Gal4	60100-VDRC-KK-Con	3	NA	74	15	12	13.5
8142-Gal4	60100-VDRC-KK-Con	3	NA	75	13	12	12.5
8142-Gal4	60100-VDRC-KK-Con	3	NA	76	12	13	12.5
8142-Gal4	60100-VDRC-KK-Con	3	NA	77	12	11	11.5
8142-Gal4	60100-VDRC-KK-Con	3	NA	78	13	13	13
8142-Gal4	60100-VDRC-KK-Con	3	NA	79	13	14	13.5
8142-Gal4	60100-VDRC-KK-Con	3	NA	80	12	13	12.5
8142-Gal4	60100-VDRC-KK-Con	3	NA	81	12	13	12.5
8142-Gal4	60100-VDRC-KK-Con	3	NA	82	11	14	12.5
8142-Gal4	60100-VDRC-KK-Con	3	NA	83	13	14	13.5
8142-Gal4	60100-VDRC-KK-Con	3	NA	84	14	12	13
8142-Gal4	60100-VDRC-KK-Con	3	NA	85	13	13	13
8142-Gal4	60100-VDRC-KK-Con	3	NA	86	13	13	13
8142-Gal4	60100-VDRC-KK-Con	3	NA	87	14	12	13
8142-Gal4	60100-VDRC-KK-Con	3	NA	88	11	13	12
8142-Gal4	60100-VDRC-KK-Con	3	NA	89	12	12	12
8142-Gal4	60100-VDRC-KK-Con	3	NA	90	13	13	13
8142-Gal4	60100-VDRC-KK-Con	3	NA	91	12	14	13
8142-Gal4	60100-VDRC-KK-Con	3	NA	92	12	12	12
8142-Gal4	60100-VDRC-KK-Con	3	NA	93	12	13	12.5
8142-Gal4	60100-VDRC-KK-Con	3	NA	94	11	12	11.5
8142-Gal4	60100-VDRC-KK-Con	3	NA	95	13	14	13.5
8142-Gal4	60100-VDRC-KK-Con	3	NA	96	13	12	12.5
8142-Gal4	60100-VDRC-KK-Con	3	NA	97	13	12	12.5
8142-Gal4	60100-VDRC-KK-Con	3	NA	98	12	13	12.5
8142-Gal4	60100-VDRC-KK-Con	3	NA	99	13	12	12.5
8142-Gal4	60100-VDRC-KK-Con	3	NA	100	13	14	13.5
8142-Gal4	60100-VDRC-KK-Con	3	NA	101	15	12	13.5
8142-Gal4	60100-VDRC-KK-Con	3	NA	102	12	13	12.5
8142-Gal4	60100-VDRC-KK-Con	3	NA	103	14	15	14.5
8142-Gal4	60100-VDRC-KK-Con	3	NA	104	13	11	12
8142-Gal4	61864-TRiP-TwdlS	4	NA	1	7	7	7
8142-Gal4	61864-TRiP-TwdlS	4	NA	2	12	11	11.5
8142-Gal4	61864-TRiP-TwdlS	4	NA	3	6	8	7
8142-Gal4	61864-TRiP-TwdlS	4	NA	4	11	11	11
8142-Gal4	61864-TRiP-TwdlS	4	NA	5	5	0	2.5
8142-Gal4	61864-TRiP-TwdlS	4	NA	6	8	1	4.5
8142-Gal4	61864-TRiP-TwdlS	4	NA	7	7	5	6
8142-Gal4	61864-TRiP-TwdlS	4	NA	8	12	5	8.5
8142-Gal4	61864-TRiP-TwdlS	4	NA	9	10	6	8
8142-Gal4	61864-TRiP-TwdlS	4	NA	10	3	3	3
8142-Gal4	61864-TRiP-TwdlS	4	NA	11	4	5	4.5
8142-Gal4	61864-TRiP-TwdlS	4	NA	12	6	8	7
8142-Gal4	61864-TRiP-TwdlS	4	NA	13	7	5	6
8142-Gal4	61864-TRiP-TwdlS	4	NA	14	10	14	12
8142-Gal4	61864-TRiP-TwdlS	4	NA	15	2	5	3.5
8142-Gal4	61864-TRiP-TwdlS	4	NA	16	7	6	6.5
8142-Gal4	61864-TRiP-TwdlS	4	NA	17	7	5	6
8142-Gal4	61864-TRiP-TwdlS	4	NA	18	11	11	11
8142-Gal4	61864-TRiP-TwdlS	4	NA	19	6	5	5.5
8142-Gal4	61864-TRiP-TwdlS	4	NA	20	4	3	3.5
8142-Gal4	61864-TRiP-TwdlS	4	NA	21	7	5	6
8142-Gal4	61864-TRiP-TwdlS	4	NA	22	0	4	2
8142-Gal4	61864-TRiP-TwdlS	4	NA	23	8	6	7
8142-Gal4	61864-TRiP-TwdlS	4	NA	24	4	6	5
8142-Gal4	61864-TRiP-TwdlS	4	NA	25	7	6	6.5
8142-Gal4	61864-TRiP-TwdlS	4	NA	26	11	10	10.5
8142-Gal4	61864-TRiP-TwdlS	4	NA	27	12	12	12
8142-Gal4	61864-TRiP-TwdlS	4	NA	28	6	2	4
8142-Gal4	61864-TRiP-TwdlS	4	NA	29	0	5	2.5
8142-Gal4	61864-TRiP-TwdlS	4	NA	30	5	7	6
8142-Gal4	61864-TRiP-TwdlS	4	NA	31	2	7	4.5
8142-Gal4	61864-TRiP-TwdlS	4	NA	32	7	7	7
8142-Gal4	61864-TRiP-TwdlS	4	NA	33	2	5	3.5
8142-Gal4	61864-TRiP-TwdlS	4	NA	34	5	4	4.5
8142-Gal4	61864-TRiP-TwdlS	4	NA	35	4	3	3.5
8142-Gal4	61864-TRiP-TwdlS	4	NA	36	5	7	6
8142-Gal4	61864-TRiP-TwdlS	4	NA	37	5	7	6
8142-Gal4	61864-TRiP-TwdlS	4	NA	38	5	8	6.5
8142-Gal4	61864-TRiP-TwdlS	4	NA	39	1	7	4
8142-Gal4	61864-TRiP-TwdlS	4	NA	40	6	5	5.5
8142-Gal4	61864-TRiP-TwdlS	4	NA	41	5	5	5
8142-Gal4	61864-TRiP-TwdlS	4	NA	42	5	8	6.5
8142-Gal4	61864-TRiP-TwdlS	4	NA	43	6	4	5
8142-Gal4	61864-TRiP-TwdlS	4	NA	44	0	6	3
8142-Gal4	61864-TRiP-TwdlS	4	NA	45	12	13	12.5
8142-Gal4	61864-TRiP-TwdlS	4	NA	46	5	3	4
8142-Gal4	61864-TRiP-TwdlS	4	NA	47	0	1	0.5
8142-Gal4	61864-TRiP-TwdlS	4	NA	48	4	6	5
8142-Gal4	61864-TRiP-TwdlS	4	NA	49	5	4	4.5
8142-Gal4	61864-TRiP-TwdlS	4	NA	50	3	3	3
8142-Gal4	61864-TRiP-TwdlS	4	NA	51	6	5	5.5
8142-Gal4	61864-TRiP-TwdlS	4	NA	52	10	11	10.5
8142-Gal4	61864-TRiP-TwdlS	4	NA	53	0	5	2.5
8142-Gal4	61864-TRiP-TwdlS	4	NA	54	6	2	4
8142-Gal4	61864-TRiP-TwdlS	4	NA	55	12	12	12
8142-Gal4	61864-TRiP-TwdlS	4	NA	56	10	10	10
8142-Gal4	61864-TRiP-TwdlS	4	NA	57	8	7	7.5
8142-Gal4	61864-TRiP-TwdlS	4	NA	58	4	7	5.5
8142-Gal4	61864-TRiP-TwdlS	4	NA	59	3	5	4
8142-Gal4	61864-TRiP-TwdlS	4	NA	60	3	1	2
8142-Gal4	61864-TRiP-TwdlS	4	NA	61	6	7	6.5
8142-Gal4	61864-TRiP-TwdlS	4	NA	62	12	11	11.5
8142-Gal4	61864-TRiP-TwdlS	4	NA	63	7	2	4.5
8142-Gal4	61864-TRiP-TwdlS	4	NA	64	2	7	4.5
8142-Gal4	61864-TRiP-TwdlS	4	NA	65	5	8	6.5
8142-Gal4	61864-TRiP-TwdlS	4	NA	66	8	2	5
8142-Gal4	61864-TRiP-TwdlS	4	NA	67	6	4	5
8142-Gal4	61864-TRiP-TwdlS	4	NA	68	3	6	4.5
8142-Gal4	61864-TRiP-TwdlS	4	NA	69	5	5	5
8142-Gal4	61864-TRiP-TwdlS	4	NA	70	11	13	12
8142-Gal4	61864-TRiP-TwdlS	4	NA	71	0	0	0
8142-Gal4	61864-TRiP-TwdlS	4	NA	72	12	11	11.5
8142-Gal4	61864-TRiP-TwdlS	4	NA	73	12	12	12
8142-Gal4	61864-TRiP-TwdlS	4	NA	74	5	7	6
8142-Gal4	61864-TRiP-TwdlS	4	NA	75	7	5	6
8142-Gal4	61864-TRiP-TwdlS	4	NA	76	11	10	10.5
8142-Gal4	61864-TRiP-TwdlS	4	NA	77	7	7	7
8142-Gal4	61864-TRiP-TwdlS	4	NA	78	0	4	2
8142-Gal4	61864-TRiP-TwdlS	4	NA	79	7	7	7
8142-Gal4	61864-TRiP-TwdlS	4	NA	80	5	4	4.5
8142-Gal4	61864-TRiP-TwdlS	4	NA	81	6	0	3
8142-Gal4	61864-TRiP-TwdlS	4	NA	82	11	10	10.5
8142-Gal4	61864-TRiP-TwdlS	4	NA	83	12	12	12
8142-Gal4	61864-TRiP-TwdlS	4	NA	84	3	2	2.5
8142-Gal4	61864-TRiP-TwdlS	4	NA	85	0	3	1.5
8142-Gal4	61864-TRiP-TwdlS	4	NA	86	9	11	10
8142-Gal4	61864-TRiP-TwdlS	4	NA	87	6	5	5.5
8142-Gal4	61864-TRiP-TwdlS	4	NA	88	10	11	10.5
8142-Gal4	61864-TRiP-TwdlS	4	NA	89	4	5	4.5
8142-Gal4	61864-TRiP-TwdlS	4	NA	90	6	3	4.5
8142-Gal4	61864-TRiP-TwdlS	4	NA	91	4	7	5.5
8142-Gal4	61864-TRiP-TwdlS	4	NA	92	5	3	4
8142-Gal4	61864-TRiP-TwdlS	4	NA	93	7	7	7
8142-Gal4	61864-TRiP-TwdlS	4	NA	94	7	6	6.5
8142-Gal4	61864-TRiP-TwdlS	4	NA	95	5	5	5
8142-Gal4	61864-TRiP-TwdlS	4	NA	96	3	7	5
8142-Gal4	61864-TRiP-TwdlS	4	NA	97	10	11	10.5
8142-Gal4	61864-TRiP-TwdlS	4	NA	98	11	10	10.5
8142-Gal4	61864-TRiP-TwdlS	4	NA	99	5	6	5.5
8142-Gal4	61864-TRiP-TwdlS	4	NA	100	6	4	5
8142-Gal4	61864-TRiP-TwdlS	4	NA	101	12	10	11
8142-Gal4	61864-TRiP-TwdlS	4	NA	102	5	4	4.5
8142-Gal4	61864-TRiP-TwdlS	4	NA	103	0	6	3
8142-Gal4	61864-TRiP-TwdlS	4	NA	104	11	12	11.5
8142-Gal4	61864-TRiP-TwdlS	4	NA	105	4	6	5
8142-Gal4	61864-TRiP-TwdlS	4	NA	106	6	5	5.5
8142-Gal4	61864-TRiP-TwdlS	4	NA	107	5	6	5.5
8142-Gal4	61864-TRiP-TwdlS	4	NA	108	12	13	12.5
8142-Gal4	61864-TRiP-TwdlS	4	NA	109	1	3	2
Baker-dsx[1]-Gal4	25951-TRiP-pUf68	6	1	1	11	10	10.5
Baker-dsx[1]-Gal4	25951-TRiP-pUf68	6	1	2	9	11	10
Baker-dsx[1]-Gal4	25951-TRiP-pUf68	6	1	3	11	10	10.5
Baker-dsx[1]-Gal4	25951-TRiP-pUf68	6	1	4	11	11	11
Baker-dsx[1]-Gal4	25951-TRiP-pUf68	6	1	5	11	11	11
Baker-dsx[1]-Gal4	25951-TRiP-pUf68	6	1	6	9	9	9
Baker-dsx[1]-Gal4	25951-TRiP-pUf68	6	1	7	10	10	10
Baker-dsx[1]-Gal4	25951-TRiP-pUf68	6	1	8	9	11	10
Baker-dsx[1]-Gal4	25951-TRiP-pUf68	6	1	9	11	11	11
Baker-dsx[1]-Gal4	25951-TRiP-pUf68	6	1	10	10	11	10.5
Baker-dsx[1]-Gal4	25951-TRiP-pUf68	6	1	11	11	10	10.5
Baker-dsx[1]-Gal4	25951-TRiP-pUf68	6	1	12	11	11	11
Baker-dsx[1]-Gal4	25951-TRiP-pUf68	6	1	13	11	10	10.5
Baker-dsx[1]-Gal4	25951-TRiP-pUf68	6	1	14	11	10	10.5
Baker-dsx[1]-Gal4	25951-TRiP-pUf68	6	1	15	9	10	9.5
Baker-dsx[1]-Gal4	25951-TRiP-pUf68	6	1	16	10	10	10
Baker-dsx[1]-Gal4	25951-TRiP-pUf68	6	1	17	10	11	10.5
Baker-dsx[1]-Gal4	25951-TRiP-pUf68	6	1	18	9	11	10
Baker-dsx[1]-Gal4	25951-TRiP-pUf68	6	1	19	9	10	9.5
Baker-dsx[1]-Gal4	25951-TRiP-pUf68	6	1	20	11	10	10.5
Baker-dsx[1]-Gal4	25951-TRiP-pUf68	6	1	21	10	11	10.5
Baker-dsx[1]-Gal4	25951-TRiP-pUf68	6	1	22	10	9	9.5
Baker-dsx[1]-Gal4	25951-TRiP-pUf68	6	1	23	10	11	10.5
Baker-dsx[1]-Gal4	25951-TRiP-pUf68	6	1	24	11	11	11
Baker-dsx[1]-Gal4	25951-TRiP-pUf68	6	2	1	10	9	9.5
Baker-dsx[1]-Gal4	25951-TRiP-pUf68	6	2	2	10	11	10.5
Baker-dsx[1]-Gal4	25951-TRiP-pUf68	6	2	3	11	10	10.5
Baker-dsx[1]-Gal4	25951-TRiP-pUf68	6	2	4	10	10	10
Baker-dsx[1]-Gal4	25951-TRiP-pUf68	6	2	5	9	11	10
Baker-dsx[1]-Gal4	25951-TRiP-pUf68	6	2	6	10	11	10.5
Baker-dsx[1]-Gal4	25951-TRiP-pUf68	6	2	7	8	10	9
Baker-dsx[1]-Gal4	25951-TRiP-pUf68	6	2	8	11	11	11
Baker-dsx[1]-Gal4	25951-TRiP-pUf68	6	2	9	11	11	11
Baker-dsx[1]-Gal4	25951-TRiP-pUf68	6	2	10	10	9	9.5
Baker-dsx[1]-Gal4	25951-TRiP-pUf68	6	2	11	13	12	12.5
Baker-dsx[1]-Gal4	25951-TRiP-pUf68	6	3	1	13	11	12
Baker-dsx[1]-Gal4	25951-TRiP-pUf68	6	3	2	11	10	10.5
Baker-dsx[1]-Gal4	25951-TRiP-pUf68	6	3	3	10	10	10
Baker-dsx[1]-Gal4	25951-TRiP-pUf68	6	3	4	9	12	10.5
Baker-dsx[1]-Gal4	25951-TRiP-pUf68	6	3	5	12	10	11
Baker-dsx[1]-Gal4	25951-TRiP-pUf68	6	3	6	11	9	10
Baker-dsx[1]-Gal4	25951-TRiP-pUf68	6	4	1	11	10	10.5
Baker-dsx[1]-Gal4	25951-TRiP-pUf68	6	4	2	10	11	10.5
Baker-dsx[1]-Gal4	25951-TRiP-pUf68	6	4	3	11	10	10.5
Baker-dsx[1]-Gal4	25951-TRiP-pUf68	6	4	4	10	11	10.5
Baker-dsx[1]-Gal4	25951-TRiP-pUf68	6	4	5	8	10	9
Baker-dsx[1]-Gal4	25951-TRiP-pUf68	6	4	6	11	10	10.5
Baker-dsx[1]-Gal4	25951-TRiP-pUf68	6	4	7	10	10	10
Baker-dsx[1]-Gal4	25951-TRiP-pUf68	6	4	8	10	10	10
Baker-dsx[1]-Gal4	25951-TRiP-pUf68	6	4	9	10	9	9.5
Baker-dsx[1]-Gal4	25951-TRiP-pUf68	6	4	10	9	10	9.5
Baker-dsx[1]-Gal4	29552-TRiP-scrib	6	1	1	9	10	9.5
Baker-dsx[1]-Gal4	29552-TRiP-scrib	6	1	2	10	10	10
Baker-dsx[1]-Gal4	29552-TRiP-scrib	6	1	3	10	10	10
Baker-dsx[1]-Gal4	29552-TRiP-scrib	6	1	4	11	9	10
Baker-dsx[1]-Gal4	29552-TRiP-scrib	6	1	5	9	8	8.5
Baker-dsx[1]-Gal4	29552-TRiP-scrib	6	1	6	10	11	10.5
Baker-dsx[1]-Gal4	29552-TRiP-scrib	6	1	7	9	12	10.5
Baker-dsx[1]-Gal4	29552-TRiP-scrib	6	1	8	9	10	9.5
Baker-dsx[1]-Gal4	29552-TRiP-scrib	6	1	9	11	9	10
Baker-dsx[1]-Gal4	29552-TRiP-scrib	6	1	10	6	6	6
Baker-dsx[1]-Gal4	29552-TRiP-scrib	6	1	11	9	10	9.5
Baker-dsx[1]-Gal4	29552-TRiP-scrib	6	1	12	9	9	9
Baker-dsx[1]-Gal4	29552-TRiP-scrib	6	1	13	9	9	9
Baker-dsx[1]-Gal4	29552-TRiP-scrib	6	1	14	10	8	9
Baker-dsx[1]-Gal4	29552-TRiP-scrib	6	1	15	10	10	10
Baker-dsx[1]-Gal4	29552-TRiP-scrib	6	1	16	10	10	10
Baker-dsx[1]-Gal4	29552-TRiP-scrib	6	1	17	10	12	11
Baker-dsx[1]-Gal4	29552-TRiP-scrib	6	1	18	9	10	9.5
Baker-dsx[1]-Gal4	29552-TRiP-scrib	6	1	19	11	11	11
Baker-dsx[1]-Gal4	29552-TRiP-scrib	6	1	20	10	9	9.5
Baker-dsx[1]-Gal4	29552-TRiP-scrib	6	1	21	9	11	10
Baker-dsx[1]-Gal4	29552-TRiP-scrib	6	1	22	9	8	8.5
Baker-dsx[1]-Gal4	29552-TRiP-scrib	6	1	23	8	9	8.5
Baker-dsx[1]-Gal4	29552-TRiP-scrib	6	1	24	9	9	9
Baker-dsx[1]-Gal4	29552-TRiP-scrib	6	1	25	10	10	10
Baker-dsx[1]-Gal4	29552-TRiP-scrib	6	2	1	9	NA	9
Baker-dsx[1]-Gal4	29552-TRiP-scrib	6	2	2	10	9	9.5
Baker-dsx[1]-Gal4	29552-TRiP-scrib	6	2	3	10	10	10
Baker-dsx[1]-Gal4	29552-TRiP-scrib	6	2	4	10	10	10
Baker-dsx[1]-Gal4	29552-TRiP-scrib	6	2	5	11	10	10.5
Baker-dsx[1]-Gal4	29552-TRiP-scrib	6	2	6	10	10	10
Baker-dsx[1]-Gal4	29552-TRiP-scrib	6	2	7	8	10	9
Baker-dsx[1]-Gal4	29552-TRiP-scrib	6	2	8	11	10	10.5
Baker-dsx[1]-Gal4	29552-TRiP-scrib	6	2	9	12	11	11.5
Baker-dsx[1]-Gal4	29552-TRiP-scrib	6	2	10	10	10	10
Baker-dsx[1]-Gal4	29552-TRiP-scrib	6	2	11	11	10	10.5
Baker-dsx[1]-Gal4	29552-TRiP-scrib	6	2	12	10	10	10
Baker-dsx[1]-Gal4	29552-TRiP-scrib	6	2	13	10	10	10
Baker-dsx[1]-Gal4	29552-TRiP-scrib	6	2	14	9	8	8.5
Baker-dsx[1]-Gal4	29552-TRiP-scrib	6	2	15	10	11	10.5
Baker-dsx[1]-Gal4	29552-TRiP-scrib	6	2	16	9	9	9
Baker-dsx[1]-Gal4	29552-TRiP-scrib	6	2	17	10	9	9.5
Baker-dsx[1]-Gal4	29552-TRiP-scrib	6	2	18	10	10	10
Baker-dsx[1]-Gal4	29552-TRiP-scrib	6	2	19	10	10	10
Baker-dsx[1]-Gal4	29552-TRiP-scrib	6	2	20	10	10	10
Baker-dsx[1]-Gal4	29552-TRiP-scrib	6	3	1	11	9	10
Baker-dsx[1]-Gal4	29552-TRiP-scrib	6	3	2	10	11	10.5
Baker-dsx[1]-Gal4	29552-TRiP-scrib	6	3	3	11	NA	11
Baker-dsx[1]-Gal4	29552-TRiP-scrib	6	3	4	12	10	11
Baker-dsx[1]-Gal4	29552-TRiP-scrib	6	3	5	9	10	9.5
Baker-dsx[1]-Gal4	29552-TRiP-scrib	6	3	6	9	8	8.5
Baker-dsx[1]-Gal4	29552-TRiP-scrib	6	3	7	11	10	10.5
Baker-dsx[1]-Gal4	29552-TRiP-scrib	6	3	8	9	10	9.5
Baker-dsx[1]-Gal4	29552-TRiP-scrib	6	3	9	9	9	9
Baker-dsx[1]-Gal4	29552-TRiP-scrib	6	3	10	10	11	10.5
Baker-dsx[1]-Gal4	29552-TRiP-scrib	6	3	11	10	9	9.5
Baker-dsx[1]-Gal4	29552-TRiP-scrib	6	3	12	11	10	10.5
Baker-dsx[1]-Gal4	29552-TRiP-scrib	6	3	13	9	8	8.5
Baker-dsx[1]-Gal4	29552-TRiP-scrib	6	3	14	10	10	10
Baker-dsx[1]-Gal4	29552-TRiP-scrib	6	3	15	9	10	9.5
Baker-dsx[1]-Gal4	29552-TRiP-scrib	6	3	16	9	10	9.5
Baker-dsx[1]-Gal4	29552-TRiP-scrib	6	3	17	9	10	9.5
Baker-dsx[1]-Gal4	29552-TRiP-scrib	6	3	18	10	9	9.5
Baker-dsx[1]-Gal4	29552-TRiP-scrib	6	3	19	10	10	10
Baker-dsx[1]-Gal4	29552-TRiP-scrib	6	3	20	10	11	10.5
Baker-dsx[1]-Gal4	29552-TRiP-scrib	6	3	21	10	9	9.5
Baker-dsx[1]-Gal4	29552-TRiP-scrib	6	3	22	9	9	9
Baker-dsx[1]-Gal4	29552-TRiP-scrib	6	3	23	10	10	10
Baker-dsx[1]-Gal4	29552-TRiP-scrib	6	3	24	10	NA	10
Baker-dsx[1]-Gal4	29552-TRiP-scrib	6	3	25	10	11	10.5
Baker-dsx[1]-Gal4	29552-TRiP-scrib	6	3	26	9	11	10
Baker-dsx[1]-Gal4	29552-TRiP-scrib	6	3	27	10	10	10
Baker-dsx[1]-Gal4	29552-TRiP-scrib	6	3	28	10	10	10
Baker-dsx[1]-Gal4	31960-TRiP-Dsp1	6	1	1	10	10	10
Baker-dsx[1]-Gal4	31960-TRiP-Dsp1	6	1	2	11	9	10
Baker-dsx[1]-Gal4	31960-TRiP-Dsp1	6	1	3	10	11	10.5
Baker-dsx[1]-Gal4	31960-TRiP-Dsp1	6	1	4	12	11	11.5
Baker-dsx[1]-Gal4	31960-TRiP-Dsp1	6	1	5	10	10	10
Baker-dsx[1]-Gal4	31960-TRiP-Dsp1	6	1	6	9	9	9
Baker-dsx[1]-Gal4	31960-TRiP-Dsp1	6	1	7	10	8	9
Baker-dsx[1]-Gal4	31960-TRiP-Dsp1	6	1	8	9	11	10
Baker-dsx[1]-Gal4	31960-TRiP-Dsp1	6	1	9	10	10	10
Baker-dsx[1]-Gal4	31960-TRiP-Dsp1	6	1	10	10	9	9.5
Baker-dsx[1]-Gal4	31960-TRiP-Dsp1	6	1	11	11	9	10
Baker-dsx[1]-Gal4	31960-TRiP-Dsp1	6	1	12	10	12	11
Baker-dsx[1]-Gal4	31960-TRiP-Dsp1	6	1	13	9	10	9.5
Baker-dsx[1]-Gal4	31960-TRiP-Dsp1	6	1	14	9	8	8.5
Baker-dsx[1]-Gal4	31960-TRiP-Dsp1	6	1	15	10	10	10
Baker-dsx[1]-Gal4	31960-TRiP-Dsp1	6	1	16	10	12	11
Baker-dsx[1]-Gal4	31960-TRiP-Dsp1	6	1	17	11	NA	11
Baker-dsx[1]-Gal4	31960-TRiP-Dsp1	6	2	1	12	10	11
Baker-dsx[1]-Gal4	31960-TRiP-Dsp1	6	2	2	11	10	10.5
Baker-dsx[1]-Gal4	31960-TRiP-Dsp1	6	2	3	10	12	11
Baker-dsx[1]-Gal4	31960-TRiP-Dsp1	6	2	4	10	11	10.5
Baker-dsx[1]-Gal4	31960-TRiP-Dsp1	6	2	5	9	9	9
Baker-dsx[1]-Gal4	31960-TRiP-Dsp1	6	2	6	10	10	10
Baker-dsx[1]-Gal4	31960-TRiP-Dsp1	6	2	7	10	10	10
Baker-dsx[1]-Gal4	31960-TRiP-Dsp1	6	2	8	9	9	9
Baker-dsx[1]-Gal4	31960-TRiP-Dsp1	6	2	9	9	10	9.5
Baker-dsx[1]-Gal4	31960-TRiP-Dsp1	6	2	10	10	11	10.5
Baker-dsx[1]-Gal4	31960-TRiP-Dsp1	6	2	11	11	11	11
Baker-dsx[1]-Gal4	31960-TRiP-Dsp1	6	2	12	10	9	9.5
Baker-dsx[1]-Gal4	31960-TRiP-Dsp1	6	2	13	9	10	9.5
Baker-dsx[1]-Gal4	31960-TRiP-Dsp1	6	2	14	10	11	10.5
Baker-dsx[1]-Gal4	31960-TRiP-Dsp1	6	2	15	11	9	10
Baker-dsx[1]-Gal4	31960-TRiP-Dsp1	6	2	16	9	10	9.5
Baker-dsx[1]-Gal4	31960-TRiP-Dsp1	6	2	17	10	10	10
Baker-dsx[1]-Gal4	31960-TRiP-Dsp1	6	2	18	9	11	10
Baker-dsx[1]-Gal4	31960-TRiP-Dsp1	6	2	19	11	12	11.5
Baker-dsx[1]-Gal4	31960-TRiP-Dsp1	6	2	20	10	10	10
Baker-dsx[1]-Gal4	31960-TRiP-Dsp1	6	2	21	10	12	11
Baker-dsx[1]-Gal4	31960-TRiP-Dsp1	6	2	22	10	10	10
Baker-dsx[1]-Gal4	31960-TRiP-Dsp1	6	2	23	10	10	10
Baker-dsx[1]-Gal4	31960-TRiP-Dsp1	6	3	1	10	9	9.5
Baker-dsx[1]-Gal4	31960-TRiP-Dsp1	6	3	2	9	9	9
Baker-dsx[1]-Gal4	31960-TRiP-Dsp1	6	3	3	10	11	10.5
Baker-dsx[1]-Gal4	31960-TRiP-Dsp1	6	3	4	10	9	9.5
Baker-dsx[1]-Gal4	31960-TRiP-Dsp1	6	3	5	10	10	10
Baker-dsx[1]-Gal4	31960-TRiP-Dsp1	6	3	6	11	11	11
Baker-dsx[1]-Gal4	31960-TRiP-Dsp1	6	3	7	9	9	9
Baker-dsx[1]-Gal4	31960-TRiP-Dsp1	6	3	8	10	10	10
Baker-dsx[1]-Gal4	31960-TRiP-Dsp1	6	3	9	11	10	10.5
Baker-dsx[1]-Gal4	31960-TRiP-Dsp1	6	3	10	9	10	9.5
Baker-dsx[1]-Gal4	31960-TRiP-Dsp1	6	3	11	11	11	11
Baker-dsx[1]-Gal4	31960-TRiP-Dsp1	6	3	12	9	10	9.5
Baker-dsx[1]-Gal4	31960-TRiP-Dsp1	6	3	13	8	10	9
Baker-dsx[1]-Gal4	31960-TRiP-Dsp1	6	3	14	11	NA	11
Baker-dsx[1]-Gal4	31960-TRiP-Dsp1	6	4	1	9	9	9
Baker-dsx[1]-Gal4	31960-TRiP-Dsp1	6	4	2	10	11	10.5
Baker-dsx[1]-Gal4	31960-TRiP-Dsp1	6	4	3	9	9	9
Baker-dsx[1]-Gal4	31960-TRiP-Dsp1	6	4	4	10	10	10
Baker-dsx[1]-Gal4	31960-TRiP-Dsp1	6	4	5	10	10	10
Baker-dsx[1]-Gal4	31960-TRiP-Dsp1	6	4	6	10	11	10.5
Baker-dsx[1]-Gal4	31960-TRiP-Dsp1	6	4	7	11	9	10
Baker-dsx[1]-Gal4	31960-TRiP-Dsp1	6	4	8	10	11	10.5
Baker-dsx[1]-Gal4	31960-TRiP-Dsp1	6	4	9	9	10	9.5
Baker-dsx[1]-Gal4	31960-TRiP-Dsp1	6	4	10	10	10	10
Baker-dsx[1]-Gal4	31960-TRiP-Dsp1	6	4	11	10	10	10
Baker-dsx[1]-Gal4	31960-TRiP-Dsp1	6	4	12	11	11	11
Baker-dsx[1]-Gal4	31960-TRiP-Dsp1	6	4	13	10	9	9.5
Baker-dsx[1]-Gal4	31960-TRiP-Dsp1	6	4	14	10	11	10.5
Baker-dsx[1]-Gal4	31960-TRiP-Dsp1	6	4	15	10	10	10
Baker-dsx[1]-Gal4	31960-TRiP-Dsp1	6	4	16	11	9	10
Baker-dsx[1]-Gal4	31960-TRiP-Dsp1	6	4	17	9	11	10
Baker-dsx[1]-Gal4	31960-TRiP-Dsp1	6	4	18	9	8	8.5
Baker-dsx[1]-Gal4	31960-TRiP-Dsp1	6	4	19	9	9	9
Baker-dsx[1]-Gal4	31960-TRiP-Dsp1	6	4	20	9	11	10
Baker-dsx[1]-Gal4	31960-TRiP-Dsp1	6	4	21	11	NA	11
Baker-dsx[1]-Gal4	34785-TRiP-pUf68	6	1	1	9	11	10
Baker-dsx[1]-Gal4	34785-TRiP-pUf68	6	1	2	10	12	11
Baker-dsx[1]-Gal4	34785-TRiP-pUf68	6	1	3	10	9	9.5
Baker-dsx[1]-Gal4	34785-TRiP-pUf68	6	1	4	9	10	9.5
Baker-dsx[1]-Gal4	34785-TRiP-pUf68	6	1	5	11	9	10
Baker-dsx[1]-Gal4	34785-TRiP-pUf68	6	1	6	10	11	10.5
Baker-dsx[1]-Gal4	34785-TRiP-pUf68	6	1	7	11	10	10.5
Baker-dsx[1]-Gal4	34785-TRiP-pUf68	6	1	8	9	11	10
Baker-dsx[1]-Gal4	34785-TRiP-pUf68	6	1	9	10	10	10
Baker-dsx[1]-Gal4	34785-TRiP-pUf68	6	1	10	9	11	10
Baker-dsx[1]-Gal4	34785-TRiP-pUf68	6	1	11	9	8	8.5
Baker-dsx[1]-Gal4	34785-TRiP-pUf68	6	1	12	11	12	11.5
Baker-dsx[1]-Gal4	34785-TRiP-pUf68	6	1	13	10	11	10.5
Baker-dsx[1]-Gal4	34785-TRiP-pUf68	6	1	14	11	9	10
Baker-dsx[1]-Gal4	34785-TRiP-pUf68	6	1	15	9	9	9
Baker-dsx[1]-Gal4	34785-TRiP-pUf68	6	1	16	11	10	10.5
Baker-dsx[1]-Gal4	34785-TRiP-pUf68	6	1	17	10	10	10
Baker-dsx[1]-Gal4	34785-TRiP-pUf68	6	1	18	11	10	10.5
Baker-dsx[1]-Gal4	34785-TRiP-pUf68	6	1	19	10	9	9.5
Baker-dsx[1]-Gal4	34785-TRiP-pUf68	6	2	1	8	10	9
Baker-dsx[1]-Gal4	34785-TRiP-pUf68	6	2	2	10	11	10.5
Baker-dsx[1]-Gal4	34785-TRiP-pUf68	6	2	3	9	10	9.5
Baker-dsx[1]-Gal4	34785-TRiP-pUf68	6	2	4	10	11	10.5
Baker-dsx[1]-Gal4	34785-TRiP-pUf68	6	2	5	10	11	10.5
Baker-dsx[1]-Gal4	34785-TRiP-pUf68	6	2	6	NA	10	10
Baker-dsx[1]-Gal4	34785-TRiP-pUf68	6	2	7	10	9	9.5
Baker-dsx[1]-Gal4	34785-TRiP-pUf68	6	2	8	13	12	12.5
Baker-dsx[1]-Gal4	34785-TRiP-pUf68	6	2	9	12	10	11
Baker-dsx[1]-Gal4	34785-TRiP-pUf68	6	2	10	10	9	9.5
Baker-dsx[1]-Gal4	34785-TRiP-pUf68	6	2	11	11	10	10.5
Baker-dsx[1]-Gal4	34785-TRiP-pUf68	6	2	12	11	12	11.5
Baker-dsx[1]-Gal4	34785-TRiP-pUf68	6	2	13	11	10	10.5
Baker-dsx[1]-Gal4	34785-TRiP-pUf68	6	2	14	11	11	11
Baker-dsx[1]-Gal4	34785-TRiP-pUf68	6	2	15	11	10	10.5
Baker-dsx[1]-Gal4	34785-TRiP-pUf68	6	2	16	10	9	9.5
Baker-dsx[1]-Gal4	34785-TRiP-pUf68	6	2	17	10	10	10
Baker-dsx[1]-Gal4	34785-TRiP-pUf68	6	2	18	9	9	9
Baker-dsx[1]-Gal4	34785-TRiP-pUf68	6	2	19	9	11	10
Baker-dsx[1]-Gal4	34785-TRiP-pUf68	6	2	20	10	10	10
Baker-dsx[1]-Gal4	34785-TRiP-pUf68	6	2	21	9	8	8.5
Baker-dsx[1]-Gal4	34785-TRiP-pUf68	6	3	1	10	12	11
Baker-dsx[1]-Gal4	34785-TRiP-pUf68	6	3	2	12	9	10.5
Baker-dsx[1]-Gal4	34785-TRiP-pUf68	6	3	3	10	10	10
Baker-dsx[1]-Gal4	34785-TRiP-pUf68	6	3	4	10	11	10.5
Baker-dsx[1]-Gal4	34785-TRiP-pUf68	6	3	5	10	12	11
Baker-dsx[1]-Gal4	34785-TRiP-pUf68	6	3	6	10	9	9.5
Baker-dsx[1]-Gal4	34785-TRiP-pUf68	6	3	7	10	10	10
Baker-dsx[1]-Gal4	34785-TRiP-pUf68	6	3	8	9	9	9
Baker-dsx[1]-Gal4	34785-TRiP-pUf68	6	3	9	9	10	9.5
Baker-dsx[1]-Gal4	34785-TRiP-pUf68	6	3	10	11	9	10
Baker-dsx[1]-Gal4	34785-TRiP-pUf68	6	4	1	10	9	9.5
Baker-dsx[1]-Gal4	34785-TRiP-pUf68	6	4	2	12	11	11.5
Baker-dsx[1]-Gal4	34785-TRiP-pUf68	6	4	3	10	10	10
Baker-dsx[1]-Gal4	34785-TRiP-pUf68	6	4	4	10	9	9.5
Baker-dsx[1]-Gal4	34785-TRiP-pUf68	6	4	5	9	8	8.5
Baker-dsx[1]-Gal4	34785-TRiP-pUf68	6	4	6	10	10	10
Baker-dsx[1]-Gal4	34785-TRiP-pUf68	6	4	7	10	NA	10
Baker-dsx[1]-Gal4	34785-TRiP-pUf68	6	4	8	10	9	9.5
Baker-dsx[1]-Gal4	34785-TRiP-pUf68	6	4	9	10	9	9.5
Baker-dsx[1]-Gal4	34785-TRiP-pUf68	6	4	10	11	10	10.5
Baker-dsx[1]-Gal4	34785-TRiP-pUf68	6	4	11	10	9	9.5
Baker-dsx[1]-Gal4	34785-TRiP-pUf68	6	4	12	10	10	10
Baker-dsx[1]-Gal4	34785-TRiP-pUf68	6	4	13	12	10	11
Baker-dsx[1]-Gal4	34785-TRiP-pUf68	6	4	14	9	11	10
Baker-dsx[1]-Gal4	34785-TRiP-pUf68	6	4	15	10	9	9.5
Baker-dsx[1]-Gal4	34785-TRiP-pUf68	6	4	16	8	NA	8
Baker-dsx[1]-Gal4	34785-TRiP-pUf68	6	4	17	9	10	9.5
Baker-dsx[1]-Gal4	34785-TRiP-pUf68	6	4	18	10	11	10.5
Baker-dsx[1]-Gal4	34785-TRiP-pUf68	6	4	19	11	10	10.5
Baker-dsx[1]-Gal4	34785-TRiP-pUf68	6	4	20	8	10	9
Baker-dsx[1]-Gal4	35786-TRiP-GFP	6	1	1	10	10	10
Baker-dsx[1]-Gal4	35786-TRiP-GFP	6	1	2	10	8	9
Baker-dsx[1]-Gal4	35786-TRiP-GFP	6	1	3	9	10	9.5
Baker-dsx[1]-Gal4	35786-TRiP-GFP	6	1	4	10	11	10.5
Baker-dsx[1]-Gal4	35786-TRiP-GFP	6	1	5	11	10	10.5
Baker-dsx[1]-Gal4	35786-TRiP-GFP	6	1	6	10	10	10
Baker-dsx[1]-Gal4	35786-TRiP-GFP	6	1	7	9	10	9.5
Baker-dsx[1]-Gal4	35786-TRiP-GFP	6	1	8	10	10	10
Baker-dsx[1]-Gal4	35786-TRiP-GFP	6	1	9	11	10	10.5
Baker-dsx[1]-Gal4	35786-TRiP-GFP	6	1	10	10	10	10
Baker-dsx[1]-Gal4	35786-TRiP-GFP	6	1	11	10	10	10
Baker-dsx[1]-Gal4	35786-TRiP-GFP	6	1	12	10	10	10
Baker-dsx[1]-Gal4	35786-TRiP-GFP	6	1	13	9	11	10
Baker-dsx[1]-Gal4	35786-TRiP-GFP	6	1	14	12	11	11.5
Baker-dsx[1]-Gal4	35786-TRiP-GFP	6	1	15	11	10	10.5
Baker-dsx[1]-Gal4	35786-TRiP-GFP	6	1	16	10	10	10
Baker-dsx[1]-Gal4	35786-TRiP-GFP	6	1	17	11	10	10.5
Baker-dsx[1]-Gal4	35786-TRiP-GFP	6	1	18	12	10	11
Baker-dsx[1]-Gal4	35786-TRiP-GFP	6	1	19	10	10	10
Baker-dsx[1]-Gal4	35786-TRiP-GFP	6	1	20	11	10	10.5
Baker-dsx[1]-Gal4	35786-TRiP-GFP	6	1	21	10	11	10.5
Baker-dsx[1]-Gal4	35786-TRiP-GFP	6	1	22	11	11	11
Baker-dsx[1]-Gal4	35786-TRiP-GFP	6	1	23	12	NA	12
Baker-dsx[1]-Gal4	35786-TRiP-GFP	6	2	1	10	9	9.5
Baker-dsx[1]-Gal4	35786-TRiP-GFP	6	2	2	11	11	11
Baker-dsx[1]-Gal4	35786-TRiP-GFP	6	2	3	NA	12	12
Baker-dsx[1]-Gal4	35786-TRiP-GFP	6	2	4	9	10	9.5
Baker-dsx[1]-Gal4	35786-TRiP-GFP	6	2	5	10	10	10
Baker-dsx[1]-Gal4	35786-TRiP-GFP	6	2	6	NA	12	12
Baker-dsx[1]-Gal4	35786-TRiP-GFP	6	2	7	NA	9	9
Baker-dsx[1]-Gal4	35786-TRiP-GFP	6	2	8	11	NA	11
Baker-dsx[1]-Gal4	35786-TRiP-GFP	6	2	9	9	9	9
Baker-dsx[1]-Gal4	35786-TRiP-GFP	6	2	10	10	10	10
Baker-dsx[1]-Gal4	35786-TRiP-GFP	6	2	11	9	9	9
Baker-dsx[1]-Gal4	35786-TRiP-GFP	6	2	12	10	11	10.5
Baker-dsx[1]-Gal4	35786-TRiP-GFP	6	2	13	11	9	10
Baker-dsx[1]-Gal4	35786-TRiP-GFP	6	2	14	9	11	10
Baker-dsx[1]-Gal4	35786-TRiP-GFP	6	2	15	11	NA	11
Baker-dsx[1]-Gal4	35786-TRiP-GFP	6	2	16	12	10	11
Baker-dsx[1]-Gal4	35786-TRiP-GFP	6	2	17	11	NA	11
Baker-dsx[1]-Gal4	35786-TRiP-GFP	6	2	18	10	10	10
Baker-dsx[1]-Gal4	35786-TRiP-GFP	6	2	19	9	11	10
Baker-dsx[1]-Gal4	35786-TRiP-GFP	6	2	20	11	10	10.5
Baker-dsx[1]-Gal4	35786-TRiP-GFP	6	2	21	10	10	10
Baker-dsx[1]-Gal4	35786-TRiP-GFP	6	2	22	11	NA	11
Baker-dsx[1]-Gal4	35786-TRiP-GFP	6	3	1	11	11	11
Baker-dsx[1]-Gal4	35786-TRiP-GFP	6	3	2	11	9	10
Baker-dsx[1]-Gal4	35786-TRiP-GFP	6	3	3	11	9	10
Baker-dsx[1]-Gal4	35786-TRiP-GFP	6	3	4	10	11	10.5
Baker-dsx[1]-Gal4	35786-TRiP-GFP	6	3	5	10	9	9.5
Baker-dsx[1]-Gal4	35786-TRiP-GFP	6	3	6	11	11	11
Baker-dsx[1]-Gal4	35786-TRiP-GFP	6	3	7	10	10	10
Baker-dsx[1]-Gal4	35786-TRiP-GFP	6	3	8	11	10	10.5
Baker-dsx[1]-Gal4	35786-TRiP-GFP	6	3	9	9	10	9.5
Baker-dsx[1]-Gal4	35786-TRiP-GFP	6	3	10	11	9	10
Baker-dsx[1]-Gal4	35786-TRiP-GFP	6	3	11	11	10	10.5
Baker-dsx[1]-Gal4	35786-TRiP-GFP	6	3	12	10	12	11
Baker-dsx[1]-Gal4	35786-TRiP-GFP	6	3	13	10	10	10
Baker-dsx[1]-Gal4	35786-TRiP-GFP	6	3	14	10	10	10
Baker-dsx[1]-Gal4	35786-TRiP-GFP	6	3	15	11	NA	11
Baker-dsx[1]-Gal4	35786-TRiP-GFP	6	3	16	10	9	9.5
Baker-dsx[1]-Gal4	35786-TRiP-GFP	6	3	17	11	10	10.5
Baker-dsx[1]-Gal4	35786-TRiP-GFP	6	4	1	10	9	9.5
Baker-dsx[1]-Gal4	35786-TRiP-GFP	6	4	2	10	8	9
Baker-dsx[1]-Gal4	35786-TRiP-GFP	6	4	3	10	10	10
Baker-dsx[1]-Gal4	35786-TRiP-GFP	6	4	4	12	11	11.5
Baker-dsx[1]-Gal4	35786-TRiP-GFP	6	4	5	11	11	11
Baker-dsx[1]-Gal4	35786-TRiP-GFP	6	4	6	11	12	11.5
Baker-dsx[1]-Gal4	35786-TRiP-GFP	6	4	7	11	10	10.5
Baker-dsx[1]-Gal4	35786-TRiP-GFP	6	4	8	10	10	10
Baker-dsx[1]-Gal4	35786-TRiP-GFP	6	4	9	11	11	11
Baker-dsx[1]-Gal4	35786-TRiP-GFP	6	4	10	10	10	10
Baker-dsx[1]-Gal4	35786-TRiP-GFP	6	4	11	11	11	11
Baker-dsx[1]-Gal4	35786-TRiP-GFP	6	4	12	9	11	10
Baker-dsx[1]-Gal4	35786-TRiP-GFP	6	4	13	10	11	10.5
Baker-dsx[1]-Gal4	35786-TRiP-GFP	6	4	14	14	10	12
Baker-dsx[1]-Gal4	35786-TRiP-GFP	6	4	15	12	11	11.5
Baker-dsx[1]-Gal4	35786-TRiP-GFP	6	4	16	10	9	9.5
Baker-dsx[1]-Gal4	35786-TRiP-GFP	6	4	17	11	11	11
Baker-dsx[1]-Gal4	35786-TRiP-GFP	6	4	18	10	10	10
Baker-dsx[1]-Gal4	35786-TRiP-GFP	6	4	19	10	8	9
Baker-dsx[1]-Gal4	35786-TRiP-GFP	6	4	20	10	10	10
Baker-dsx[1]-Gal4	35786-TRiP-GFP	6	4	21	12	10	11
Baker-dsx[1]-Gal4	35786-TRiP-GFP	6	4	22	11	NA	11
Baker-dsx[1]-Gal4	35788-TRiP-Luciferase	6	1	1	11	11	11
Baker-dsx[1]-Gal4	35788-TRiP-Luciferase	6	1	2	11	9	10
Baker-dsx[1]-Gal4	35788-TRiP-Luciferase	6	1	3	12	8	10
Baker-dsx[1]-Gal4	35788-TRiP-Luciferase	6	1	4	10	9	9.5
Baker-dsx[1]-Gal4	35788-TRiP-Luciferase	6	1	5	9	9	9
Baker-dsx[1]-Gal4	35788-TRiP-Luciferase	6	1	6	10	12	11
Baker-dsx[1]-Gal4	35788-TRiP-Luciferase	6	1	7	10	NA	10
Baker-dsx[1]-Gal4	35788-TRiP-Luciferase	6	1	8	12	10	11
Baker-dsx[1]-Gal4	35788-TRiP-Luciferase	6	1	9	10	11	10.5
Baker-dsx[1]-Gal4	35788-TRiP-Luciferase	6	1	10	9	10	9.5
Baker-dsx[1]-Gal4	35788-TRiP-Luciferase	6	2	1	9	10	9.5
Baker-dsx[1]-Gal4	35788-TRiP-Luciferase	6	2	2	11	10	10.5
Baker-dsx[1]-Gal4	35788-TRiP-Luciferase	6	2	3	10	10	10
Baker-dsx[1]-Gal4	35788-TRiP-Luciferase	6	2	4	10	10	10
Baker-dsx[1]-Gal4	35788-TRiP-Luciferase	6	2	5	10	11	10.5
Baker-dsx[1]-Gal4	35788-TRiP-Luciferase	6	2	6	10	10	10
Baker-dsx[1]-Gal4	35788-TRiP-Luciferase	6	2	7	10	11	10.5
Baker-dsx[1]-Gal4	35788-TRiP-Luciferase	6	2	8	10	11	10.5
Baker-dsx[1]-Gal4	35788-TRiP-Luciferase	6	2	9	11	9	10
Baker-dsx[1]-Gal4	35788-TRiP-Luciferase	6	2	10	10	9	9.5
Baker-dsx[1]-Gal4	35788-TRiP-Luciferase	6	2	11	8	10	9
Baker-dsx[1]-Gal4	35788-TRiP-Luciferase	6	2	12	11	10	10.5
Baker-dsx[1]-Gal4	35788-TRiP-Luciferase	6	2	13	11	11	11
Baker-dsx[1]-Gal4	35788-TRiP-Luciferase	6	2	14	11	9	10
Baker-dsx[1]-Gal4	35788-TRiP-Luciferase	6	2	15	10	10	10
Baker-dsx[1]-Gal4	35788-TRiP-Luciferase	6	2	16	9	10	9.5
Baker-dsx[1]-Gal4	35788-TRiP-Luciferase	6	2	17	9	9	9
Baker-dsx[1]-Gal4	35788-TRiP-Luciferase	6	2	18	11	11	11
Baker-dsx[1]-Gal4	35788-TRiP-Luciferase	6	2	19	12	10	11
Baker-dsx[1]-Gal4	35788-TRiP-Luciferase	6	2	20	10	9	9.5
Baker-dsx[1]-Gal4	35788-TRiP-Luciferase	6	2	21	11	9	10
Baker-dsx[1]-Gal4	35788-TRiP-Luciferase	6	2	22	NA	10	10
Baker-dsx[1]-Gal4	35788-TRiP-Luciferase	6	2	23	9	9	9
Baker-dsx[1]-Gal4	35788-TRiP-Luciferase	6	2	24	10	11	10.5
Baker-dsx[1]-Gal4	35788-TRiP-Luciferase	6	2	25	9	10	9.5
Baker-dsx[1]-Gal4	35788-TRiP-Luciferase	6	3	1	10	12	11
Baker-dsx[1]-Gal4	35788-TRiP-Luciferase	6	3	2	10	11	10.5
Baker-dsx[1]-Gal4	35788-TRiP-Luciferase	6	3	3	10	9	9.5
Baker-dsx[1]-Gal4	35788-TRiP-Luciferase	6	3	4	11	12	11.5
Baker-dsx[1]-Gal4	35788-TRiP-Luciferase	6	3	5	10	10	10
Baker-dsx[1]-Gal4	35788-TRiP-Luciferase	6	3	6	11	11	11
Baker-dsx[1]-Gal4	35788-TRiP-Luciferase	6	3	7	11	12	11.5
Baker-dsx[1]-Gal4	35788-TRiP-Luciferase	6	3	8	11	10	10.5
Baker-dsx[1]-Gal4	35788-TRiP-Luciferase	6	3	9	11	10	10.5
Baker-dsx[1]-Gal4	35788-TRiP-Luciferase	6	3	10	11	10	10.5
Baker-dsx[1]-Gal4	35788-TRiP-Luciferase	6	3	11	12	NA	12
Baker-dsx[1]-Gal4	35788-TRiP-Luciferase	6	3	12	11	9	10
Baker-dsx[1]-Gal4	35788-TRiP-Luciferase	6	3	13	10	10	10
Baker-dsx[1]-Gal4	35788-TRiP-Luciferase	6	3	14	10	11	10.5
Baker-dsx[1]-Gal4	35788-TRiP-Luciferase	6	3	15	10	11	10.5
Baker-dsx[1]-Gal4	35788-TRiP-Luciferase	6	3	16	12	11	11.5
Baker-dsx[1]-Gal4	35788-TRiP-Luciferase	6	3	17	12	12	12
Baker-dsx[1]-Gal4	35788-TRiP-Luciferase	6	3	18	10	10	10
Baker-dsx[1]-Gal4	35788-TRiP-Luciferase	6	3	19	10	12	11
Baker-dsx[1]-Gal4	35788-TRiP-Luciferase	6	3	20	10	10	10
Baker-dsx[1]-Gal4	35788-TRiP-Luciferase	6	3	21	12	12	12
Baker-dsx[1]-Gal4	35788-TRiP-Luciferase	6	3	22	9	10	9.5
Baker-dsx[1]-Gal4	35788-TRiP-Luciferase	6	3	23	9	11	10
Baker-dsx[1]-Gal4	35788-TRiP-Luciferase	6	3	24	10	NA	10
Baker-dsx[1]-Gal4	35788-TRiP-Luciferase	6	3	25	10	10	10
Baker-dsx[1]-Gal4	35788-TRiP-Luciferase	6	4	1	11	10	10.5
Baker-dsx[1]-Gal4	35788-TRiP-Luciferase	6	4	2	10	12	11
Baker-dsx[1]-Gal4	35788-TRiP-Luciferase	6	4	3	11	10	10.5
Baker-dsx[1]-Gal4	35788-TRiP-Luciferase	6	4	4	10	10	10
Baker-dsx[1]-Gal4	35788-TRiP-Luciferase	6	4	5	10	10	10
Baker-dsx[1]-Gal4	35788-TRiP-Luciferase	6	4	6	10	10	10
Baker-dsx[1]-Gal4	35788-TRiP-Luciferase	6	4	7	10	11	10.5
Baker-dsx[1]-Gal4	35788-TRiP-Luciferase	6	4	8	12	10	11
Baker-dsx[1]-Gal4	35788-TRiP-Luciferase	6	4	9	11	9	10
Baker-dsx[1]-Gal4	35788-TRiP-Luciferase	6	4	10	8	8	8
Baker-dsx[1]-Gal4	35788-TRiP-Luciferase	6	4	11	11	10	10.5
Baker-dsx[1]-Gal4	35788-TRiP-Luciferase	6	4	12	11	NA	11
Baker-dsx[1]-Gal4	35788-TRiP-Luciferase	6	4	13	12	10	11
Baker-dsx[1]-Gal4	35788-TRiP-Luciferase	6	4	14	11	NA	11
Baker-dsx[1]-Gal4	35788-TRiP-Luciferase	6	4	15	11	11	11
Baker-dsx[1]-Gal4	35788-TRiP-Luciferase	6	4	16	10	9	9.5
Baker-dsx[1]-Gal4	35788-TRiP-Luciferase	6	4	17	9	10	9.5
Baker-dsx[1]-Gal4	35788-TRiP-Luciferase	6	4	18	9	11	10
Baker-dsx[1]-Gal4	35788-TRiP-Luciferase	6	4	19	11	NA	11
Baker-dsx[1]-Gal4	35788-TRiP-Luciferase	6	4	20	10	10	10
Baker-dsx[1]-Gal4	35788-TRiP-Luciferase	6	4	21	11	11	11
Baker-dsx[1]-Gal4	35788-TRiP-Luciferase	6	4	22	11	9	10
Baker-dsx[1]-Gal4	35788-TRiP-Luciferase	6	4	23	10	12	11
Baker-dsx[1]-Gal4	35788-TRiP-Luciferase	6	4	24	10	12	11
Baker-dsx[1]-Gal4	35788-TRiP-Luciferase	4	NA	1	9	12	10.5
Baker-dsx[1]-Gal4	35788-TRiP-Luciferase	4	NA	2	11	10	10.5
Baker-dsx[1]-Gal4	35788-TRiP-Luciferase	4	NA	3	10	9	9.5
Baker-dsx[1]-Gal4	35788-TRiP-Luciferase	4	NA	4	11	10	10.5
Baker-dsx[1]-Gal4	35788-TRiP-Luciferase	4	NA	5	11	11	11
Baker-dsx[1]-Gal4	35788-TRiP-Luciferase	4	NA	6	9	12	10.5
Baker-dsx[1]-Gal4	35788-TRiP-Luciferase	4	NA	7	11	10	10.5
Baker-dsx[1]-Gal4	35788-TRiP-Luciferase	4	NA	8	10	10	10
Baker-dsx[1]-Gal4	35788-TRiP-Luciferase	4	NA	9	9	10	9.5
Baker-dsx[1]-Gal4	35788-TRiP-Luciferase	4	NA	10	9	9	9
Baker-dsx[1]-Gal4	35788-TRiP-Luciferase	4	NA	11	10	11	10.5
Baker-dsx[1]-Gal4	35788-TRiP-Luciferase	4	NA	12	10	9	9.5
Baker-dsx[1]-Gal4	35788-TRiP-Luciferase	4	NA	13	10	10	10
Baker-dsx[1]-Gal4	35788-TRiP-Luciferase	4	NA	14	9	9	9
Baker-dsx[1]-Gal4	35788-TRiP-Luciferase	4	NA	15	10	9	9.5
Baker-dsx[1]-Gal4	35788-TRiP-Luciferase	4	NA	16	9	11	10
Baker-dsx[1]-Gal4	35788-TRiP-Luciferase	4	NA	17	10	9	9.5
Baker-dsx[1]-Gal4	35788-TRiP-Luciferase	4	NA	18	11	9	10
Baker-dsx[1]-Gal4	35788-TRiP-Luciferase	4	NA	19	9	9	9
Baker-dsx[1]-Gal4	35788-TRiP-Luciferase	4	NA	20	10	9	9.5
Baker-dsx[1]-Gal4	35788-TRiP-Luciferase	4	NA	21	11	10	10.5
Baker-dsx[1]-Gal4	35788-TRiP-Luciferase	4	NA	22	10	10	10
Baker-dsx[1]-Gal4	35788-TRiP-Luciferase	4	NA	23	11	9	10
Baker-dsx[1]-Gal4	35788-TRiP-Luciferase	4	NA	24	11	10	10.5
Baker-dsx[1]-Gal4	35788-TRiP-Luciferase	4	NA	25	10	10	10
Baker-dsx[1]-Gal4	35788-TRiP-Luciferase	4	NA	26	9	10	9.5
Baker-dsx[1]-Gal4	35788-TRiP-Luciferase	4	NA	27	11	10	10.5
Baker-dsx[1]-Gal4	35788-TRiP-Luciferase	4	NA	28	11	11	11
Baker-dsx[1]-Gal4	35788-TRiP-Luciferase	4	NA	29	9	11	10
Baker-dsx[1]-Gal4	35788-TRiP-Luciferase	4	NA	30	9	10	9.5
Baker-dsx[1]-Gal4	35788-TRiP-Luciferase	4	NA	31	10	8	9
Baker-dsx[1]-Gal4	35788-TRiP-Luciferase	4	NA	32	10	9	9.5
Baker-dsx[1]-Gal4	35788-TRiP-Luciferase	4	NA	33	9	11	10
Baker-dsx[1]-Gal4	35788-TRiP-Luciferase	4	NA	34	10	10	10
Baker-dsx[1]-Gal4	35788-TRiP-Luciferase	4	NA	35	9	10	9.5
Baker-dsx[1]-Gal4	35788-TRiP-Luciferase	4	NA	36	11	12	11.5
Baker-dsx[1]-Gal4	35788-TRiP-Luciferase	4	NA	37	11	10	10.5
Baker-dsx[1]-Gal4	35788-TRiP-Luciferase	4	NA	38	10	10	10
Baker-dsx[1]-Gal4	35788-TRiP-Luciferase	4	NA	39	10	10	10
Baker-dsx[1]-Gal4	35788-TRiP-Luciferase	4	NA	40	12	11	11.5
Baker-dsx[1]-Gal4	35788-TRiP-Luciferase	4	NA	41	9	11	10
Baker-dsx[1]-Gal4	35788-TRiP-Luciferase	4	NA	42	12	12	12
Baker-dsx[1]-Gal4	35788-TRiP-Luciferase	4	NA	43	9	11	10
Baker-dsx[1]-Gal4	35788-TRiP-Luciferase	4	NA	44	10	9	9.5
Baker-dsx[1]-Gal4	35788-TRiP-Luciferase	4	NA	45	9	10	9.5
Baker-dsx[1]-Gal4	35788-TRiP-Luciferase	4	NA	46	10	8	9
Baker-dsx[1]-Gal4	35788-TRiP-Luciferase	4	NA	47	10	9	9.5
Baker-dsx[1]-Gal4	35788-TRiP-Luciferase	4	NA	48	12	12	12
Baker-dsx[1]-Gal4	35788-TRiP-Luciferase	4	NA	49	10	10	10
Baker-dsx[1]-Gal4	35788-TRiP-Luciferase	4	NA	50	9	10	9.5
Baker-dsx[1]-Gal4	35788-TRiP-Luciferase	4	NA	51	9	9	9
Baker-dsx[1]-Gal4	35788-TRiP-Luciferase	4	NA	52	10	10	10
Baker-dsx[1]-Gal4	35788-TRiP-Luciferase	4	NA	53	10	10	10
Baker-dsx[1]-Gal4	35788-TRiP-Luciferase	4	NA	54	9	9	9
Baker-dsx[1]-Gal4	35788-TRiP-Luciferase	4	NA	55	10	10	10
Baker-dsx[1]-Gal4	35788-TRiP-Luciferase	4	NA	56	10	10	10
Baker-dsx[1]-Gal4	35788-TRiP-Luciferase	4	NA	57	10	9	9.5
Baker-dsx[1]-Gal4	35788-TRiP-Luciferase	4	NA	58	10	10	10
Baker-dsx[1]-Gal4	35788-TRiP-Luciferase	4	NA	59	10	11	10.5
Baker-dsx[1]-Gal4	35788-TRiP-Luciferase	4	NA	60	10	10	10
Baker-dsx[1]-Gal4	35788-TRiP-Luciferase	4	NA	61	9	9	9
Baker-dsx[1]-Gal4	35788-TRiP-Luciferase	4	NA	62	8	10	9
Baker-dsx[1]-Gal4	35788-TRiP-Luciferase	4	NA	63	10	10	10
Baker-dsx[1]-Gal4	35788-TRiP-Luciferase	4	NA	64	10	10	10
Baker-dsx[1]-Gal4	35788-TRiP-Luciferase	4	NA	65	9	9	9
Baker-dsx[1]-Gal4	35788-TRiP-Luciferase	4	NA	66	10	9	9.5
Baker-dsx[1]-Gal4	35788-TRiP-Luciferase	4	NA	67	10	10	10
Baker-dsx[1]-Gal4	35788-TRiP-Luciferase	4	NA	68	8	9	8.5
Baker-dsx[1]-Gal4	35788-TRiP-Luciferase	4	NA	69	10	11	10.5
Baker-dsx[1]-Gal4	35788-TRiP-Luciferase	4	NA	70	10	11	10.5
Baker-dsx[1]-Gal4	35788-TRiP-Luciferase	4	NA	71	10	9	9.5
Baker-dsx[1]-Gal4	35788-TRiP-Luciferase	4	NA	72	10	11	10.5
Baker-dsx[1]-Gal4	35788-TRiP-Luciferase	4	NA	73	11	10	10.5
Baker-dsx[1]-Gal4	35788-TRiP-Luciferase	4	NA	74	9	9	9
Baker-dsx[1]-Gal4	35788-TRiP-Luciferase	4	NA	75	10	11	10.5
Baker-dsx[1]-Gal4	35788-TRiP-Luciferase	4	NA	76	11	10	10.5
Baker-dsx[1]-Gal4	35788-TRiP-Luciferase	4	NA	77	11	10	10.5
Baker-dsx[1]-Gal4	35788-TRiP-Luciferase	4	NA	78	10	10	10
Baker-dsx[1]-Gal4	35788-TRiP-Luciferase	4	NA	79	11	10	10.5
Baker-dsx[1]-Gal4	35788-TRiP-Luciferase	4	NA	80	8	9	8.5
Baker-dsx[1]-Gal4	35788-TRiP-Luciferase	4	NA	81	11	9	10
Baker-dsx[1]-Gal4	35788-TRiP-Luciferase	4	NA	82	10	9	9.5
Baker-dsx[1]-Gal4	35788-TRiP-Luciferase	4	NA	83	11	9	10
Baker-dsx[1]-Gal4	35788-TRiP-Luciferase	4	NA	84	9	11	10
Baker-dsx[1]-Gal4	35788-TRiP-Luciferase	4	NA	85	11	10	10.5
Baker-dsx[1]-Gal4	35788-TRiP-Luciferase	4	NA	86	9	9	9
Baker-dsx[1]-Gal4	35788-TRiP-Luciferase	4	NA	87	10	11	10.5
Baker-dsx[1]-Gal4	35788-TRiP-Luciferase	4	NA	88	10	9	9.5
Baker-dsx[1]-Gal4	35788-TRiP-Luciferase	4	NA	89	9	11	10
Baker-dsx[1]-Gal4	35788-TRiP-Luciferase	4	NA	90	11	9	10
Baker-dsx[1]-Gal4	35788-TRiP-Luciferase	4	NA	91	11	9	10
Baker-dsx[1]-Gal4	35788-TRiP-Luciferase	4	NA	92	11	10	10.5
Baker-dsx[1]-Gal4	35788-TRiP-Luciferase	4	NA	93	10	NA	10
Baker-dsx[1]-Gal4	35788-TRiP-Luciferase	4	NA	94	9	10	9.5
Baker-dsx[1]-Gal4	35788-TRiP-Luciferase	4	NA	95	9	10	9.5
Baker-dsx[1]-Gal4	35788-TRiP-Luciferase	4	NA	96	11	9	10
Baker-dsx[1]-Gal4	35788-TRiP-Luciferase	4	NA	97	8	9	8.5
Baker-dsx[1]-Gal4	35788-TRiP-Luciferase	4	NA	98	9	11	10
Baker-dsx[1]-Gal4	35788-TRiP-Luciferase	4	NA	99	10	9	9.5
Baker-dsx[1]-Gal4	35788-TRiP-Luciferase	4	NA	100	11	9	10
Baker-dsx[1]-Gal4	36303-TRiP-Chr3LS	6	1	1	11	9	10
Baker-dsx[1]-Gal4	36303-TRiP-Chr3LS	6	1	2	9	9	9
Baker-dsx[1]-Gal4	36303-TRiP-Chr3LS	6	1	3	10	10	10
Baker-dsx[1]-Gal4	36303-TRiP-Chr3LS	6	1	4	10	12	11
Baker-dsx[1]-Gal4	36303-TRiP-Chr3LS	6	1	5	10	10	10
Baker-dsx[1]-Gal4	36303-TRiP-Chr3LS	6	1	6	10	10	10
Baker-dsx[1]-Gal4	36303-TRiP-Chr3LS	6	1	7	10	8	9
Baker-dsx[1]-Gal4	36303-TRiP-Chr3LS	6	1	8	11	12	11.5
Baker-dsx[1]-Gal4	36303-TRiP-Chr3LS	6	1	9	10	10	10
Baker-dsx[1]-Gal4	36303-TRiP-Chr3LS	6	1	10	11	10	10.5
Baker-dsx[1]-Gal4	36303-TRiP-Chr3LS	6	1	11	12	11	11.5
Baker-dsx[1]-Gal4	36303-TRiP-Chr3LS	6	1	12	11	12	11.5
Baker-dsx[1]-Gal4	36303-TRiP-Chr3LS	6	1	13	10	10	10
Baker-dsx[1]-Gal4	36303-TRiP-Chr3LS	6	1	14	10	10	10
Baker-dsx[1]-Gal4	36303-TRiP-Chr3LS	6	1	15	9	10	9.5
Baker-dsx[1]-Gal4	36303-TRiP-Chr3LS	6	1	16	10	11	10.5
Baker-dsx[1]-Gal4	36303-TRiP-Chr3LS	6	1	17	10	10	10
Baker-dsx[1]-Gal4	36303-TRiP-Chr3LS	6	1	18	11	7	9
Baker-dsx[1]-Gal4	36303-TRiP-Chr3LS	6	2	1	9	11	10
Baker-dsx[1]-Gal4	36303-TRiP-Chr3LS	6	2	2	NA	12	12
Baker-dsx[1]-Gal4	36303-TRiP-Chr3LS	6	2	3	10	9	9.5
Baker-dsx[1]-Gal4	36303-TRiP-Chr3LS	6	2	4	9	11	10
Baker-dsx[1]-Gal4	36303-TRiP-Chr3LS	6	2	5	9	10	9.5
Baker-dsx[1]-Gal4	36303-TRiP-Chr3LS	6	2	6	11	10	10.5
Baker-dsx[1]-Gal4	36303-TRiP-Chr3LS	6	2	7	11	11	11
Baker-dsx[1]-Gal4	36303-TRiP-Chr3LS	6	2	8	9	10	9.5
Baker-dsx[1]-Gal4	36303-TRiP-Chr3LS	6	2	9	13	9	11
Baker-dsx[1]-Gal4	36303-TRiP-Chr3LS	6	2	10	10	8	9
Baker-dsx[1]-Gal4	36303-TRiP-Chr3LS	6	2	11	10	9	9.5
Baker-dsx[1]-Gal4	36303-TRiP-Chr3LS	6	2	12	10	10	10
Baker-dsx[1]-Gal4	36303-TRiP-Chr3LS	6	2	13	10	10	10
Baker-dsx[1]-Gal4	36303-TRiP-Chr3LS	6	2	14	9	9	9
Baker-dsx[1]-Gal4	36303-TRiP-Chr3LS	6	2	15	10	11	10.5
Baker-dsx[1]-Gal4	36303-TRiP-Chr3LS	6	2	16	10	11	10.5
Baker-dsx[1]-Gal4	36303-TRiP-Chr3LS	6	2	17	9	8	8.5
Baker-dsx[1]-Gal4	36303-TRiP-Chr3LS	6	2	18	12	10	11
Baker-dsx[1]-Gal4	36303-TRiP-Chr3LS	6	2	19	10	9	9.5
Baker-dsx[1]-Gal4	36303-TRiP-Chr3LS	6	2	20	10	11	10.5
Baker-dsx[1]-Gal4	36303-TRiP-Chr3LS	6	2	21	11	13	12
Baker-dsx[1]-Gal4	36303-TRiP-Chr3LS	6	2	22	10	11	10.5
Baker-dsx[1]-Gal4	36303-TRiP-Chr3LS	6	2	23	10	10	10
Baker-dsx[1]-Gal4	36303-TRiP-Chr3LS	6	2	24	8	9	8.5
Baker-dsx[1]-Gal4	36303-TRiP-Chr3LS	6	2	25	12	10	11
Baker-dsx[1]-Gal4	36303-TRiP-Chr3LS	6	2	26	10	10	10
Baker-dsx[1]-Gal4	36303-TRiP-Chr3LS	6	2	27	11	10	10.5
Baker-dsx[1]-Gal4	36303-TRiP-Chr3LS	6	2	28	10	10	10
Baker-dsx[1]-Gal4	36303-TRiP-Chr3LS	6	2	29	11	11	11
Baker-dsx[1]-Gal4	36303-TRiP-Chr3LS	6	2	30	11	10	10.5
Baker-dsx[1]-Gal4	36303-TRiP-Chr3LS	6	2	31	10	11	10.5
Baker-dsx[1]-Gal4	36303-TRiP-Chr3LS	6	3	1	11	11	11
Baker-dsx[1]-Gal4	36303-TRiP-Chr3LS	6	3	2	10	10	10
Baker-dsx[1]-Gal4	36303-TRiP-Chr3LS	6	3	3	11	9	10
Baker-dsx[1]-Gal4	36303-TRiP-Chr3LS	6	3	4	11	10	10.5
Baker-dsx[1]-Gal4	36303-TRiP-Chr3LS	6	3	5	11	11	11
Baker-dsx[1]-Gal4	36303-TRiP-Chr3LS	6	3	6	10	10	10
Baker-dsx[1]-Gal4	36303-TRiP-Chr3LS	6	3	7	10	9	9.5
Baker-dsx[1]-Gal4	36303-TRiP-Chr3LS	6	3	8	11	10	10.5
Baker-dsx[1]-Gal4	36303-TRiP-Chr3LS	6	3	9	11	10	10.5
Baker-dsx[1]-Gal4	36303-TRiP-Chr3LS	6	3	10	10	9	9.5
Baker-dsx[1]-Gal4	36303-TRiP-Chr3LS	6	3	11	10	10	10
Baker-dsx[1]-Gal4	36303-TRiP-Chr3LS	6	3	12	11	10	10.5
Baker-dsx[1]-Gal4	36303-TRiP-Chr3LS	6	3	13	9	9	9
Baker-dsx[1]-Gal4	36303-TRiP-Chr3LS	6	3	14	10	10	10
Baker-dsx[1]-Gal4	36303-TRiP-Chr3LS	6	3	15	9	11	10
Baker-dsx[1]-Gal4	36303-TRiP-Chr3LS	6	3	16	10	9	9.5
Baker-dsx[1]-Gal4	36303-TRiP-Chr3LS	6	3	17	9	10	9.5
Baker-dsx[1]-Gal4	36303-TRiP-Chr3LS	6	3	18	10	10	10
Baker-dsx[1]-Gal4	36303-TRiP-Chr3LS	6	3	19	12	9	10.5
Baker-dsx[1]-Gal4	36303-TRiP-Chr3LS	6	3	20	9	9	9
Baker-dsx[1]-Gal4	36303-TRiP-Chr3LS	6	3	21	9	9	9
Baker-dsx[1]-Gal4	36303-TRiP-Chr3LS	6	3	22	8	11	9.5
Baker-dsx[1]-Gal4	36303-TRiP-Chr3LS	6	3	23	9	8	8.5
Baker-dsx[1]-Gal4	36303-TRiP-Chr3LS	6	3	24	11	11	11
Baker-dsx[1]-Gal4	36303-TRiP-Chr3LS	6	3	25	10	9	9.5
Baker-dsx[1]-Gal4	41683-TRiP-discor	6	1	1	8	10	9
Baker-dsx[1]-Gal4	41683-TRiP-discor	6	1	2	11	10	10.5
Baker-dsx[1]-Gal4	41683-TRiP-discor	6	1	3	12	10	11
Baker-dsx[1]-Gal4	41683-TRiP-discor	6	1	4	9	10	9.5
Baker-dsx[1]-Gal4	41683-TRiP-discor	6	1	5	11	9	10
Baker-dsx[1]-Gal4	41683-TRiP-discor	6	1	6	10	11	10.5
Baker-dsx[1]-Gal4	41683-TRiP-discor	6	1	7	10	10	10
Baker-dsx[1]-Gal4	41683-TRiP-discor	6	2	1	9	8	8.5
Baker-dsx[1]-Gal4	41683-TRiP-discor	6	2	2	10	9	9.5
Baker-dsx[1]-Gal4	41683-TRiP-discor	6	2	3	10	9	9.5
Baker-dsx[1]-Gal4	41683-TRiP-discor	6	2	4	11	10	10.5
Baker-dsx[1]-Gal4	41683-TRiP-discor	6	2	5	10	9	9.5
Baker-dsx[1]-Gal4	41683-TRiP-discor	6	2	6	10	8	9
Baker-dsx[1]-Gal4	41683-TRiP-discor	6	2	7	9	10	9.5
Baker-dsx[1]-Gal4	41683-TRiP-discor	6	2	8	10	11	10.5
Baker-dsx[1]-Gal4	41683-TRiP-discor	6	2	9	10	10	10
Baker-dsx[1]-Gal4	41683-TRiP-discor	6	2	10	9	10	9.5
Baker-dsx[1]-Gal4	41683-TRiP-discor	6	2	11	10	10	10
Baker-dsx[1]-Gal4	41683-TRiP-discor	6	2	12	9	9	9
Baker-dsx[1]-Gal4	41683-TRiP-discor	6	2	13	8	10	9
Baker-dsx[1]-Gal4	41683-TRiP-discor	6	2	14	10	10	10
Baker-dsx[1]-Gal4	41683-TRiP-discor	6	2	15	9	10	9.5
Baker-dsx[1]-Gal4	41683-TRiP-discor	6	2	16	8	10	9
Baker-dsx[1]-Gal4	41683-TRiP-discor	6	2	17	10	NA	10
Baker-dsx[1]-Gal4	41683-TRiP-discor	6	2	18	8	11	9.5
Baker-dsx[1]-Gal4	41683-TRiP-discor	6	2	19	10	9	9.5
Baker-dsx[1]-Gal4	41683-TRiP-discor	6	2	20	10	11	10.5
Baker-dsx[1]-Gal4	41683-TRiP-discor	6	2	21	11	11	11
Baker-dsx[1]-Gal4	41683-TRiP-discor	6	2	22	10	9	9.5
Baker-dsx[1]-Gal4	41683-TRiP-discor	6	2	23	10	10	10
Baker-dsx[1]-Gal4	41683-TRiP-discor	6	2	24	9	10	9.5
Baker-dsx[1]-Gal4	41683-TRiP-discor	6	2	25	9	11	10
Baker-dsx[1]-Gal4	41683-TRiP-discor	6	2	26	10	8	9
Baker-dsx[1]-Gal4	41683-TRiP-discor	6	2	27	11	9	10
Baker-dsx[1]-Gal4	41683-TRiP-discor	6	2	28	9	10	9.5
Baker-dsx[1]-Gal4	41683-TRiP-discor	6	2	29	10	10	10
Baker-dsx[1]-Gal4	41683-TRiP-discor	6	2	30	10	8	9
Baker-dsx[1]-Gal4	41683-TRiP-discor	6	2	31	9	9	9
Baker-dsx[1]-Gal4	41683-TRiP-discor	6	2	32	9	9	9
Baker-dsx[1]-Gal4	41683-TRiP-discor	6	2	33	8	11	9.5
Baker-dsx[1]-Gal4	41683-TRiP-discor	6	3	1	10	11	10.5
Baker-dsx[1]-Gal4	41683-TRiP-discor	6	3	2	11	9	10
Baker-dsx[1]-Gal4	41683-TRiP-discor	6	3	3	10	10	10
Baker-dsx[1]-Gal4	41683-TRiP-discor	6	3	4	10	9	9.5
Baker-dsx[1]-Gal4	41683-TRiP-discor	6	3	5	11	10	10.5
Baker-dsx[1]-Gal4	41683-TRiP-discor	6	3	6	10	8	9
Baker-dsx[1]-Gal4	41683-TRiP-discor	6	3	7	11	9	10
Baker-dsx[1]-Gal4	41683-TRiP-discor	6	3	8	10	8	9
Baker-dsx[1]-Gal4	41683-TRiP-discor	6	3	9	10	9	9.5
Baker-dsx[1]-Gal4	41683-TRiP-discor	6	3	10	12	9	10.5
Baker-dsx[1]-Gal4	41683-TRiP-discor	6	3	11	9	10	9.5
Baker-dsx[1]-Gal4	41683-TRiP-discor	6	3	12	9	11	10
Baker-dsx[1]-Gal4	41683-TRiP-discor	6	3	13	11	10	10.5
Baker-dsx[1]-Gal4	41683-TRiP-discor	6	3	14	10	11	10.5
Baker-dsx[1]-Gal4	41683-TRiP-discor	6	3	15	10	10	10
Baker-dsx[1]-Gal4	41683-TRiP-discor	6	3	16	9	9	9
Baker-dsx[1]-Gal4	41683-TRiP-discor	6	3	17	10	11	10.5
Baker-dsx[1]-Gal4	41683-TRiP-discor	6	3	18	9	9	9
Baker-dsx[1]-Gal4	41683-TRiP-discor	6	3	19	9	9	9
Baker-dsx[1]-Gal4	41683-TRiP-discor	6	3	20	9	7	8
Baker-dsx[1]-Gal4	41683-TRiP-discor	6	3	21	8	10	9
Baker-dsx[1]-Gal4	41683-TRiP-discor	6	3	22	9	9	9
Baker-dsx[1]-Gal4	41683-TRiP-discor	6	3	23	9	8	8.5
Baker-dsx[1]-Gal4	41683-TRiP-discor	6	3	24	10	10	10
Baker-dsx[1]-Gal4	41683-TRiP-discor	6	3	25	11	10	10.5
Baker-dsx[1]-Gal4	41683-TRiP-discor	6	3	26	11	8	9.5
Baker-dsx[1]-Gal4	41683-TRiP-discor	6	3	27	9	10	9.5
Baker-dsx[1]-Gal4	41683-TRiP-discor	6	3	28	10	8	9
Baker-dsx[1]-Gal4	41683-TRiP-discor	6	3	29	8	8	8
Baker-dsx[1]-Gal4	41683-TRiP-discor	6	3	30	10	9	9.5
Baker-dsx[1]-Gal4	41683-TRiP-discor	6	3	31	11	9	10
Baker-dsx[1]-Gal4	41683-TRiP-discor	6	3	32	10	9	9.5
Baker-dsx[1]-Gal4	41683-TRiP-discor	6	3	33	NA	10	10
Baker-dsx[1]-Gal4	41683-TRiP-discor	6	3	34	10	11	10.5
Baker-dsx[1]-Gal4	41683-TRiP-discor	6	3	35	9	8	8.5
Baker-dsx[1]-Gal4	41683-TRiP-discor	6	3	36	9	8	8.5
Baker-dsx[1]-Gal4	41683-TRiP-discor	6	3	37	11	9	10
Baker-dsx[1]-Gal4	61864-TRiP-TwdlS	4	NA	1	8	8	8
Baker-dsx[1]-Gal4	61864-TRiP-TwdlS	4	NA	2	7	9	8
Baker-dsx[1]-Gal4	61864-TRiP-TwdlS	4	NA	3	9	9	9
Baker-dsx[1]-Gal4	61864-TRiP-TwdlS	4	NA	4	6	8	7
Baker-dsx[1]-Gal4	61864-TRiP-TwdlS	4	NA	5	9	10	9.5
Baker-dsx[1]-Gal4	61864-TRiP-TwdlS	4	NA	6	5	9	7
Baker-dsx[1]-Gal4	61864-TRiP-TwdlS	4	NA	7	9	8	8.5
Baker-dsx[1]-Gal4	61864-TRiP-TwdlS	4	NA	8	8	6	7
Baker-dsx[1]-Gal4	61864-TRiP-TwdlS	4	NA	9	8	8	8
Baker-dsx[1]-Gal4	61864-TRiP-TwdlS	4	NA	10	9	10	9.5
Baker-dsx[1]-Gal4	61864-TRiP-TwdlS	4	NA	11	8	10	9
Baker-dsx[1]-Gal4	61864-TRiP-TwdlS	4	NA	12	9	8	8.5
Baker-dsx[1]-Gal4	61864-TRiP-TwdlS	4	NA	13	9	9	9
Baker-dsx[1]-Gal4	61864-TRiP-TwdlS	4	NA	14	8	8	8
Baker-dsx[1]-Gal4	61864-TRiP-TwdlS	4	NA	15	9	10	9.5
Baker-dsx[1]-Gal4	61864-TRiP-TwdlS	4	NA	16	8	10	9
Baker-dsx[1]-Gal4	61864-TRiP-TwdlS	4	NA	17	7	8	7.5
Baker-dsx[1]-Gal4	61864-TRiP-TwdlS	4	NA	18	10	9	9.5
Baker-dsx[1]-Gal4	61864-TRiP-TwdlS	4	NA	19	8	8	8
Baker-dsx[1]-Gal4	61864-TRiP-TwdlS	4	NA	20	9	8	8.5
Baker-dsx[1]-Gal4	61864-TRiP-TwdlS	4	NA	21	9	9	9
Baker-dsx[1]-Gal4	61864-TRiP-TwdlS	4	NA	22	9	7	8
Baker-dsx[1]-Gal4	61864-TRiP-TwdlS	4	NA	23	7	6	6.5
Baker-dsx[1]-Gal4	61864-TRiP-TwdlS	4	NA	24	8	10	9
Baker-dsx[1]-Gal4	61864-TRiP-TwdlS	4	NA	25	8	8	8
Baker-dsx[1]-Gal4	61864-TRiP-TwdlS	4	NA	26	9	10	9.5
Baker-dsx[1]-Gal4	61864-TRiP-TwdlS	4	NA	27	9	9	9
Baker-dsx[1]-Gal4	61864-TRiP-TwdlS	4	NA	28	7	7	7
Baker-dsx[1]-Gal4	61864-TRiP-TwdlS	4	NA	29	10	9	9.5
Baker-dsx[1]-Gal4	61864-TRiP-TwdlS	4	NA	30	8	7	7.5
Baker-dsx[1]-Gal4	61864-TRiP-TwdlS	4	NA	31	7	7	7
Baker-dsx[1]-Gal4	61864-TRiP-TwdlS	4	NA	32	9	8	8.5
Baker-dsx[1]-Gal4	61864-TRiP-TwdlS	4	NA	33	10	10	10
Baker-dsx[1]-Gal4	61864-TRiP-TwdlS	4	NA	34	7	9	8
Baker-dsx[1]-Gal4	61864-TRiP-TwdlS	4	NA	35	6	9	7.5
Baker-dsx[1]-Gal4	61864-TRiP-TwdlS	4	NA	36	5	9	7
Baker-dsx[1]-Gal4	61864-TRiP-TwdlS	4	NA	37	10	8	9
Baker-dsx[1]-Gal4	61864-TRiP-TwdlS	4	NA	38	10	10	10
Baker-dsx[1]-Gal4	61864-TRiP-TwdlS	4	NA	39	9	8	8.5
Baker-dsx[1]-Gal4	61864-TRiP-TwdlS	4	NA	40	7	7	7
Baker-dsx[1]-Gal4	61864-TRiP-TwdlS	4	NA	41	9	9	9
Baker-dsx[1]-Gal4	61864-TRiP-TwdlS	4	NA	42	9	10	9.5
Baker-dsx[1]-Gal4	61864-TRiP-TwdlS	4	NA	43	9	9	9
Baker-dsx[1]-Gal4	61864-TRiP-TwdlS	4	NA	44	8	9	8.5
Baker-dsx[1]-Gal4	61864-TRiP-TwdlS	4	NA	45	9	7	8
Baker-dsx[1]-Gal4	61864-TRiP-TwdlS	4	NA	46	10	7	8.5
Baker-dsx[1]-Gal4	61864-TRiP-TwdlS	4	NA	47	9	8	8.5
Baker-dsx[1]-Gal4	61864-TRiP-TwdlS	4	NA	48	8	10	9
Baker-dsx[1]-Gal4	61864-TRiP-TwdlS	4	NA	49	7	7	7
Baker-dsx[1]-Gal4	61864-TRiP-TwdlS	4	NA	50	9	10	9.5
Baker-dsx[1]-Gal4	61864-TRiP-TwdlS	4	NA	51	7	8	7.5
Baker-dsx[1]-Gal4	61864-TRiP-TwdlS	4	NA	52	9	8	8.5
Baker-dsx[1]-Gal4	61864-TRiP-TwdlS	4	NA	53	9	9	9
Baker-dsx[1]-Gal4	61864-TRiP-TwdlS	4	NA	54	9	8	8.5
Baker-dsx[1]-Gal4	61864-TRiP-TwdlS	4	NA	55	8	7	7.5
Baker-dsx[1]-Gal4	61864-TRiP-TwdlS	4	NA	56	8	6	7
Baker-dsx[1]-Gal4	61864-TRiP-TwdlS	4	NA	57	9	10	9.5
Baker-dsx[1]-Gal4	61864-TRiP-TwdlS	4	NA	58	7	9	8
Baker-dsx[1]-Gal4	61864-TRiP-TwdlS	4	NA	59	9	8	8.5
Baker-dsx[1]-Gal4	61864-TRiP-TwdlS	4	NA	60	9	8	8.5
Baker-dsx[1]-Gal4	61864-TRiP-TwdlS	4	NA	61	8	10	9
Baker-dsx[1]-Gal4	61864-TRiP-TwdlS	4	NA	62	9	8	8.5
Baker-dsx[1]-Gal4	61864-TRiP-TwdlS	4	NA	63	10	9	9.5
Baker-dsx[1]-Gal4	61864-TRiP-TwdlS	4	NA	64	7	9	8
Baker-dsx[1]-Gal4	61864-TRiP-TwdlS	4	NA	65	8	9	8.5
Baker-dsx[1]-Gal4	61864-TRiP-TwdlS	4	NA	66	9	8	8.5
Baker-dsx[1]-Gal4	61864-TRiP-TwdlS	4	NA	67	10	10	10
Baker-dsx[1]-Gal4	61864-TRiP-TwdlS	4	NA	68	9	9	9
Baker-dsx[1]-Gal4	61864-TRiP-TwdlS	4	NA	69	9	8	8.5
Baker-dsx[1]-Gal4	61864-TRiP-TwdlS	4	NA	70	7	9	8
Baker-dsx[1]-Gal4	61864-TRiP-TwdlS	4	NA	71	7	7	7
Baker-dsx[1]-Gal4	61864-TRiP-TwdlS	4	NA	72	8	8	8
Baker-dsx[1]-Gal4	61864-TRiP-TwdlS	4	NA	73	7	8	7.5
Baker-dsx[1]-Gal4	61864-TRiP-TwdlS	4	NA	74	8	7	7.5
Baker-dsx[1]-Gal4	61864-TRiP-TwdlS	4	NA	75	10	9	9.5
Baker-dsx[1]-Gal4	61864-TRiP-TwdlS	4	NA	76	8	8	8
Baker-dsx[1]-Gal4	61864-TRiP-TwdlS	4	NA	77	9	8	8.5
Baker-dsx[1]-Gal4	61864-TRiP-TwdlS	4	NA	78	7	9	8
Baker-dsx[1]-Gal4	61864-TRiP-TwdlS	4	NA	79	8	9	8.5
Baker-dsx[1]-Gal4	61864-TRiP-TwdlS	4	NA	80	6	9	7.5
Baker-dsx[1]-Gal4	61864-TRiP-TwdlS	4	NA	81	7	7	7
Baker-dsx[1]-Gal4	61864-TRiP-TwdlS	4	NA	82	9	9	9
Baker-dsx[1]-Gal4	61864-TRiP-TwdlS	4	NA	83	7	8	7.5
Baker-dsx[1]-Gal4	61864-TRiP-TwdlS	4	NA	84	8	7	7.5
Baker-dsx[1]-Gal4	61864-TRiP-TwdlS	4	NA	85	9	9	9
Baker-dsx[1]-Gal4	61864-TRiP-TwdlS	4	NA	86	8	8	8
Baker-dsx[1]-Gal4	61864-TRiP-TwdlS	4	NA	87	9	9	9
Baker-dsx[1]-Gal4	61864-TRiP-TwdlS	4	NA	88	7	10	8.5
Baker-dsx[1]-Gal4	61864-TRiP-TwdlS	4	NA	89	7	9	8
Baker-dsx[1]-Gal4	61864-TRiP-TwdlS	4	NA	90	8	9	8.5
Baker-dsx[1]-Gal4	61864-TRiP-TwdlS	4	NA	91	6	10	8
Baker-dsx[1]-Gal4	61864-TRiP-TwdlS	4	NA	92	5	9	7
Baker-dsx[1]-Gal4	61864-TRiP-TwdlS	4	NA	93	7	8	7.5
Baker-dsx[1]-Gal4	61864-TRiP-TwdlS	4	NA	94	8	8	8
Baker-dsx[1]-Gal4	61864-TRiP-TwdlS	4	NA	95	8	9	8.5
Baker-dsx[1]-Gal4	61864-TRiP-TwdlS	4	NA	96	9	9	9
Baker-dsx[1]-Gal4	61864-TRiP-TwdlS	4	NA	97	8	8	8
Baker-dsx[1]-Gal4	61864-TRiP-TwdlS	4	NA	98	9	9	9
Baker-dsx[1]-Gal4	61864-TRiP-TwdlS	4	NA	99	9	10	9.5
Baker-dsx[1]-Gal4	61864-TRiP-TwdlS	4	NA	100	9	9	9
Baker-dsx[1]-Gal4	61864-TRiP-TwdlS	4	NA	101	10	10	10
Baker-dsx[1]-Gal4	61864-TRiP-TwdlS	4	NA	102	7	8	7.5
Baker-dsx[1]-Gal4	61864-TRiP-TwdlS	4	NA	103	7	9	8
Baker-dsx[delta2]-Gal4	25951-TRiP-pUf68	6	1	1	10	10	10
Baker-dsx[delta2]-Gal4	25951-TRiP-pUf68	6	1	2	10	9	9.5
Baker-dsx[delta2]-Gal4	25951-TRiP-pUf68	6	1	3	10	10	10
Baker-dsx[delta2]-Gal4	25951-TRiP-pUf68	6	1	4	11	10	10.5
Baker-dsx[delta2]-Gal4	25951-TRiP-pUf68	6	1	5	11	9	10
Baker-dsx[delta2]-Gal4	25951-TRiP-pUf68	6	1	6	10	NA	10
Baker-dsx[delta2]-Gal4	25951-TRiP-pUf68	6	1	7	9	10	9.5
Baker-dsx[delta2]-Gal4	25951-TRiP-pUf68	6	1	8	11	9	10
Baker-dsx[delta2]-Gal4	25951-TRiP-pUf68	6	1	9	10	11	10.5
Baker-dsx[delta2]-Gal4	25951-TRiP-pUf68	6	1	10	10	NA	10
Baker-dsx[delta2]-Gal4	25951-TRiP-pUf68	6	1	11	10	10	10
Baker-dsx[delta2]-Gal4	25951-TRiP-pUf68	6	2	1	10	10	10
Baker-dsx[delta2]-Gal4	25951-TRiP-pUf68	6	2	2	NA	9	9
Baker-dsx[delta2]-Gal4	25951-TRiP-pUf68	6	2	3	10	10	10
Baker-dsx[delta2]-Gal4	25951-TRiP-pUf68	6	2	4	11	10	10.5
Baker-dsx[delta2]-Gal4	25951-TRiP-pUf68	6	2	5	10	9	9.5
Baker-dsx[delta2]-Gal4	25951-TRiP-pUf68	6	2	6	9	8	8.5
Baker-dsx[delta2]-Gal4	25951-TRiP-pUf68	6	2	7	9	11	10
Baker-dsx[delta2]-Gal4	25951-TRiP-pUf68	6	2	8	10	9	9.5
Baker-dsx[delta2]-Gal4	25951-TRiP-pUf68	6	2	9	10	8	9
Baker-dsx[delta2]-Gal4	25951-TRiP-pUf68	6	2	10	9	10	9.5
Baker-dsx[delta2]-Gal4	25951-TRiP-pUf68	6	2	11	8	8	8
Baker-dsx[delta2]-Gal4	25951-TRiP-pUf68	6	2	12	9	11	10
Baker-dsx[delta2]-Gal4	25951-TRiP-pUf68	6	2	13	10	10	10
Baker-dsx[delta2]-Gal4	25951-TRiP-pUf68	6	2	14	8	9	8.5
Baker-dsx[delta2]-Gal4	25951-TRiP-pUf68	6	3	1	10	10	10
Baker-dsx[delta2]-Gal4	25951-TRiP-pUf68	6	3	2	10	10	10
Baker-dsx[delta2]-Gal4	25951-TRiP-pUf68	6	3	3	11	11	11
Baker-dsx[delta2]-Gal4	25951-TRiP-pUf68	6	3	4	10	9	9.5
Baker-dsx[delta2]-Gal4	29552-TRiP-scrib	6	1	1	10	11	10.5
Baker-dsx[delta2]-Gal4	29552-TRiP-scrib	6	1	2	9	11	10
Baker-dsx[delta2]-Gal4	29552-TRiP-scrib	6	1	3	9	10	9.5
Baker-dsx[delta2]-Gal4	29552-TRiP-scrib	6	1	4	8	9	8.5
Baker-dsx[delta2]-Gal4	29552-TRiP-scrib	6	1	5	8	10	9
Baker-dsx[delta2]-Gal4	29552-TRiP-scrib	6	1	6	11	10	10.5
Baker-dsx[delta2]-Gal4	29552-TRiP-scrib	6	1	7	9	9	9
Baker-dsx[delta2]-Gal4	29552-TRiP-scrib	6	1	8	9	8	8.5
Baker-dsx[delta2]-Gal4	29552-TRiP-scrib	6	1	9	11	10	10.5
Baker-dsx[delta2]-Gal4	29552-TRiP-scrib	6	1	10	9	9	9
Baker-dsx[delta2]-Gal4	29552-TRiP-scrib	6	1	11	11	10	10.5
Baker-dsx[delta2]-Gal4	29552-TRiP-scrib	6	1	12	11	10	10.5
Baker-dsx[delta2]-Gal4	29552-TRiP-scrib	6	1	13	11	9	10
Baker-dsx[delta2]-Gal4	29552-TRiP-scrib	6	2	1	10	11	10.5
Baker-dsx[delta2]-Gal4	29552-TRiP-scrib	6	2	2	10	10	10
Baker-dsx[delta2]-Gal4	29552-TRiP-scrib	6	2	3	10	9	9.5
Baker-dsx[delta2]-Gal4	29552-TRiP-scrib	6	2	4	9	NA	9
Baker-dsx[delta2]-Gal4	29552-TRiP-scrib	6	2	5	9	10	9.5
Baker-dsx[delta2]-Gal4	29552-TRiP-scrib	6	2	6	10	10	10
Baker-dsx[delta2]-Gal4	29552-TRiP-scrib	6	2	7	9	9	9
Baker-dsx[delta2]-Gal4	29552-TRiP-scrib	6	3	1	10	10	10
Baker-dsx[delta2]-Gal4	29552-TRiP-scrib	6	3	2	10	10	10
Baker-dsx[delta2]-Gal4	29552-TRiP-scrib	6	3	3	11	10	10.5
Baker-dsx[delta2]-Gal4	29552-TRiP-scrib	6	3	4	10	10	10
Baker-dsx[delta2]-Gal4	29552-TRiP-scrib	6	3	5	10	10	10
Baker-dsx[delta2]-Gal4	29552-TRiP-scrib	6	3	6	11	11	11
Baker-dsx[delta2]-Gal4	29552-TRiP-scrib	6	3	7	10	11	10.5
Baker-dsx[delta2]-Gal4	29552-TRiP-scrib	6	3	8	11	10	10.5
Baker-dsx[delta2]-Gal4	29552-TRiP-scrib	6	3	9	10	9	9.5
Baker-dsx[delta2]-Gal4	29552-TRiP-scrib	6	3	10	9	10	9.5
Baker-dsx[delta2]-Gal4	29552-TRiP-scrib	6	3	11	11	9	10
Baker-dsx[delta2]-Gal4	29552-TRiP-scrib	6	3	12	10	10	10
Baker-dsx[delta2]-Gal4	29552-TRiP-scrib	6	4	1	10	12	11
Baker-dsx[delta2]-Gal4	29552-TRiP-scrib	6	4	2	10	10	10
Baker-dsx[delta2]-Gal4	29552-TRiP-scrib	6	4	3	11	10	10.5
Baker-dsx[delta2]-Gal4	29552-TRiP-scrib	6	4	4	9	11	10
Baker-dsx[delta2]-Gal4	29552-TRiP-scrib	6	4	5	10	11	10.5
Baker-dsx[delta2]-Gal4	29552-TRiP-scrib	6	4	6	10	11	10.5
Baker-dsx[delta2]-Gal4	29552-TRiP-scrib	6	4	7	10	8	9
Baker-dsx[delta2]-Gal4	29552-TRiP-scrib	6	4	8	12	11	11.5
Baker-dsx[delta2]-Gal4	29552-TRiP-scrib	6	4	9	10	10	10
Baker-dsx[delta2]-Gal4	31960-TRiP-Dsp1	6	1	1	9	10	9.5
Baker-dsx[delta2]-Gal4	31960-TRiP-Dsp1	6	1	2	10	10	10
Baker-dsx[delta2]-Gal4	31960-TRiP-Dsp1	6	1	3	10	10	10
Baker-dsx[delta2]-Gal4	31960-TRiP-Dsp1	6	1	4	10	10	10
Baker-dsx[delta2]-Gal4	31960-TRiP-Dsp1	6	1	5	9	10	9.5
Baker-dsx[delta2]-Gal4	31960-TRiP-Dsp1	6	1	6	10	NA	10
Baker-dsx[delta2]-Gal4	31960-TRiP-Dsp1	6	1	7	10	8	9
Baker-dsx[delta2]-Gal4	31960-TRiP-Dsp1	6	1	8	9	9	9
Baker-dsx[delta2]-Gal4	31960-TRiP-Dsp1	6	1	9	9	10	9.5
Baker-dsx[delta2]-Gal4	31960-TRiP-Dsp1	6	1	10	11	10	10.5
Baker-dsx[delta2]-Gal4	31960-TRiP-Dsp1	6	1	11	11	10	10.5
Baker-dsx[delta2]-Gal4	31960-TRiP-Dsp1	6	1	12	10	11	10.5
Baker-dsx[delta2]-Gal4	31960-TRiP-Dsp1	6	1	13	9	10	9.5
Baker-dsx[delta2]-Gal4	31960-TRiP-Dsp1	6	1	14	9	11	10
Baker-dsx[delta2]-Gal4	31960-TRiP-Dsp1	6	1	15	11	9	10
Baker-dsx[delta2]-Gal4	31960-TRiP-Dsp1	6	1	16	11	10	10.5
Baker-dsx[delta2]-Gal4	31960-TRiP-Dsp1	6	1	17	10	10	10
Baker-dsx[delta2]-Gal4	31960-TRiP-Dsp1	6	1	18	9	8	8.5
Baker-dsx[delta2]-Gal4	31960-TRiP-Dsp1	6	2	1	10	9	9.5
Baker-dsx[delta2]-Gal4	31960-TRiP-Dsp1	6	2	2	9	11	10
Baker-dsx[delta2]-Gal4	31960-TRiP-Dsp1	6	2	3	10	10	10
Baker-dsx[delta2]-Gal4	31960-TRiP-Dsp1	6	2	4	9	10	9.5
Baker-dsx[delta2]-Gal4	31960-TRiP-Dsp1	6	2	5	10	10	10
Baker-dsx[delta2]-Gal4	31960-TRiP-Dsp1	6	2	6	9	10	9.5
Baker-dsx[delta2]-Gal4	31960-TRiP-Dsp1	6	2	7	10	NA	10
Baker-dsx[delta2]-Gal4	31960-TRiP-Dsp1	6	2	8	10	10	10
Baker-dsx[delta2]-Gal4	31960-TRiP-Dsp1	6	2	9	9	11	10
Baker-dsx[delta2]-Gal4	31960-TRiP-Dsp1	6	2	10	11	9	10
Baker-dsx[delta2]-Gal4	31960-TRiP-Dsp1	6	2	11	9	9	9
Baker-dsx[delta2]-Gal4	31960-TRiP-Dsp1	6	2	12	9	10	9.5
Baker-dsx[delta2]-Gal4	31960-TRiP-Dsp1	6	2	13	10	10	10
Baker-dsx[delta2]-Gal4	31960-TRiP-Dsp1	6	2	14	9	10	9.5
Baker-dsx[delta2]-Gal4	31960-TRiP-Dsp1	6	2	15	10	9	9.5
Baker-dsx[delta2]-Gal4	31960-TRiP-Dsp1	6	2	16	9	9	9
Baker-dsx[delta2]-Gal4	31960-TRiP-Dsp1	6	2	17	10	10	10
Baker-dsx[delta2]-Gal4	31960-TRiP-Dsp1	6	2	18	11	9	10
Baker-dsx[delta2]-Gal4	31960-TRiP-Dsp1	6	2	19	10	10	10
Baker-dsx[delta2]-Gal4	31960-TRiP-Dsp1	6	2	20	11	9	10
Baker-dsx[delta2]-Gal4	31960-TRiP-Dsp1	6	2	21	10	NA	10
Baker-dsx[delta2]-Gal4	31960-TRiP-Dsp1	6	2	22	11	NA	11
Baker-dsx[delta2]-Gal4	31960-TRiP-Dsp1	6	2	23	10	11	10.5
Baker-dsx[delta2]-Gal4	31960-TRiP-Dsp1	6	3	1	11	10	10.5
Baker-dsx[delta2]-Gal4	31960-TRiP-Dsp1	6	3	2	9	12	10.5
Baker-dsx[delta2]-Gal4	31960-TRiP-Dsp1	6	3	3	10	9	9.5
Baker-dsx[delta2]-Gal4	31960-TRiP-Dsp1	6	3	4	11	10	10.5
Baker-dsx[delta2]-Gal4	31960-TRiP-Dsp1	6	3	5	10	NA	10
Baker-dsx[delta2]-Gal4	31960-TRiP-Dsp1	6	3	6	10	11	10.5
Baker-dsx[delta2]-Gal4	31960-TRiP-Dsp1	6	3	7	9	10	9.5
Baker-dsx[delta2]-Gal4	31960-TRiP-Dsp1	6	3	8	10	9	9.5
Baker-dsx[delta2]-Gal4	31960-TRiP-Dsp1	6	3	9	10	10	10
Baker-dsx[delta2]-Gal4	31960-TRiP-Dsp1	6	3	10	10	10	10
Baker-dsx[delta2]-Gal4	31960-TRiP-Dsp1	6	3	11	10	9	9.5
Baker-dsx[delta2]-Gal4	31960-TRiP-Dsp1	6	3	12	11	10	10.5
Baker-dsx[delta2]-Gal4	31960-TRiP-Dsp1	6	3	13	10	11	10.5
Baker-dsx[delta2]-Gal4	31960-TRiP-Dsp1	6	3	14	10	NA	10
Baker-dsx[delta2]-Gal4	31960-TRiP-Dsp1	6	3	15	9	9	9
Baker-dsx[delta2]-Gal4	31960-TRiP-Dsp1	6	4	1	12	10	11
Baker-dsx[delta2]-Gal4	31960-TRiP-Dsp1	6	4	2	10	10	10
Baker-dsx[delta2]-Gal4	31960-TRiP-Dsp1	6	4	3	10	9	9.5
Baker-dsx[delta2]-Gal4	31960-TRiP-Dsp1	6	4	4	10	11	10.5
Baker-dsx[delta2]-Gal4	31960-TRiP-Dsp1	6	4	5	8	8	8
Baker-dsx[delta2]-Gal4	31960-TRiP-Dsp1	6	4	6	9	10	9.5
Baker-dsx[delta2]-Gal4	31960-TRiP-Dsp1	6	4	7	11	10	10.5
Baker-dsx[delta2]-Gal4	31960-TRiP-Dsp1	6	4	8	11	9	10
Baker-dsx[delta2]-Gal4	31960-TRiP-Dsp1	6	4	9	10	9	9.5
Baker-dsx[delta2]-Gal4	31960-TRiP-Dsp1	6	4	10	9	10	9.5
Baker-dsx[delta2]-Gal4	31960-TRiP-Dsp1	6	4	11	8	11	9.5
Baker-dsx[delta2]-Gal4	31960-TRiP-Dsp1	6	4	12	8	10	9
Baker-dsx[delta2]-Gal4	31960-TRiP-Dsp1	6	4	13	10	12	11
Baker-dsx[delta2]-Gal4	31960-TRiP-Dsp1	6	4	14	10	10	10
Baker-dsx[delta2]-Gal4	31960-TRiP-Dsp1	6	4	15	9	NA	9
Baker-dsx[delta2]-Gal4	31960-TRiP-Dsp1	6	4	16	9	10	9.5
Baker-dsx[delta2]-Gal4	31960-TRiP-Dsp1	6	4	17	10	9	9.5
Baker-dsx[delta2]-Gal4	31960-TRiP-Dsp1	6	4	18	10	9	9.5
Baker-dsx[delta2]-Gal4	31960-TRiP-Dsp1	6	4	19	10	10	10
Baker-dsx[delta2]-Gal4	31960-TRiP-Dsp1	6	4	20	11	9	10
Baker-dsx[delta2]-Gal4	31960-TRiP-Dsp1	6	4	21	11	9	10
Baker-dsx[delta2]-Gal4	31960-TRiP-Dsp1	6	4	22	9	9	9
Baker-dsx[delta2]-Gal4	31960-TRiP-Dsp1	6	4	23	10	10	10
Baker-dsx[delta2]-Gal4	31960-TRiP-Dsp1	6	4	24	10	10	10
Baker-dsx[delta2]-Gal4	34785-TRiP-pUf68	6	1	1	10	10	10
Baker-dsx[delta2]-Gal4	34785-TRiP-pUf68	6	1	2	10	7	8.5
Baker-dsx[delta2]-Gal4	34785-TRiP-pUf68	6	1	3	10	11	10.5
Baker-dsx[delta2]-Gal4	34785-TRiP-pUf68	6	1	4	10	10	10
Baker-dsx[delta2]-Gal4	34785-TRiP-pUf68	6	1	5	10	10	10
Baker-dsx[delta2]-Gal4	34785-TRiP-pUf68	6	1	6	8	10	9
Baker-dsx[delta2]-Gal4	34785-TRiP-pUf68	6	1	7	10	9	9.5
Baker-dsx[delta2]-Gal4	34785-TRiP-pUf68	6	1	8	10	11	10.5
Baker-dsx[delta2]-Gal4	34785-TRiP-pUf68	6	2	1	11	11	11
Baker-dsx[delta2]-Gal4	34785-TRiP-pUf68	6	2	2	9	9	9
Baker-dsx[delta2]-Gal4	34785-TRiP-pUf68	6	2	3	11	11	11
Baker-dsx[delta2]-Gal4	34785-TRiP-pUf68	6	2	4	11	9	10
Baker-dsx[delta2]-Gal4	34785-TRiP-pUf68	6	3	1	8	10	9
Baker-dsx[delta2]-Gal4	34785-TRiP-pUf68	6	3	2	11	10	10.5
Baker-dsx[delta2]-Gal4	34785-TRiP-pUf68	6	3	3	9	9	9
Baker-dsx[delta2]-Gal4	34785-TRiP-pUf68	6	3	4	9	10	9.5
Baker-dsx[delta2]-Gal4	34785-TRiP-pUf68	6	3	5	11	10	10.5
Baker-dsx[delta2]-Gal4	34785-TRiP-pUf68	6	3	6	9	9	9
Baker-dsx[delta2]-Gal4	34785-TRiP-pUf68	6	3	7	12	10	11
Baker-dsx[delta2]-Gal4	34785-TRiP-pUf68	6	3	8	11	11	11
Baker-dsx[delta2]-Gal4	34785-TRiP-pUf68	6	3	9	9	9	9
Baker-dsx[delta2]-Gal4	34785-TRiP-pUf68	6	3	10	9	10	9.5
Baker-dsx[delta2]-Gal4	34785-TRiP-pUf68	6	3	11	10	9	9.5
Baker-dsx[delta2]-Gal4	34785-TRiP-pUf68	6	3	12	9	9	9
Baker-dsx[delta2]-Gal4	34785-TRiP-pUf68	6	3	13	8	10	9
Baker-dsx[delta2]-Gal4	34785-TRiP-pUf68	6	3	14	10	9	9.5
Baker-dsx[delta2]-Gal4	34785-TRiP-pUf68	6	4	1	10	10	10
Baker-dsx[delta2]-Gal4	34785-TRiP-pUf68	6	4	2	9	10	9.5
Baker-dsx[delta2]-Gal4	34785-TRiP-pUf68	6	4	3	NA	9	9
Baker-dsx[delta2]-Gal4	34785-TRiP-pUf68	6	4	4	10	11	10.5
Baker-dsx[delta2]-Gal4	34785-TRiP-pUf68	6	4	5	11	9	10
Baker-dsx[delta2]-Gal4	34785-TRiP-pUf68	6	4	6	12	12	12
Baker-dsx[delta2]-Gal4	34785-TRiP-pUf68	6	4	7	10	9	9.5
Baker-dsx[delta2]-Gal4	34785-TRiP-pUf68	6	4	8	10	10	10
Baker-dsx[delta2]-Gal4	34785-TRiP-pUf68	6	4	9	9	11	10
Baker-dsx[delta2]-Gal4	34785-TRiP-pUf68	6	4	10	9	9	9
Baker-dsx[delta2]-Gal4	34785-TRiP-pUf68	6	4	11	11	10	10.5
Baker-dsx[delta2]-Gal4	35786-TRiP-GFP	6	1	1	9	9	9
Baker-dsx[delta2]-Gal4	35786-TRiP-GFP	6	1	2	NA	11	11
Baker-dsx[delta2]-Gal4	35786-TRiP-GFP	6	1	3	10	11	10.5
Baker-dsx[delta2]-Gal4	35786-TRiP-GFP	6	1	4	11	10	10.5
Baker-dsx[delta2]-Gal4	35786-TRiP-GFP	6	1	5	10	NA	10
Baker-dsx[delta2]-Gal4	35786-TRiP-GFP	6	1	6	9	10	9.5
Baker-dsx[delta2]-Gal4	35786-TRiP-GFP	6	1	7	9	10	9.5
Baker-dsx[delta2]-Gal4	35786-TRiP-GFP	6	1	8	10	11	10.5
Baker-dsx[delta2]-Gal4	35786-TRiP-GFP	6	1	9	9	12	10.5
Baker-dsx[delta2]-Gal4	35786-TRiP-GFP	6	1	10	9	10	9.5
Baker-dsx[delta2]-Gal4	35786-TRiP-GFP	6	1	11	10	11	10.5
Baker-dsx[delta2]-Gal4	35786-TRiP-GFP	6	1	12	9	10	9.5
Baker-dsx[delta2]-Gal4	35786-TRiP-GFP	6	1	13	9	11	10
Baker-dsx[delta2]-Gal4	35786-TRiP-GFP	6	1	14	9	9	9
Baker-dsx[delta2]-Gal4	35786-TRiP-GFP	6	1	15	11	10	10.5
Baker-dsx[delta2]-Gal4	35786-TRiP-GFP	6	1	16	11	11	11
Baker-dsx[delta2]-Gal4	35786-TRiP-GFP	6	1	17	9	10	9.5
Baker-dsx[delta2]-Gal4	35786-TRiP-GFP	6	1	18	11	10	10.5
Baker-dsx[delta2]-Gal4	35786-TRiP-GFP	6	1	19	10	11	10.5
Baker-dsx[delta2]-Gal4	35786-TRiP-GFP	6	2	1	10	NA	10
Baker-dsx[delta2]-Gal4	35786-TRiP-GFP	6	2	2	10	9	9.5
Baker-dsx[delta2]-Gal4	35786-TRiP-GFP	6	2	3	12	9	10.5
Baker-dsx[delta2]-Gal4	35786-TRiP-GFP	6	2	4	9	10	9.5
Baker-dsx[delta2]-Gal4	35786-TRiP-GFP	6	2	5	10	10	10
Baker-dsx[delta2]-Gal4	35786-TRiP-GFP	6	2	6	11	11	11
Baker-dsx[delta2]-Gal4	35786-TRiP-GFP	6	2	7	9	10	9.5
Baker-dsx[delta2]-Gal4	35786-TRiP-GFP	6	2	8	9	10	9.5
Baker-dsx[delta2]-Gal4	35786-TRiP-GFP	6	2	9	10	11	10.5
Baker-dsx[delta2]-Gal4	35786-TRiP-GFP	6	2	10	10	11	10.5
Baker-dsx[delta2]-Gal4	35786-TRiP-GFP	6	2	11	11	9	10
Baker-dsx[delta2]-Gal4	35786-TRiP-GFP	6	2	12	9	10	9.5
Baker-dsx[delta2]-Gal4	35786-TRiP-GFP	6	2	13	10	10	10
Baker-dsx[delta2]-Gal4	35786-TRiP-GFP	6	2	14	10	10	10
Baker-dsx[delta2]-Gal4	35786-TRiP-GFP	6	2	15	10	11	10.5
Baker-dsx[delta2]-Gal4	35786-TRiP-GFP	6	2	16	10	11	10.5
Baker-dsx[delta2]-Gal4	35786-TRiP-GFP	6	2	17	9	NA	9
Baker-dsx[delta2]-Gal4	35786-TRiP-GFP	6	3	1	11	NA	11
Baker-dsx[delta2]-Gal4	35786-TRiP-GFP	6	3	2	9	9	9
Baker-dsx[delta2]-Gal4	35786-TRiP-GFP	6	3	3	NA	10	10
Baker-dsx[delta2]-Gal4	35786-TRiP-GFP	6	3	4	12	8	10
Baker-dsx[delta2]-Gal4	35786-TRiP-GFP	6	3	5	11	10	10.5
Baker-dsx[delta2]-Gal4	35786-TRiP-GFP	6	3	6	8	NA	8
Baker-dsx[delta2]-Gal4	35786-TRiP-GFP	6	3	7	NA	11	11
Baker-dsx[delta2]-Gal4	35788-TRiP-Luciferase	6	1	1	9	12	10.5
Baker-dsx[delta2]-Gal4	35788-TRiP-Luciferase	6	1	2	10	11	10.5
Baker-dsx[delta2]-Gal4	35788-TRiP-Luciferase	6	1	3	10	10	10
Baker-dsx[delta2]-Gal4	35788-TRiP-Luciferase	6	1	4	9	11	10
Baker-dsx[delta2]-Gal4	35788-TRiP-Luciferase	6	1	5	10	11	10.5
Baker-dsx[delta2]-Gal4	35788-TRiP-Luciferase	6	1	6	11	10	10.5
Baker-dsx[delta2]-Gal4	35788-TRiP-Luciferase	6	1	7	11	10	10.5
Baker-dsx[delta2]-Gal4	35788-TRiP-Luciferase	6	1	8	10	9	9.5
Baker-dsx[delta2]-Gal4	35788-TRiP-Luciferase	6	1	9	10	10	10
Baker-dsx[delta2]-Gal4	35788-TRiP-Luciferase	6	1	10	10	10	10
Baker-dsx[delta2]-Gal4	35788-TRiP-Luciferase	6	1	11	11	9	10
Baker-dsx[delta2]-Gal4	35788-TRiP-Luciferase	6	1	12	11	11	11
Baker-dsx[delta2]-Gal4	35788-TRiP-Luciferase	6	1	13	12	11	11.5
Baker-dsx[delta2]-Gal4	35788-TRiP-Luciferase	6	1	14	10	11	10.5
Baker-dsx[delta2]-Gal4	35788-TRiP-Luciferase	6	1	15	10	NA	10
Baker-dsx[delta2]-Gal4	35788-TRiP-Luciferase	6	1	16	10	9	9.5
Baker-dsx[delta2]-Gal4	35788-TRiP-Luciferase	6	1	17	11	10	10.5
Baker-dsx[delta2]-Gal4	35788-TRiP-Luciferase	6	1	18	9	10	9.5
Baker-dsx[delta2]-Gal4	35788-TRiP-Luciferase	6	1	19	10	8	9
Baker-dsx[delta2]-Gal4	35788-TRiP-Luciferase	6	1	20	9	9	9
Baker-dsx[delta2]-Gal4	35788-TRiP-Luciferase	6	1	21	11	11	11
Baker-dsx[delta2]-Gal4	35788-TRiP-Luciferase	6	1	22	10	10	10
Baker-dsx[delta2]-Gal4	35788-TRiP-Luciferase	6	1	23	9	10	9.5
Baker-dsx[delta2]-Gal4	35788-TRiP-Luciferase	6	1	24	10	9	9.5
Baker-dsx[delta2]-Gal4	35788-TRiP-Luciferase	6	2	1	11	9	10
Baker-dsx[delta2]-Gal4	35788-TRiP-Luciferase	6	2	2	9	11	10
Baker-dsx[delta2]-Gal4	35788-TRiP-Luciferase	6	2	3	10	10	10
Baker-dsx[delta2]-Gal4	35788-TRiP-Luciferase	6	2	4	9	10	9.5
Baker-dsx[delta2]-Gal4	35788-TRiP-Luciferase	6	2	5	10	9	9.5
Baker-dsx[delta2]-Gal4	35788-TRiP-Luciferase	6	2	6	10	10	10
Baker-dsx[delta2]-Gal4	35788-TRiP-Luciferase	6	2	7	10	10	10
Baker-dsx[delta2]-Gal4	35788-TRiP-Luciferase	6	2	8	10	10	10
Baker-dsx[delta2]-Gal4	35788-TRiP-Luciferase	6	2	9	9	10	9.5
Baker-dsx[delta2]-Gal4	35788-TRiP-Luciferase	6	2	10	11	11	11
Baker-dsx[delta2]-Gal4	35788-TRiP-Luciferase	6	2	11	10	10	10
Baker-dsx[delta2]-Gal4	35788-TRiP-Luciferase	6	2	12	10	10	10
Baker-dsx[delta2]-Gal4	35788-TRiP-Luciferase	6	2	13	10	10	10
Baker-dsx[delta2]-Gal4	35788-TRiP-Luciferase	6	2	14	9	NA	9
Baker-dsx[delta2]-Gal4	35788-TRiP-Luciferase	6	2	15	10	9	9.5
Baker-dsx[delta2]-Gal4	35788-TRiP-Luciferase	6	2	16	10	10	10
Baker-dsx[delta2]-Gal4	35788-TRiP-Luciferase	6	2	17	9	NA	9
Baker-dsx[delta2]-Gal4	35788-TRiP-Luciferase	6	2	18	8	10	9
Baker-dsx[delta2]-Gal4	35788-TRiP-Luciferase	6	2	19	9	10	9.5
Baker-dsx[delta2]-Gal4	35788-TRiP-Luciferase	6	2	20	10	10	10
Baker-dsx[delta2]-Gal4	35788-TRiP-Luciferase	6	2	21	10	9	9.5
Baker-dsx[delta2]-Gal4	35788-TRiP-Luciferase	6	2	22	11	11	11
Baker-dsx[delta2]-Gal4	35788-TRiP-Luciferase	6	3	1	9	10	9.5
Baker-dsx[delta2]-Gal4	35788-TRiP-Luciferase	6	3	2	9	11	10
Baker-dsx[delta2]-Gal4	35788-TRiP-Luciferase	6	3	3	11	10	10.5
Baker-dsx[delta2]-Gal4	35788-TRiP-Luciferase	6	3	4	10	10	10
Baker-dsx[delta2]-Gal4	35788-TRiP-Luciferase	6	3	5	10	9	9.5
Baker-dsx[delta2]-Gal4	35788-TRiP-Luciferase	6	3	6	10	11	10.5
Baker-dsx[delta2]-Gal4	35788-TRiP-Luciferase	6	3	7	10	NA	10
Baker-dsx[delta2]-Gal4	35788-TRiP-Luciferase	6	3	8	10	10	10
Baker-dsx[delta2]-Gal4	35788-TRiP-Luciferase	6	3	9	8	NA	8
Baker-dsx[delta2]-Gal4	35788-TRiP-Luciferase	6	3	10	9	10	9.5
Baker-dsx[delta2]-Gal4	35788-TRiP-Luciferase	6	3	11	10	10	10
Baker-dsx[delta2]-Gal4	35788-TRiP-Luciferase	6	3	12	10	10	10
Baker-dsx[delta2]-Gal4	35788-TRiP-Luciferase	6	3	13	9	9	9
Baker-dsx[delta2]-Gal4	35788-TRiP-Luciferase	6	3	14	9	10	9.5
Baker-dsx[delta2]-Gal4	35788-TRiP-Luciferase	6	3	15	9	10	9.5
Baker-dsx[delta2]-Gal4	35788-TRiP-Luciferase	4	NA	1	10	9	9.5
Baker-dsx[delta2]-Gal4	35788-TRiP-Luciferase	4	NA	2	10	11	10.5
Baker-dsx[delta2]-Gal4	35788-TRiP-Luciferase	4	NA	3	10	11	10.5
Baker-dsx[delta2]-Gal4	35788-TRiP-Luciferase	4	NA	4	10	10	10
Baker-dsx[delta2]-Gal4	35788-TRiP-Luciferase	4	NA	5	10	10	10
Baker-dsx[delta2]-Gal4	35788-TRiP-Luciferase	4	NA	6	10	9	9.5
Baker-dsx[delta2]-Gal4	35788-TRiP-Luciferase	4	NA	7	11	10	10.5
Baker-dsx[delta2]-Gal4	35788-TRiP-Luciferase	4	NA	8	10	10	10
Baker-dsx[delta2]-Gal4	35788-TRiP-Luciferase	4	NA	9	9	10	9.5
Baker-dsx[delta2]-Gal4	35788-TRiP-Luciferase	4	NA	10	10	9	9.5
Baker-dsx[delta2]-Gal4	35788-TRiP-Luciferase	4	NA	11	9	9	9
Baker-dsx[delta2]-Gal4	35788-TRiP-Luciferase	4	NA	12	10	11	10.5
Baker-dsx[delta2]-Gal4	35788-TRiP-Luciferase	4	NA	13	10	9	9.5
Baker-dsx[delta2]-Gal4	35788-TRiP-Luciferase	4	NA	14	10	9	9.5
Baker-dsx[delta2]-Gal4	35788-TRiP-Luciferase	4	NA	15	11	12	11.5
Baker-dsx[delta2]-Gal4	35788-TRiP-Luciferase	4	NA	16	11	11	11
Baker-dsx[delta2]-Gal4	35788-TRiP-Luciferase	4	NA	17	10	8	9
Baker-dsx[delta2]-Gal4	35788-TRiP-Luciferase	4	NA	18	10	10	10
Baker-dsx[delta2]-Gal4	35788-TRiP-Luciferase	4	NA	19	9	9	9
Baker-dsx[delta2]-Gal4	35788-TRiP-Luciferase	4	NA	20	10	10	10
Baker-dsx[delta2]-Gal4	35788-TRiP-Luciferase	4	NA	21	9	10	9.5
Baker-dsx[delta2]-Gal4	35788-TRiP-Luciferase	4	NA	22	10	11	10.5
Baker-dsx[delta2]-Gal4	35788-TRiP-Luciferase	4	NA	23	8	9	8.5
Baker-dsx[delta2]-Gal4	35788-TRiP-Luciferase	4	NA	24	10	10	10
Baker-dsx[delta2]-Gal4	35788-TRiP-Luciferase	4	NA	25	11	10	10.5
Baker-dsx[delta2]-Gal4	35788-TRiP-Luciferase	4	NA	26	10	11	10.5
Baker-dsx[delta2]-Gal4	35788-TRiP-Luciferase	4	NA	27	10	10	10
Baker-dsx[delta2]-Gal4	35788-TRiP-Luciferase	4	NA	28	10	9	9.5
Baker-dsx[delta2]-Gal4	35788-TRiP-Luciferase	4	NA	29	9	9	9
Baker-dsx[delta2]-Gal4	35788-TRiP-Luciferase	4	NA	30	10	11	10.5
Baker-dsx[delta2]-Gal4	35788-TRiP-Luciferase	4	NA	31	10	10	10
Baker-dsx[delta2]-Gal4	35788-TRiP-Luciferase	4	NA	32	11	10	10.5
Baker-dsx[delta2]-Gal4	35788-TRiP-Luciferase	4	NA	33	9	9	9
Baker-dsx[delta2]-Gal4	35788-TRiP-Luciferase	4	NA	34	11	9	10
Baker-dsx[delta2]-Gal4	35788-TRiP-Luciferase	4	NA	35	9	10	9.5
Baker-dsx[delta2]-Gal4	35788-TRiP-Luciferase	4	NA	36	11	10	10.5
Baker-dsx[delta2]-Gal4	35788-TRiP-Luciferase	4	NA	37	10	11	10.5
Baker-dsx[delta2]-Gal4	35788-TRiP-Luciferase	4	NA	38	9	9	9
Baker-dsx[delta2]-Gal4	35788-TRiP-Luciferase	4	NA	39	10	10	10
Baker-dsx[delta2]-Gal4	35788-TRiP-Luciferase	4	NA	40	10	11	10.5
Baker-dsx[delta2]-Gal4	35788-TRiP-Luciferase	4	NA	41	11	11	11
Baker-dsx[delta2]-Gal4	35788-TRiP-Luciferase	4	NA	42	10	10	10
Baker-dsx[delta2]-Gal4	35788-TRiP-Luciferase	4	NA	43	9	11	10
Baker-dsx[delta2]-Gal4	35788-TRiP-Luciferase	4	NA	44	10	10	10
Baker-dsx[delta2]-Gal4	35788-TRiP-Luciferase	4	NA	45	11	9	10
Baker-dsx[delta2]-Gal4	35788-TRiP-Luciferase	4	NA	46	12	10	11
Baker-dsx[delta2]-Gal4	35788-TRiP-Luciferase	4	NA	47	8	8	8
Baker-dsx[delta2]-Gal4	35788-TRiP-Luciferase	4	NA	48	11	10	10.5
Baker-dsx[delta2]-Gal4	35788-TRiP-Luciferase	4	NA	49	10	10	10
Baker-dsx[delta2]-Gal4	35788-TRiP-Luciferase	4	NA	50	10	9	9.5
Baker-dsx[delta2]-Gal4	35788-TRiP-Luciferase	4	NA	51	11	11	11
Baker-dsx[delta2]-Gal4	35788-TRiP-Luciferase	4	NA	52	10	9	9.5
Baker-dsx[delta2]-Gal4	35788-TRiP-Luciferase	4	NA	53	9	9	9
Baker-dsx[delta2]-Gal4	35788-TRiP-Luciferase	4	NA	54	9	10	9.5
Baker-dsx[delta2]-Gal4	35788-TRiP-Luciferase	4	NA	55	11	10	10.5
Baker-dsx[delta2]-Gal4	35788-TRiP-Luciferase	4	NA	56	10	9	9.5
Baker-dsx[delta2]-Gal4	35788-TRiP-Luciferase	4	NA	57	10	10	10
Baker-dsx[delta2]-Gal4	35788-TRiP-Luciferase	4	NA	58	11	10	10.5
Baker-dsx[delta2]-Gal4	35788-TRiP-Luciferase	4	NA	59	9	10	9.5
Baker-dsx[delta2]-Gal4	35788-TRiP-Luciferase	4	NA	60	10	10	10
Baker-dsx[delta2]-Gal4	35788-TRiP-Luciferase	4	NA	61	10	11	10.5
Baker-dsx[delta2]-Gal4	35788-TRiP-Luciferase	4	NA	62	10	9	9.5
Baker-dsx[delta2]-Gal4	35788-TRiP-Luciferase	4	NA	63	9	8	8.5
Baker-dsx[delta2]-Gal4	35788-TRiP-Luciferase	4	NA	64	8	10	9
Baker-dsx[delta2]-Gal4	35788-TRiP-Luciferase	4	NA	65	11	12	11.5
Baker-dsx[delta2]-Gal4	35788-TRiP-Luciferase	4	NA	66	9	9	9
Baker-dsx[delta2]-Gal4	35788-TRiP-Luciferase	4	NA	67	10	10	10
Baker-dsx[delta2]-Gal4	35788-TRiP-Luciferase	4	NA	68	10	11	10.5
Baker-dsx[delta2]-Gal4	35788-TRiP-Luciferase	4	NA	69	10	10	10
Baker-dsx[delta2]-Gal4	35788-TRiP-Luciferase	4	NA	70	10	12	11
Baker-dsx[delta2]-Gal4	35788-TRiP-Luciferase	4	NA	71	9	9	9
Baker-dsx[delta2]-Gal4	35788-TRiP-Luciferase	4	NA	72	11	11	11
Baker-dsx[delta2]-Gal4	35788-TRiP-Luciferase	4	NA	73	10	10	10
Baker-dsx[delta2]-Gal4	35788-TRiP-Luciferase	4	NA	74	11	10	10.5
Baker-dsx[delta2]-Gal4	35788-TRiP-Luciferase	4	NA	75	10	9	9.5
Baker-dsx[delta2]-Gal4	35788-TRiP-Luciferase	4	NA	76	8	9	8.5
Baker-dsx[delta2]-Gal4	35788-TRiP-Luciferase	4	NA	77	10	9	9.5
Baker-dsx[delta2]-Gal4	35788-TRiP-Luciferase	4	NA	78	10	10	10
Baker-dsx[delta2]-Gal4	35788-TRiP-Luciferase	4	NA	79	11	11	11
Baker-dsx[delta2]-Gal4	35788-TRiP-Luciferase	4	NA	80	11	9	10
Baker-dsx[delta2]-Gal4	35788-TRiP-Luciferase	4	NA	81	10	10	10
Baker-dsx[delta2]-Gal4	35788-TRiP-Luciferase	4	NA	82	10	10	10
Baker-dsx[delta2]-Gal4	35788-TRiP-Luciferase	4	NA	83	10	10	10
Baker-dsx[delta2]-Gal4	35788-TRiP-Luciferase	4	NA	84	10	10	10
Baker-dsx[delta2]-Gal4	35788-TRiP-Luciferase	4	NA	85	9	9	9
Baker-dsx[delta2]-Gal4	35788-TRiP-Luciferase	4	NA	86	10	9	9.5
Baker-dsx[delta2]-Gal4	35788-TRiP-Luciferase	4	NA	87	10	10	10
Baker-dsx[delta2]-Gal4	35788-TRiP-Luciferase	4	NA	88	10	9	9.5
Baker-dsx[delta2]-Gal4	35788-TRiP-Luciferase	4	NA	89	9	9	9
Baker-dsx[delta2]-Gal4	35788-TRiP-Luciferase	4	NA	90	10	12	11
Baker-dsx[delta2]-Gal4	35788-TRiP-Luciferase	4	NA	91	10	9	9.5
Baker-dsx[delta2]-Gal4	35788-TRiP-Luciferase	4	NA	92	10	9	9.5
Baker-dsx[delta2]-Gal4	35788-TRiP-Luciferase	4	NA	93	9	11	10
Baker-dsx[delta2]-Gal4	35788-TRiP-Luciferase	4	NA	94	10	11	10.5
Baker-dsx[delta2]-Gal4	35788-TRiP-Luciferase	4	NA	95	11	12	11.5
Baker-dsx[delta2]-Gal4	35788-TRiP-Luciferase	4	NA	96	10	10	10
Baker-dsx[delta2]-Gal4	35788-TRiP-Luciferase	4	NA	97	10	10	10
Baker-dsx[delta2]-Gal4	35788-TRiP-Luciferase	4	NA	98	10	10	10
Baker-dsx[delta2]-Gal4	35788-TRiP-Luciferase	4	NA	99	11	10	10.5
Baker-dsx[delta2]-Gal4	35788-TRiP-Luciferase	4	NA	100	10	11	10.5
Baker-dsx[delta2]-Gal4	36303-TRiP-Chr3LS	6	1	1	10	11	10.5
Baker-dsx[delta2]-Gal4	36303-TRiP-Chr3LS	6	1	2	11	11	11
Baker-dsx[delta2]-Gal4	36303-TRiP-Chr3LS	6	1	3	11	9	10
Baker-dsx[delta2]-Gal4	36303-TRiP-Chr3LS	6	1	4	9	11	10
Baker-dsx[delta2]-Gal4	36303-TRiP-Chr3LS	6	1	5	10	10	10
Baker-dsx[delta2]-Gal4	36303-TRiP-Chr3LS	6	1	6	10	11	10.5
Baker-dsx[delta2]-Gal4	36303-TRiP-Chr3LS	6	1	7	9	10	9.5
Baker-dsx[delta2]-Gal4	36303-TRiP-Chr3LS	6	1	8	11	11	11
Baker-dsx[delta2]-Gal4	36303-TRiP-Chr3LS	6	1	9	11	10	10.5
Baker-dsx[delta2]-Gal4	36303-TRiP-Chr3LS	6	1	10	10	8	9
Baker-dsx[delta2]-Gal4	36303-TRiP-Chr3LS	6	1	11	10	10	10
Baker-dsx[delta2]-Gal4	36303-TRiP-Chr3LS	6	1	12	10	9	9.5
Baker-dsx[delta2]-Gal4	36303-TRiP-Chr3LS	6	1	13	11	10	10.5
Baker-dsx[delta2]-Gal4	36303-TRiP-Chr3LS	6	1	14	10	9	9.5
Baker-dsx[delta2]-Gal4	36303-TRiP-Chr3LS	6	1	15	10	12	11
Baker-dsx[delta2]-Gal4	36303-TRiP-Chr3LS	6	2	1	9	8	8.5
Baker-dsx[delta2]-Gal4	36303-TRiP-Chr3LS	6	2	2	11	10	10.5
Baker-dsx[delta2]-Gal4	36303-TRiP-Chr3LS	6	2	3	8	10	9
Baker-dsx[delta2]-Gal4	36303-TRiP-Chr3LS	6	2	4	9	8	8.5
Baker-dsx[delta2]-Gal4	36303-TRiP-Chr3LS	6	2	5	11	9	10
Baker-dsx[delta2]-Gal4	36303-TRiP-Chr3LS	6	2	6	10	10	10
Baker-dsx[delta2]-Gal4	36303-TRiP-Chr3LS	6	2	7	9	10	9.5
Baker-dsx[delta2]-Gal4	36303-TRiP-Chr3LS	6	2	8	10	9	9.5
Baker-dsx[delta2]-Gal4	36303-TRiP-Chr3LS	6	2	9	9	9	9
Baker-dsx[delta2]-Gal4	36303-TRiP-Chr3LS	6	2	10	10	11	10.5
Baker-dsx[delta2]-Gal4	36303-TRiP-Chr3LS	6	3	1	8	NA	8
Baker-dsx[delta2]-Gal4	36303-TRiP-Chr3LS	6	3	2	9	10	9.5
Baker-dsx[delta2]-Gal4	36303-TRiP-Chr3LS	6	3	3	10	10	10
Baker-dsx[delta2]-Gal4	36303-TRiP-Chr3LS	6	3	4	10	10	10
Baker-dsx[delta2]-Gal4	36303-TRiP-Chr3LS	6	3	5	10	12	11
Baker-dsx[delta2]-Gal4	36303-TRiP-Chr3LS	6	3	6	10	10	10
Baker-dsx[delta2]-Gal4	36303-TRiP-Chr3LS	6	3	7	10	9	9.5
Baker-dsx[delta2]-Gal4	36303-TRiP-Chr3LS	6	3	8	10	10	10
Baker-dsx[delta2]-Gal4	36303-TRiP-Chr3LS	6	3	9	10	9	9.5
Baker-dsx[delta2]-Gal4	36303-TRiP-Chr3LS	6	3	10	9	11	10
Baker-dsx[delta2]-Gal4	36303-TRiP-Chr3LS	6	3	11	10	11	10.5
Baker-dsx[delta2]-Gal4	36303-TRiP-Chr3LS	6	3	12	11	10	10.5
Baker-dsx[delta2]-Gal4	36303-TRiP-Chr3LS	6	3	13	8	9	8.5
Baker-dsx[delta2]-Gal4	36303-TRiP-Chr3LS	6	3	14	11	10	10.5
Baker-dsx[delta2]-Gal4	36303-TRiP-Chr3LS	6	3	15	10	10	10
Baker-dsx[delta2]-Gal4	36303-TRiP-Chr3LS	6	3	16	11	11	11
Baker-dsx[delta2]-Gal4	36303-TRiP-Chr3LS	6	3	17	9	10	9.5
Baker-dsx[delta2]-Gal4	36303-TRiP-Chr3LS	6	3	18	10	11	10.5
Baker-dsx[delta2]-Gal4	36303-TRiP-Chr3LS	6	3	19	11	10	10.5
Baker-dsx[delta2]-Gal4	36303-TRiP-Chr3LS	6	3	20	11	10	10.5
Baker-dsx[delta2]-Gal4	36303-TRiP-Chr3LS	6	3	21	9	10	9.5
Baker-dsx[delta2]-Gal4	36303-TRiP-Chr3LS	6	3	22	10	10	10
Baker-dsx[delta2]-Gal4	36303-TRiP-Chr3LS	6	3	23	11	10	10.5
Baker-dsx[delta2]-Gal4	36303-TRiP-Chr3LS	6	3	24	9	10	9.5
Baker-dsx[delta2]-Gal4	36303-TRiP-Chr3LS	6	3	25	11	10	10.5
Baker-dsx[delta2]-Gal4	36303-TRiP-Chr3LS	6	4	1	9	11	10
Baker-dsx[delta2]-Gal4	36303-TRiP-Chr3LS	6	4	2	10	10	10
Baker-dsx[delta2]-Gal4	36303-TRiP-Chr3LS	6	4	3	10	9	9.5
Baker-dsx[delta2]-Gal4	36303-TRiP-Chr3LS	6	4	4	11	10	10.5
Baker-dsx[delta2]-Gal4	36303-TRiP-Chr3LS	6	4	5	9	8	8.5
Baker-dsx[delta2]-Gal4	36303-TRiP-Chr3LS	6	4	6	10	10	10
Baker-dsx[delta2]-Gal4	36303-TRiP-Chr3LS	6	4	7	9	9	9
Baker-dsx[delta2]-Gal4	36303-TRiP-Chr3LS	6	4	8	10	10	10
Baker-dsx[delta2]-Gal4	36303-TRiP-Chr3LS	6	4	9	10	12	11
Baker-dsx[delta2]-Gal4	36303-TRiP-Chr3LS	6	4	10	9	10	9.5
Baker-dsx[delta2]-Gal4	36303-TRiP-Chr3LS	6	4	11	9	9	9
Baker-dsx[delta2]-Gal4	36303-TRiP-Chr3LS	6	4	12	10	11	10.5
Baker-dsx[delta2]-Gal4	41683-TRiP-discor	6	1	1	4	9	6.5
Baker-dsx[delta2]-Gal4	41683-TRiP-discor	6	1	2	10	9	9.5
Baker-dsx[delta2]-Gal4	41683-TRiP-discor	6	1	3	10	11	10.5
Baker-dsx[delta2]-Gal4	41683-TRiP-discor	6	1	4	10	9	9.5
Baker-dsx[delta2]-Gal4	41683-TRiP-discor	6	1	5	11	NA	11
Baker-dsx[delta2]-Gal4	41683-TRiP-discor	6	1	6	9	9	9
Baker-dsx[delta2]-Gal4	41683-TRiP-discor	6	1	7	10	10	10
Baker-dsx[delta2]-Gal4	41683-TRiP-discor	6	1	8	10	10	10
Baker-dsx[delta2]-Gal4	41683-TRiP-discor	6	1	9	12	9	10.5
Baker-dsx[delta2]-Gal4	41683-TRiP-discor	6	2	1	10	10	10
Baker-dsx[delta2]-Gal4	41683-TRiP-discor	6	2	2	11	NA	11
Baker-dsx[delta2]-Gal4	41683-TRiP-discor	6	2	3	10	8	9
Baker-dsx[delta2]-Gal4	41683-TRiP-discor	6	2	4	10	9	9.5
Baker-dsx[delta2]-Gal4	41683-TRiP-discor	6	2	5	9	13	11
Baker-dsx[delta2]-Gal4	41683-TRiP-discor	6	2	6	9	10	9.5
Baker-dsx[delta2]-Gal4	41683-TRiP-discor	6	2	7	11	9	10
Baker-dsx[delta2]-Gal4	41683-TRiP-discor	6	3	1	9	10	9.5
Baker-dsx[delta2]-Gal4	41683-TRiP-discor	6	3	2	10	10	10
Baker-dsx[delta2]-Gal4	41683-TRiP-discor	6	3	3	10	9	9.5
Baker-dsx[delta2]-Gal4	41683-TRiP-discor	6	3	4	9	9	9
Baker-dsx[delta2]-Gal4	41683-TRiP-discor	6	3	5	NA	11	11
Baker-dsx[delta2]-Gal4	41683-TRiP-discor	6	3	6	8	10	9
Baker-dsx[delta2]-Gal4	41683-TRiP-discor	6	3	7	9	9	9
Baker-dsx[delta2]-Gal4	41683-TRiP-discor	6	3	8	9	9	9
Baker-dsx[delta2]-Gal4	41683-TRiP-discor	6	3	9	10	9	9.5
Baker-dsx[delta2]-Gal4	41683-TRiP-discor	6	3	10	10	9	9.5
Baker-dsx[delta2]-Gal4	41683-TRiP-discor	6	3	11	9	8	8.5
Baker-dsx[delta2]-Gal4	41683-TRiP-discor	6	3	12	9	9	9
Baker-dsx[delta2]-Gal4	41683-TRiP-discor	6	3	13	9	10	9.5
Baker-dsx[delta2]-Gal4	41683-TRiP-discor	6	3	14	11	10	10.5
Baker-dsx[delta2]-Gal4	41683-TRiP-discor	6	3	15	9	9	9
Baker-dsx[delta2]-Gal4	41683-TRiP-discor	6	3	16	11	8	9.5
Baker-dsx[delta2]-Gal4	41683-TRiP-discor	6	4	1	10	NA	10
Baker-dsx[delta2]-Gal4	41683-TRiP-discor	6	4	2	13	11	12
Baker-dsx[delta2]-Gal4	41683-TRiP-discor	6	4	3	10	10	10
Baker-dsx[delta2]-Gal4	41683-TRiP-discor	6	4	4	10	10	10
Baker-dsx[delta2]-Gal4	41683-TRiP-discor	6	4	5	NA	9	9
Baker-dsx[delta2]-Gal4	41683-TRiP-discor	6	4	6	11	11	11
Baker-dsx[delta2]-Gal4	41683-TRiP-discor	6	4	7	9	9	9
Baker-dsx[delta2]-Gal4	41683-TRiP-discor	6	4	8	10	9	9.5
Baker-dsx[delta2]-Gal4	41683-TRiP-discor	6	4	9	11	10	10.5
Baker-dsx[delta2]-Gal4	41683-TRiP-discor	6	4	10	9	NA	9
Baker-dsx[delta2]-Gal4	41683-TRiP-discor	6	4	11	8	9	8.5
Baker-dsx[delta2]-Gal4	41683-TRiP-discor	6	4	12	10	7	8.5
Baker-dsx[delta2]-Gal4	41683-TRiP-discor	6	4	13	10	8	9
Baker-dsx[delta2]-Gal4	61864-TRiP-TwdlS	4	NA	1	9	8	8.5
Baker-dsx[delta2]-Gal4	61864-TRiP-TwdlS	4	NA	2	8	8	8
Baker-dsx[delta2]-Gal4	61864-TRiP-TwdlS	4	NA	3	9	7	8
Baker-dsx[delta2]-Gal4	61864-TRiP-TwdlS	4	NA	4	5	6	5.5
Baker-dsx[delta2]-Gal4	61864-TRiP-TwdlS	4	NA	5	6	8	7
Baker-dsx[delta2]-Gal4	61864-TRiP-TwdlS	4	NA	6	7	8	7.5
Baker-dsx[delta2]-Gal4	61864-TRiP-TwdlS	4	NA	7	7	7	7
Baker-dsx[delta2]-Gal4	61864-TRiP-TwdlS	4	NA	8	7	6	6.5
Baker-dsx[delta2]-Gal4	61864-TRiP-TwdlS	4	NA	9	8	7	7.5
Baker-dsx[delta2]-Gal4	61864-TRiP-TwdlS	4	NA	10	7	7	7
Baker-dsx[delta2]-Gal4	61864-TRiP-TwdlS	4	NA	11	9	9	9
Baker-dsx[delta2]-Gal4	61864-TRiP-TwdlS	4	NA	12	7	6	6.5
Baker-dsx[delta2]-Gal4	61864-TRiP-TwdlS	4	NA	13	9	10	9.5
Baker-dsx[delta2]-Gal4	61864-TRiP-TwdlS	4	NA	14	8	9	8.5
Baker-dsx[delta2]-Gal4	61864-TRiP-TwdlS	4	NA	15	8	9	8.5
Baker-dsx[delta2]-Gal4	61864-TRiP-TwdlS	4	NA	16	7	11	9
Baker-dsx[delta2]-Gal4	61864-TRiP-TwdlS	4	NA	17	8	8	8
Baker-dsx[delta2]-Gal4	61864-TRiP-TwdlS	4	NA	18	8	8	8
Baker-dsx[delta2]-Gal4	61864-TRiP-TwdlS	4	NA	19	8	9	8.5
Baker-dsx[delta2]-Gal4	61864-TRiP-TwdlS	4	NA	20	9	10	9.5
Baker-dsx[delta2]-Gal4	61864-TRiP-TwdlS	4	NA	21	8	8	8
Baker-dsx[delta2]-Gal4	61864-TRiP-TwdlS	4	NA	22	8	8	8
Baker-dsx[delta2]-Gal4	61864-TRiP-TwdlS	4	NA	23	7	6	6.5
Baker-dsx[delta2]-Gal4	61864-TRiP-TwdlS	4	NA	24	8	8	8
Baker-dsx[delta2]-Gal4	61864-TRiP-TwdlS	4	NA	25	9	9	9
Baker-dsx[delta2]-Gal4	61864-TRiP-TwdlS	4	NA	26	6	9	7.5
Baker-dsx[delta2]-Gal4	61864-TRiP-TwdlS	4	NA	27	9	7	8
Baker-dsx[delta2]-Gal4	61864-TRiP-TwdlS	4	NA	28	9	9	9
Baker-dsx[delta2]-Gal4	61864-TRiP-TwdlS	4	NA	29	9	7	8
Baker-dsx[delta2]-Gal4	61864-TRiP-TwdlS	4	NA	30	7	8	7.5
Baker-dsx[delta2]-Gal4	61864-TRiP-TwdlS	4	NA	31	9	9	9
Baker-dsx[delta2]-Gal4	61864-TRiP-TwdlS	4	NA	32	8	7	7.5
Baker-dsx[delta2]-Gal4	61864-TRiP-TwdlS	4	NA	33	9	9	9
Baker-dsx[delta2]-Gal4	61864-TRiP-TwdlS	4	NA	34	9	8	8.5
Baker-dsx[delta2]-Gal4	61864-TRiP-TwdlS	4	NA	35	8	9	8.5
Baker-dsx[delta2]-Gal4	61864-TRiP-TwdlS	4	NA	36	6	8	7
Baker-dsx[delta2]-Gal4	61864-TRiP-TwdlS	4	NA	37	8	9	8.5
Baker-dsx[delta2]-Gal4	61864-TRiP-TwdlS	4	NA	38	8	9	8.5
Baker-dsx[delta2]-Gal4	61864-TRiP-TwdlS	4	NA	39	8	8	8
Baker-dsx[delta2]-Gal4	61864-TRiP-TwdlS	4	NA	40	10	7	8.5
Baker-dsx[delta2]-Gal4	61864-TRiP-TwdlS	4	NA	41	7	7	7
Baker-dsx[delta2]-Gal4	61864-TRiP-TwdlS	4	NA	42	8	1	4.5
Baker-dsx[delta2]-Gal4	61864-TRiP-TwdlS	4	NA	43	8	8	8
Baker-dsx[delta2]-Gal4	61864-TRiP-TwdlS	4	NA	44	9	9	9
Baker-dsx[delta2]-Gal4	61864-TRiP-TwdlS	4	NA	45	8	8	8
Baker-dsx[delta2]-Gal4	61864-TRiP-TwdlS	4	NA	46	9	10	9.5
Baker-dsx[delta2]-Gal4	61864-TRiP-TwdlS	4	NA	47	7	6	6.5
Baker-dsx[delta2]-Gal4	61864-TRiP-TwdlS	4	NA	48	10	7	8.5
Baker-dsx[delta2]-Gal4	61864-TRiP-TwdlS	4	NA	49	8	7	7.5
Baker-dsx[delta2]-Gal4	61864-TRiP-TwdlS	4	NA	50	8	8	8
Baker-dsx[delta2]-Gal4	61864-TRiP-TwdlS	4	NA	51	7	8	7.5
Baker-dsx[delta2]-Gal4	61864-TRiP-TwdlS	4	NA	52	5	7	6
Baker-dsx[delta2]-Gal4	61864-TRiP-TwdlS	4	NA	53	8	8	8
Baker-dsx[delta2]-Gal4	61864-TRiP-TwdlS	4	NA	54	9	7	8
Baker-dsx[delta2]-Gal4	61864-TRiP-TwdlS	4	NA	55	8	9	8.5
Baker-dsx[delta2]-Gal4	61864-TRiP-TwdlS	4	NA	56	7	9	8
Baker-dsx[delta2]-Gal4	61864-TRiP-TwdlS	4	NA	57	7	8	7.5
Baker-dsx[delta2]-Gal4	61864-TRiP-TwdlS	4	NA	58	9	9	9
Baker-dsx[delta2]-Gal4	61864-TRiP-TwdlS	4	NA	59	5	5	5
Baker-dsx[delta2]-Gal4	61864-TRiP-TwdlS	4	NA	60	8	8	8
Baker-dsx[delta2]-Gal4	61864-TRiP-TwdlS	4	NA	61	10	8	9
Baker-dsx[delta2]-Gal4	61864-TRiP-TwdlS	4	NA	62	5	9	7
Baker-dsx[delta2]-Gal4	61864-TRiP-TwdlS	4	NA	63	9	9	9
Baker-dsx[delta2]-Gal4	61864-TRiP-TwdlS	4	NA	64	7	8	7.5
Baker-dsx[delta2]-Gal4	61864-TRiP-TwdlS	4	NA	65	7	7	7
Baker-dsx[delta2]-Gal4	61864-TRiP-TwdlS	4	NA	66	9	9	9
Baker-dsx[delta2]-Gal4	61864-TRiP-TwdlS	4	NA	67	8	9	8.5
Baker-dsx[delta2]-Gal4	61864-TRiP-TwdlS	4	NA	68	8	8	8
Baker-dsx[delta2]-Gal4	61864-TRiP-TwdlS	4	NA	69	7	7	7
Baker-dsx[delta2]-Gal4	61864-TRiP-TwdlS	4	NA	70	7	9	8
Baker-dsx[delta2]-Gal4	61864-TRiP-TwdlS	4	NA	71	7	9	8
Baker-dsx[delta2]-Gal4	61864-TRiP-TwdlS	4	NA	72	8	9	8.5
Baker-dsx[delta2]-Gal4	61864-TRiP-TwdlS	4	NA	73	9	8	8.5
Baker-dsx[delta2]-Gal4	61864-TRiP-TwdlS	4	NA	74	9	11	10
Baker-dsx[delta2]-Gal4	61864-TRiP-TwdlS	4	NA	75	10	7	8.5
Baker-dsx[delta2]-Gal4	61864-TRiP-TwdlS	4	NA	76	9	9	9
Baker-dsx[delta2]-Gal4	61864-TRiP-TwdlS	4	NA	77	8	7	7.5
Baker-dsx[delta2]-Gal4	61864-TRiP-TwdlS	4	NA	78	7	7	7
Baker-dsx[delta2]-Gal4	61864-TRiP-TwdlS	4	NA	79	10	6	8
Baker-dsx[delta2]-Gal4	61864-TRiP-TwdlS	4	NA	80	7	9	8
Baker-dsx[delta2]-Gal4	61864-TRiP-TwdlS	4	NA	81	8	9	8.5
Baker-dsx[delta2]-Gal4	61864-TRiP-TwdlS	4	NA	82	8	8	8
Baker-dsx[delta2]-Gal4	61864-TRiP-TwdlS	4	NA	83	9	8	8.5
Baker-dsx[delta2]-Gal4	61864-TRiP-TwdlS	4	NA	84	8	10	9
Baker-dsx[delta2]-Gal4	61864-TRiP-TwdlS	4	NA	85	9	9	9
Baker-dsx[delta2]-Gal4	61864-TRiP-TwdlS	4	NA	86	9	9	9
Baker-dsx[delta2]-Gal4	61864-TRiP-TwdlS	4	NA	87	5	7	6
Baker-dsx[delta2]-Gal4	61864-TRiP-TwdlS	4	NA	88	7	9	8
Baker-dsx[delta2]-Gal4	61864-TRiP-TwdlS	4	NA	89	10	8	9
Baker-dsx[delta2]-Gal4	61864-TRiP-TwdlS	4	NA	90	9	9	9
Baker-dsx[delta2]-Gal4	61864-TRiP-TwdlS	4	NA	91	9	9	9
Baker-dsx[delta2]-Gal4	61864-TRiP-TwdlS	4	NA	92	9	8	8.5
Baker-dsx[delta2]-Gal4	61864-TRiP-TwdlS	4	NA	93	9	10	9.5
Baker-dsx[delta2]-Gal4	61864-TRiP-TwdlS	4	NA	94	9	7	8
Baker-dsx[delta2]-Gal4	61864-TRiP-TwdlS	4	NA	95	7	8	7.5
Baker-dsx[delta2]-Gal4	61864-TRiP-TwdlS	4	NA	96	8	7	7.5
Baker-dsx[delta2]-Gal4	61864-TRiP-TwdlS	4	NA	97	8	5	6.5
Baker-dsx[delta2]-Gal4	61864-TRiP-TwdlS	4	NA	98	8	7	7.5
Baker-dsx[delta2]-Gal4	61864-TRiP-TwdlS	4	NA	99	7	6	6.5
Baker-dsx[delta2]-Gal4	61864-TRiP-TwdlS	4	NA	100	10	9	9.5
Goodwin-dsx-Gal4	25951-TRiP-pUf68	6	1	1	9	8	8.5
Goodwin-dsx-Gal4	25951-TRiP-pUf68	6	1	2	9	9	9
Goodwin-dsx-Gal4	25951-TRiP-pUf68	6	1	3	8	9	8.5
Goodwin-dsx-Gal4	25951-TRiP-pUf68	6	1	4	9	9	9
Goodwin-dsx-Gal4	25951-TRiP-pUf68	6	1	5	10	9	9.5
Goodwin-dsx-Gal4	25951-TRiP-pUf68	6	1	6	10	8	9
Goodwin-dsx-Gal4	25951-TRiP-pUf68	6	1	7	11	9	10
Goodwin-dsx-Gal4	25951-TRiP-pUf68	6	1	8	11	8	9.5
Goodwin-dsx-Gal4	25951-TRiP-pUf68	6	1	9	11	10	10.5
Goodwin-dsx-Gal4	25951-TRiP-pUf68	6	1	10	11	9	10
Goodwin-dsx-Gal4	25951-TRiP-pUf68	6	1	11	11	10	10.5
Goodwin-dsx-Gal4	25951-TRiP-pUf68	6	1	12	9	9	9
Goodwin-dsx-Gal4	25951-TRiP-pUf68	6	1	13	11	10	10.5
Goodwin-dsx-Gal4	25951-TRiP-pUf68	6	1	14	9	10	9.5
Goodwin-dsx-Gal4	25951-TRiP-pUf68	6	1	15	10	8	9
Goodwin-dsx-Gal4	25951-TRiP-pUf68	6	1	16	NA	10	10
Goodwin-dsx-Gal4	25951-TRiP-pUf68	6	1	17	9	10	9.5
Goodwin-dsx-Gal4	25951-TRiP-pUf68	6	1	18	NA	8	8
Goodwin-dsx-Gal4	25951-TRiP-pUf68	6	1	19	10	9	9.5
Goodwin-dsx-Gal4	25951-TRiP-pUf68	6	1	20	10	8	9
Goodwin-dsx-Gal4	25951-TRiP-pUf68	6	2	1	8	9	8.5
Goodwin-dsx-Gal4	25951-TRiP-pUf68	6	2	2	8	9	8.5
Goodwin-dsx-Gal4	25951-TRiP-pUf68	6	2	3	9	8	8.5
Goodwin-dsx-Gal4	25951-TRiP-pUf68	6	2	4	9	9	9
Goodwin-dsx-Gal4	25951-TRiP-pUf68	6	2	5	9	9	9
Goodwin-dsx-Gal4	25951-TRiP-pUf68	6	2	6	8	11	9.5
Goodwin-dsx-Gal4	25951-TRiP-pUf68	6	2	7	9	8	8.5
Goodwin-dsx-Gal4	25951-TRiP-pUf68	6	2	8	9	9	9
Goodwin-dsx-Gal4	25951-TRiP-pUf68	6	2	9	9	10	9.5
Goodwin-dsx-Gal4	25951-TRiP-pUf68	6	2	10	11	10	10.5
Goodwin-dsx-Gal4	25951-TRiP-pUf68	6	2	11	7	11	9
Goodwin-dsx-Gal4	25951-TRiP-pUf68	6	2	12	8	8	8
Goodwin-dsx-Gal4	25951-TRiP-pUf68	6	2	13	8	9	8.5
Goodwin-dsx-Gal4	25951-TRiP-pUf68	6	2	14	10	9	9.5
Goodwin-dsx-Gal4	25951-TRiP-pUf68	6	2	15	9	10	9.5
Goodwin-dsx-Gal4	25951-TRiP-pUf68	6	2	16	9	NA	9
Goodwin-dsx-Gal4	25951-TRiP-pUf68	6	2	17	9	9	9
Goodwin-dsx-Gal4	25951-TRiP-pUf68	6	2	18	10	11	10.5
Goodwin-dsx-Gal4	25951-TRiP-pUf68	6	2	19	9	9	9
Goodwin-dsx-Gal4	25951-TRiP-pUf68	6	2	20	10	10	10
Goodwin-dsx-Gal4	25951-TRiP-pUf68	6	2	21	9	9	9
Goodwin-dsx-Gal4	25951-TRiP-pUf68	6	2	22	9	10	9.5
Goodwin-dsx-Gal4	25951-TRiP-pUf68	6	2	23	9	10	9.5
Goodwin-dsx-Gal4	25951-TRiP-pUf68	6	2	24	9	9	9
Goodwin-dsx-Gal4	25951-TRiP-pUf68	6	3	1	8	10	9
Goodwin-dsx-Gal4	25951-TRiP-pUf68	6	3	2	10	9	9.5
Goodwin-dsx-Gal4	25951-TRiP-pUf68	6	3	3	10	9	9.5
Goodwin-dsx-Gal4	25951-TRiP-pUf68	6	3	4	8	8	8
Goodwin-dsx-Gal4	25951-TRiP-pUf68	6	3	5	11	10	10.5
Goodwin-dsx-Gal4	25951-TRiP-pUf68	6	3	6	9	11	10
Goodwin-dsx-Gal4	25951-TRiP-pUf68	6	3	7	9	10	9.5
Goodwin-dsx-Gal4	25951-TRiP-pUf68	6	3	8	11	10	10.5
Goodwin-dsx-Gal4	25951-TRiP-pUf68	6	3	9	9	12	10.5
Goodwin-dsx-Gal4	25951-TRiP-pUf68	6	3	10	10	10	10
Goodwin-dsx-Gal4	25951-TRiP-pUf68	6	3	11	11	10	10.5
Goodwin-dsx-Gal4	25951-TRiP-pUf68	6	3	12	9	8	8.5
Goodwin-dsx-Gal4	25951-TRiP-pUf68	6	3	13	9	9	9
Goodwin-dsx-Gal4	25951-TRiP-pUf68	6	3	14	9	10	9.5
Goodwin-dsx-Gal4	25951-TRiP-pUf68	6	3	15	10	10	10
Goodwin-dsx-Gal4	25951-TRiP-pUf68	6	3	16	10	10	10
Goodwin-dsx-Gal4	25951-TRiP-pUf68	6	3	17	10	9	9.5
Goodwin-dsx-Gal4	25951-TRiP-pUf68	6	3	18	9	9	9
Goodwin-dsx-Gal4	25951-TRiP-pUf68	6	3	19	10	7	8.5
Goodwin-dsx-Gal4	25951-TRiP-pUf68	6	3	20	10	10	10
Goodwin-dsx-Gal4	25951-TRiP-pUf68	6	3	21	10	10	10
Goodwin-dsx-Gal4	25951-TRiP-pUf68	6	3	22	11	10	10.5
Goodwin-dsx-Gal4	25951-TRiP-pUf68	6	3	23	9	9	9
Goodwin-dsx-Gal4	25951-TRiP-pUf68	6	3	24	8	9	8.5
Goodwin-dsx-Gal4	25951-TRiP-pUf68	6	3	25	10	9	9.5
Goodwin-dsx-Gal4	25951-TRiP-pUf68	6	4	1	8	9	8.5
Goodwin-dsx-Gal4	25951-TRiP-pUf68	6	4	2	10	10	10
Goodwin-dsx-Gal4	25951-TRiP-pUf68	6	4	3	10	10	10
Goodwin-dsx-Gal4	25951-TRiP-pUf68	6	4	4	10	10	10
Goodwin-dsx-Gal4	25951-TRiP-pUf68	6	4	5	10	10	10
Goodwin-dsx-Gal4	25951-TRiP-pUf68	6	4	6	11	10	10.5
Goodwin-dsx-Gal4	25951-TRiP-pUf68	6	4	7	11	10	10.5
Goodwin-dsx-Gal4	25951-TRiP-pUf68	6	4	8	10	9	9.5
Goodwin-dsx-Gal4	25951-TRiP-pUf68	6	4	9	10	11	10.5
Goodwin-dsx-Gal4	25951-TRiP-pUf68	6	4	10	10	10	10
Goodwin-dsx-Gal4	25951-TRiP-pUf68	6	4	11	11	11	11
Goodwin-dsx-Gal4	25951-TRiP-pUf68	6	4	12	10	10	10
Goodwin-dsx-Gal4	25951-TRiP-pUf68	6	4	13	9	10	9.5
Goodwin-dsx-Gal4	25951-TRiP-pUf68	6	4	14	10	9	9.5
Goodwin-dsx-Gal4	25951-TRiP-pUf68	6	4	15	9	8	8.5
Goodwin-dsx-Gal4	25951-TRiP-pUf68	6	4	16	8	9	8.5
Goodwin-dsx-Gal4	25951-TRiP-pUf68	6	4	17	9	10	9.5
Goodwin-dsx-Gal4	25951-TRiP-pUf68	6	4	18	8	10	9
Goodwin-dsx-Gal4	25951-TRiP-pUf68	6	4	19	10	10	10
Goodwin-dsx-Gal4	25951-TRiP-pUf68	6	4	20	NA	11	11
Goodwin-dsx-Gal4	25951-TRiP-pUf68	6	4	21	10	9	9.5
Goodwin-dsx-Gal4	25951-TRiP-pUf68	6	4	22	9	9	9
Goodwin-dsx-Gal4	25951-TRiP-pUf68	6	4	23	10	9	9.5
Goodwin-dsx-Gal4	25951-TRiP-pUf68	6	4	24	10	9	9.5
Goodwin-dsx-Gal4	25951-TRiP-pUf68	6	4	25	10	9	9.5
Goodwin-dsx-Gal4	29552-TRiP-scrib	6	1	1	9	9	9
Goodwin-dsx-Gal4	29552-TRiP-scrib	6	1	2	10	9	9.5
Goodwin-dsx-Gal4	29552-TRiP-scrib	6	1	3	8	10	9
Goodwin-dsx-Gal4	29552-TRiP-scrib	6	1	4	11	9	10
Goodwin-dsx-Gal4	29552-TRiP-scrib	6	1	5	9	9	9
Goodwin-dsx-Gal4	29552-TRiP-scrib	6	1	6	9	9	9
Goodwin-dsx-Gal4	29552-TRiP-scrib	6	1	7	9	9	9
Goodwin-dsx-Gal4	29552-TRiP-scrib	6	1	8	9	11	10
Goodwin-dsx-Gal4	29552-TRiP-scrib	6	1	9	9	9	9
Goodwin-dsx-Gal4	29552-TRiP-scrib	6	1	10	9	9	9
Goodwin-dsx-Gal4	29552-TRiP-scrib	6	1	11	10	9	9.5
Goodwin-dsx-Gal4	29552-TRiP-scrib	6	1	12	9	9	9
Goodwin-dsx-Gal4	29552-TRiP-scrib	6	1	13	10	9	9.5
Goodwin-dsx-Gal4	29552-TRiP-scrib	6	1	14	9	8	8.5
Goodwin-dsx-Gal4	29552-TRiP-scrib	6	1	15	8	9	8.5
Goodwin-dsx-Gal4	29552-TRiP-scrib	6	1	16	8	9	8.5
Goodwin-dsx-Gal4	29552-TRiP-scrib	6	1	17	10	11	10.5
Goodwin-dsx-Gal4	29552-TRiP-scrib	6	1	18	9	9	9
Goodwin-dsx-Gal4	29552-TRiP-scrib	6	1	19	10	9	9.5
Goodwin-dsx-Gal4	29552-TRiP-scrib	6	1	20	9	9	9
Goodwin-dsx-Gal4	29552-TRiP-scrib	6	1	21	10	9	9.5
Goodwin-dsx-Gal4	29552-TRiP-scrib	6	1	22	10	9	9.5
Goodwin-dsx-Gal4	29552-TRiP-scrib	6	1	23	9	10	9.5
Goodwin-dsx-Gal4	29552-TRiP-scrib	6	1	24	9	9	9
Goodwin-dsx-Gal4	29552-TRiP-scrib	6	1	25	9	9	9
Goodwin-dsx-Gal4	29552-TRiP-scrib	6	2	1	9	9	9
Goodwin-dsx-Gal4	29552-TRiP-scrib	6	2	2	9	11	10
Goodwin-dsx-Gal4	29552-TRiP-scrib	6	2	3	10	9	9.5
Goodwin-dsx-Gal4	29552-TRiP-scrib	6	2	4	10	9	9.5
Goodwin-dsx-Gal4	29552-TRiP-scrib	6	2	5	10	10	10
Goodwin-dsx-Gal4	29552-TRiP-scrib	6	2	6	10	10	10
Goodwin-dsx-Gal4	29552-TRiP-scrib	6	2	7	9	10	9.5
Goodwin-dsx-Gal4	29552-TRiP-scrib	6	2	8	10	9	9.5
Goodwin-dsx-Gal4	29552-TRiP-scrib	6	2	9	10	11	10.5
Goodwin-dsx-Gal4	29552-TRiP-scrib	6	2	10	10	9	9.5
Goodwin-dsx-Gal4	29552-TRiP-scrib	6	2	11	9	10	9.5
Goodwin-dsx-Gal4	29552-TRiP-scrib	6	2	12	10	9	9.5
Goodwin-dsx-Gal4	29552-TRiP-scrib	6	2	13	9	9	9
Goodwin-dsx-Gal4	29552-TRiP-scrib	6	2	14	9	10	9.5
Goodwin-dsx-Gal4	29552-TRiP-scrib	6	2	15	9	9	9
Goodwin-dsx-Gal4	29552-TRiP-scrib	6	2	16	9	9	9
Goodwin-dsx-Gal4	29552-TRiP-scrib	6	2	17	9	9	9
Goodwin-dsx-Gal4	29552-TRiP-scrib	6	2	18	9	9	9
Goodwin-dsx-Gal4	29552-TRiP-scrib	6	2	19	11	10	10.5
Goodwin-dsx-Gal4	29552-TRiP-scrib	6	2	20	9	9	9
Goodwin-dsx-Gal4	29552-TRiP-scrib	6	2	21	10	9	9.5
Goodwin-dsx-Gal4	29552-TRiP-scrib	6	2	22	9	10	9.5
Goodwin-dsx-Gal4	29552-TRiP-scrib	6	2	23	11	9	10
Goodwin-dsx-Gal4	29552-TRiP-scrib	6	2	24	8	9	8.5
Goodwin-dsx-Gal4	29552-TRiP-scrib	6	3	1	10	9	9.5
Goodwin-dsx-Gal4	29552-TRiP-scrib	6	3	2	9	9	9
Goodwin-dsx-Gal4	29552-TRiP-scrib	6	3	3	8	8	8
Goodwin-dsx-Gal4	29552-TRiP-scrib	6	3	4	10	10	10
Goodwin-dsx-Gal4	29552-TRiP-scrib	6	3	5	9	8	8.5
Goodwin-dsx-Gal4	29552-TRiP-scrib	6	3	6	9	11	10
Goodwin-dsx-Gal4	29552-TRiP-scrib	6	3	7	11	8	9.5
Goodwin-dsx-Gal4	29552-TRiP-scrib	6	3	8	9	9	9
Goodwin-dsx-Gal4	29552-TRiP-scrib	6	3	9	9	10	9.5
Goodwin-dsx-Gal4	29552-TRiP-scrib	6	3	10	10	9	9.5
Goodwin-dsx-Gal4	29552-TRiP-scrib	6	3	11	10	11	10.5
Goodwin-dsx-Gal4	29552-TRiP-scrib	6	3	12	10	9	9.5
Goodwin-dsx-Gal4	29552-TRiP-scrib	6	3	13	10	9	9.5
Goodwin-dsx-Gal4	29552-TRiP-scrib	6	3	14	8	9	8.5
Goodwin-dsx-Gal4	29552-TRiP-scrib	6	3	15	9	9	9
Goodwin-dsx-Gal4	29552-TRiP-scrib	6	3	16	9	10	9.5
Goodwin-dsx-Gal4	29552-TRiP-scrib	6	3	17	10	10	10
Goodwin-dsx-Gal4	29552-TRiP-scrib	6	3	18	10	9	9.5
Goodwin-dsx-Gal4	29552-TRiP-scrib	6	3	19	9	9	9
Goodwin-dsx-Gal4	29552-TRiP-scrib	6	3	20	8	12	10
Goodwin-dsx-Gal4	29552-TRiP-scrib	6	3	21	9	9	9
Goodwin-dsx-Gal4	29552-TRiP-scrib	6	3	22	9	10	9.5
Goodwin-dsx-Gal4	29552-TRiP-scrib	6	3	23	9	10	9.5
Goodwin-dsx-Gal4	29552-TRiP-scrib	6	4	1	10	8	9
Goodwin-dsx-Gal4	29552-TRiP-scrib	6	4	2	9	9	9
Goodwin-dsx-Gal4	29552-TRiP-scrib	6	4	3	9	8	8.5
Goodwin-dsx-Gal4	29552-TRiP-scrib	6	4	4	10	9	9.5
Goodwin-dsx-Gal4	29552-TRiP-scrib	6	4	5	10	10	10
Goodwin-dsx-Gal4	29552-TRiP-scrib	6	4	6	8	10	9
Goodwin-dsx-Gal4	29552-TRiP-scrib	6	4	7	9	9	9
Goodwin-dsx-Gal4	29552-TRiP-scrib	6	4	8	NA	9	9
Goodwin-dsx-Gal4	29552-TRiP-scrib	6	4	9	10	9	9.5
Goodwin-dsx-Gal4	29552-TRiP-scrib	6	4	10	9	8	8.5
Goodwin-dsx-Gal4	29552-TRiP-scrib	6	4	11	8	8	8
Goodwin-dsx-Gal4	29552-TRiP-scrib	6	4	12	10	10	10
Goodwin-dsx-Gal4	29552-TRiP-scrib	6	4	13	10	11	10.5
Goodwin-dsx-Gal4	29552-TRiP-scrib	6	4	14	9	8	8.5
Goodwin-dsx-Gal4	29552-TRiP-scrib	6	4	15	9	10	9.5
Goodwin-dsx-Gal4	29552-TRiP-scrib	6	4	16	9	9	9
Goodwin-dsx-Gal4	29552-TRiP-scrib	6	4	17	9	9	9
Goodwin-dsx-Gal4	29552-TRiP-scrib	6	4	18	9	9	9
Goodwin-dsx-Gal4	29552-TRiP-scrib	6	4	19	10	9	9.5
Goodwin-dsx-Gal4	29552-TRiP-scrib	6	4	20	9	10	9.5
Goodwin-dsx-Gal4	29552-TRiP-scrib	6	4	21	9	9	9
Goodwin-dsx-Gal4	29552-TRiP-scrib	6	4	22	10	9	9.5
Goodwin-dsx-Gal4	29552-TRiP-scrib	6	4	23	9	9	9
Goodwin-dsx-Gal4	29552-TRiP-scrib	6	4	24	9	9	9
Goodwin-dsx-Gal4	29552-TRiP-scrib	6	4	25	9	10	9.5
Goodwin-dsx-Gal4	31960-TRiP-Dsp1	6	1	1	10	10	10
Goodwin-dsx-Gal4	31960-TRiP-Dsp1	6	1	2	10	9	9.5
Goodwin-dsx-Gal4	31960-TRiP-Dsp1	6	1	3	9	10	9.5
Goodwin-dsx-Gal4	31960-TRiP-Dsp1	6	1	4	11	11	11
Goodwin-dsx-Gal4	31960-TRiP-Dsp1	6	1	5	10	10	10
Goodwin-dsx-Gal4	31960-TRiP-Dsp1	6	1	6	9	9	9
Goodwin-dsx-Gal4	31960-TRiP-Dsp1	6	1	7	10	9	9.5
Goodwin-dsx-Gal4	31960-TRiP-Dsp1	6	1	8	10	9	9.5
Goodwin-dsx-Gal4	31960-TRiP-Dsp1	6	1	9	10	9	9.5
Goodwin-dsx-Gal4	31960-TRiP-Dsp1	6	1	10	9	9	9
Goodwin-dsx-Gal4	31960-TRiP-Dsp1	6	1	11	9	8	8.5
Goodwin-dsx-Gal4	31960-TRiP-Dsp1	6	1	12	9	11	10
Goodwin-dsx-Gal4	31960-TRiP-Dsp1	6	1	13	11	9	10
Goodwin-dsx-Gal4	31960-TRiP-Dsp1	6	1	14	9	9	9
Goodwin-dsx-Gal4	31960-TRiP-Dsp1	6	1	15	NA	9	9
Goodwin-dsx-Gal4	31960-TRiP-Dsp1	6	1	16	9	8	8.5
Goodwin-dsx-Gal4	31960-TRiP-Dsp1	6	1	17	9	NA	9
Goodwin-dsx-Gal4	31960-TRiP-Dsp1	6	1	18	9	10	9.5
Goodwin-dsx-Gal4	31960-TRiP-Dsp1	6	1	19	9	8	8.5
Goodwin-dsx-Gal4	31960-TRiP-Dsp1	6	1	20	NA	9	9
Goodwin-dsx-Gal4	31960-TRiP-Dsp1	6	1	21	10	8	9
Goodwin-dsx-Gal4	31960-TRiP-Dsp1	6	1	22	NA	10	10
Goodwin-dsx-Gal4	31960-TRiP-Dsp1	6	1	23	10	10	10
Goodwin-dsx-Gal4	31960-TRiP-Dsp1	6	1	24	NA	10	10
Goodwin-dsx-Gal4	31960-TRiP-Dsp1	6	1	25	11	10	10.5
Goodwin-dsx-Gal4	31960-TRiP-Dsp1	6	1	26	10	NA	10
Goodwin-dsx-Gal4	31960-TRiP-Dsp1	6	2	1	9	8	8.5
Goodwin-dsx-Gal4	31960-TRiP-Dsp1	6	2	2	10	10	10
Goodwin-dsx-Gal4	31960-TRiP-Dsp1	6	2	3	9	10	9.5
Goodwin-dsx-Gal4	31960-TRiP-Dsp1	6	2	4	10	10	10
Goodwin-dsx-Gal4	31960-TRiP-Dsp1	6	2	5	10	9	9.5
Goodwin-dsx-Gal4	31960-TRiP-Dsp1	6	2	6	10	NA	10
Goodwin-dsx-Gal4	31960-TRiP-Dsp1	6	2	7	10	10	10
Goodwin-dsx-Gal4	31960-TRiP-Dsp1	6	2	8	9	8	8.5
Goodwin-dsx-Gal4	31960-TRiP-Dsp1	6	2	9	9	8	8.5
Goodwin-dsx-Gal4	31960-TRiP-Dsp1	6	2	10	9	9	9
Goodwin-dsx-Gal4	31960-TRiP-Dsp1	6	2	11	10	9	9.5
Goodwin-dsx-Gal4	31960-TRiP-Dsp1	6	2	12	9	10	9.5
Goodwin-dsx-Gal4	31960-TRiP-Dsp1	6	2	13	9	9	9
Goodwin-dsx-Gal4	31960-TRiP-Dsp1	6	2	14	10	NA	10
Goodwin-dsx-Gal4	31960-TRiP-Dsp1	6	2	15	9	11	10
Goodwin-dsx-Gal4	31960-TRiP-Dsp1	6	2	16	9	10	9.5
Goodwin-dsx-Gal4	31960-TRiP-Dsp1	6	2	17	10	NA	10
Goodwin-dsx-Gal4	31960-TRiP-Dsp1	6	2	18	9	NA	9
Goodwin-dsx-Gal4	31960-TRiP-Dsp1	6	2	19	9	9	9
Goodwin-dsx-Gal4	31960-TRiP-Dsp1	6	2	20	10	NA	10
Goodwin-dsx-Gal4	31960-TRiP-Dsp1	6	2	21	NA	10	10
Goodwin-dsx-Gal4	31960-TRiP-Dsp1	6	2	22	8	9	8.5
Goodwin-dsx-Gal4	31960-TRiP-Dsp1	6	3	1	9	NA	9
Goodwin-dsx-Gal4	31960-TRiP-Dsp1	6	3	2	11	9	10
Goodwin-dsx-Gal4	31960-TRiP-Dsp1	6	3	3	9	9	9
Goodwin-dsx-Gal4	31960-TRiP-Dsp1	6	3	4	9	9	9
Goodwin-dsx-Gal4	31960-TRiP-Dsp1	6	3	5	9	9	9
Goodwin-dsx-Gal4	31960-TRiP-Dsp1	6	3	6	9	9	9
Goodwin-dsx-Gal4	31960-TRiP-Dsp1	6	3	7	9	10	9.5
Goodwin-dsx-Gal4	31960-TRiP-Dsp1	6	3	8	8	10	9
Goodwin-dsx-Gal4	31960-TRiP-Dsp1	6	3	9	9	8	8.5
Goodwin-dsx-Gal4	31960-TRiP-Dsp1	6	3	10	10	NA	10
Goodwin-dsx-Gal4	31960-TRiP-Dsp1	6	3	11	9	9	9
Goodwin-dsx-Gal4	31960-TRiP-Dsp1	6	3	12	9	NA	9
Goodwin-dsx-Gal4	31960-TRiP-Dsp1	6	3	13	10	10	10
Goodwin-dsx-Gal4	31960-TRiP-Dsp1	6	3	14	10	9	9.5
Goodwin-dsx-Gal4	31960-TRiP-Dsp1	6	3	15	8	9	8.5
Goodwin-dsx-Gal4	31960-TRiP-Dsp1	6	3	16	10	9	9.5
Goodwin-dsx-Gal4	31960-TRiP-Dsp1	6	3	17	11	10	10.5
Goodwin-dsx-Gal4	31960-TRiP-Dsp1	6	3	18	10	NA	10
Goodwin-dsx-Gal4	31960-TRiP-Dsp1	6	3	19	9	10	9.5
Goodwin-dsx-Gal4	31960-TRiP-Dsp1	6	3	20	8	NA	8
Goodwin-dsx-Gal4	31960-TRiP-Dsp1	6	3	21	9	NA	9
Goodwin-dsx-Gal4	31960-TRiP-Dsp1	6	3	22	10	10	10
Goodwin-dsx-Gal4	31960-TRiP-Dsp1	6	3	23	10	11	10.5
Goodwin-dsx-Gal4	31960-TRiP-Dsp1	6	3	24	10	9	9.5
Goodwin-dsx-Gal4	31960-TRiP-Dsp1	6	3	25	9	NA	9
Goodwin-dsx-Gal4	31960-TRiP-Dsp1	6	3	26	9	10	9.5
Goodwin-dsx-Gal4	31960-TRiP-Dsp1	6	4	1	11	9	10
Goodwin-dsx-Gal4	31960-TRiP-Dsp1	6	4	2	9	8	8.5
Goodwin-dsx-Gal4	31960-TRiP-Dsp1	6	4	3	10	8	9
Goodwin-dsx-Gal4	31960-TRiP-Dsp1	6	4	4	9	9	9
Goodwin-dsx-Gal4	31960-TRiP-Dsp1	6	4	5	10	9	9.5
Goodwin-dsx-Gal4	31960-TRiP-Dsp1	6	4	6	10	11	10.5
Goodwin-dsx-Gal4	31960-TRiP-Dsp1	6	4	7	10	NA	10
Goodwin-dsx-Gal4	31960-TRiP-Dsp1	6	4	8	8	9	8.5
Goodwin-dsx-Gal4	31960-TRiP-Dsp1	6	4	9	8	10	9
Goodwin-dsx-Gal4	31960-TRiP-Dsp1	6	4	10	9	NA	9
Goodwin-dsx-Gal4	31960-TRiP-Dsp1	6	4	11	10	10	10
Goodwin-dsx-Gal4	31960-TRiP-Dsp1	6	4	12	9	9	9
Goodwin-dsx-Gal4	31960-TRiP-Dsp1	6	4	13	10	8	9
Goodwin-dsx-Gal4	31960-TRiP-Dsp1	6	4	14	8	9	8.5
Goodwin-dsx-Gal4	31960-TRiP-Dsp1	6	4	15	9	10	9.5
Goodwin-dsx-Gal4	31960-TRiP-Dsp1	6	4	16	8	10	9
Goodwin-dsx-Gal4	31960-TRiP-Dsp1	6	4	17	8	9	8.5
Goodwin-dsx-Gal4	31960-TRiP-Dsp1	6	4	18	9	9	9
Goodwin-dsx-Gal4	31960-TRiP-Dsp1	6	4	19	8	NA	8
Goodwin-dsx-Gal4	31960-TRiP-Dsp1	6	4	20	9	9	9
Goodwin-dsx-Gal4	31960-TRiP-Dsp1	6	4	21	10	9	9.5
Goodwin-dsx-Gal4	31960-TRiP-Dsp1	6	4	22	10	9	9.5
Goodwin-dsx-Gal4	31960-TRiP-Dsp1	6	4	23	9	NA	9
Goodwin-dsx-Gal4	31960-TRiP-Dsp1	6	4	24	10	NA	10
Goodwin-dsx-Gal4	34785-TRiP-pUf68	6	1	1	11	10	10.5
Goodwin-dsx-Gal4	34785-TRiP-pUf68	6	1	2	10	10	10
Goodwin-dsx-Gal4	34785-TRiP-pUf68	6	1	3	9	10	9.5
Goodwin-dsx-Gal4	34785-TRiP-pUf68	6	1	4	9	10	9.5
Goodwin-dsx-Gal4	34785-TRiP-pUf68	6	1	5	9	10	9.5
Goodwin-dsx-Gal4	34785-TRiP-pUf68	6	1	6	10	9	9.5
Goodwin-dsx-Gal4	34785-TRiP-pUf68	6	1	7	9	11	10
Goodwin-dsx-Gal4	34785-TRiP-pUf68	6	1	8	10	10	10
Goodwin-dsx-Gal4	34785-TRiP-pUf68	6	1	9	9	10	9.5
Goodwin-dsx-Gal4	34785-TRiP-pUf68	6	1	10	11	10	10.5
Goodwin-dsx-Gal4	34785-TRiP-pUf68	6	1	11	8	9	8.5
Goodwin-dsx-Gal4	34785-TRiP-pUf68	6	1	12	10	7	8.5
Goodwin-dsx-Gal4	34785-TRiP-pUf68	6	1	13	9	9	9
Goodwin-dsx-Gal4	34785-TRiP-pUf68	6	1	14	8	9	8.5
Goodwin-dsx-Gal4	34785-TRiP-pUf68	6	1	15	8	11	9.5
Goodwin-dsx-Gal4	34785-TRiP-pUf68	6	1	16	9	9	9
Goodwin-dsx-Gal4	34785-TRiP-pUf68	6	1	17	9	8	8.5
Goodwin-dsx-Gal4	34785-TRiP-pUf68	6	1	18	11	9	10
Goodwin-dsx-Gal4	34785-TRiP-pUf68	6	1	19	10	10	10
Goodwin-dsx-Gal4	34785-TRiP-pUf68	6	1	20	7	11	9
Goodwin-dsx-Gal4	34785-TRiP-pUf68	6	1	21	9	10	9.5
Goodwin-dsx-Gal4	34785-TRiP-pUf68	6	1	22	10	10	10
Goodwin-dsx-Gal4	34785-TRiP-pUf68	6	2	1	11	9	10
Goodwin-dsx-Gal4	34785-TRiP-pUf68	6	2	2	9	9	9
Goodwin-dsx-Gal4	34785-TRiP-pUf68	6	2	3	10	9	9.5
Goodwin-dsx-Gal4	34785-TRiP-pUf68	6	2	4	10	11	10.5
Goodwin-dsx-Gal4	34785-TRiP-pUf68	6	2	5	9	9	9
Goodwin-dsx-Gal4	34785-TRiP-pUf68	6	2	6	10	9	9.5
Goodwin-dsx-Gal4	34785-TRiP-pUf68	6	2	7	8	9	8.5
Goodwin-dsx-Gal4	34785-TRiP-pUf68	6	2	8	9	10	9.5
Goodwin-dsx-Gal4	34785-TRiP-pUf68	6	2	9	11	11	11
Goodwin-dsx-Gal4	34785-TRiP-pUf68	6	2	10	10	9	9.5
Goodwin-dsx-Gal4	34785-TRiP-pUf68	6	2	11	11	10	10.5
Goodwin-dsx-Gal4	34785-TRiP-pUf68	6	2	12	11	9	10
Goodwin-dsx-Gal4	34785-TRiP-pUf68	6	2	13	8	8	8
Goodwin-dsx-Gal4	34785-TRiP-pUf68	6	2	14	10	11	10.5
Goodwin-dsx-Gal4	34785-TRiP-pUf68	6	2	15	10	9	9.5
Goodwin-dsx-Gal4	34785-TRiP-pUf68	6	2	16	10	11	10.5
Goodwin-dsx-Gal4	34785-TRiP-pUf68	6	2	17	9	10	9.5
Goodwin-dsx-Gal4	34785-TRiP-pUf68	6	2	18	12	NA	12
Goodwin-dsx-Gal4	34785-TRiP-pUf68	6	2	19	8	11	9.5
Goodwin-dsx-Gal4	34785-TRiP-pUf68	6	2	20	9	10	9.5
Goodwin-dsx-Gal4	34785-TRiP-pUf68	6	2	21	9	10	9.5
Goodwin-dsx-Gal4	34785-TRiP-pUf68	6	2	22	9	10	9.5
Goodwin-dsx-Gal4	34785-TRiP-pUf68	6	2	23	9	9	9
Goodwin-dsx-Gal4	34785-TRiP-pUf68	6	2	24	10	8	9
Goodwin-dsx-Gal4	34785-TRiP-pUf68	6	2	25	8	9	8.5
Goodwin-dsx-Gal4	34785-TRiP-pUf68	6	2	26	8	9	8.5
Goodwin-dsx-Gal4	34785-TRiP-pUf68	6	2	27	10	9	9.5
Goodwin-dsx-Gal4	34785-TRiP-pUf68	6	3	1	9	10	9.5
Goodwin-dsx-Gal4	34785-TRiP-pUf68	6	3	2	10	10	10
Goodwin-dsx-Gal4	34785-TRiP-pUf68	6	3	3	11	10	10.5
Goodwin-dsx-Gal4	34785-TRiP-pUf68	6	3	4	11	10	10.5
Goodwin-dsx-Gal4	34785-TRiP-pUf68	6	3	5	8	9	8.5
Goodwin-dsx-Gal4	34785-TRiP-pUf68	6	3	6	9	10	9.5
Goodwin-dsx-Gal4	34785-TRiP-pUf68	6	3	7	9	9	9
Goodwin-dsx-Gal4	34785-TRiP-pUf68	6	3	8	10	11	10.5
Goodwin-dsx-Gal4	34785-TRiP-pUf68	6	3	9	10	11	10.5
Goodwin-dsx-Gal4	34785-TRiP-pUf68	6	3	10	10	10	10
Goodwin-dsx-Gal4	34785-TRiP-pUf68	6	3	11	9	9	9
Goodwin-dsx-Gal4	34785-TRiP-pUf68	6	3	12	9	10	9.5
Goodwin-dsx-Gal4	34785-TRiP-pUf68	6	3	13	11	9	10
Goodwin-dsx-Gal4	34785-TRiP-pUf68	6	3	14	10	11	10.5
Goodwin-dsx-Gal4	34785-TRiP-pUf68	6	3	15	9	10	9.5
Goodwin-dsx-Gal4	34785-TRiP-pUf68	6	3	16	8	10	9
Goodwin-dsx-Gal4	34785-TRiP-pUf68	6	3	17	11	10	10.5
Goodwin-dsx-Gal4	34785-TRiP-pUf68	6	3	18	10	11	10.5
Goodwin-dsx-Gal4	34785-TRiP-pUf68	6	3	19	9	10	9.5
Goodwin-dsx-Gal4	34785-TRiP-pUf68	6	3	20	10	9	9.5
Goodwin-dsx-Gal4	34785-TRiP-pUf68	6	3	21	10	9	9.5
Goodwin-dsx-Gal4	34785-TRiP-pUf68	6	3	22	9	10	9.5
Goodwin-dsx-Gal4	34785-TRiP-pUf68	6	3	23	10	11	10.5
Goodwin-dsx-Gal4	34785-TRiP-pUf68	6	3	24	10	10	10
Goodwin-dsx-Gal4	34785-TRiP-pUf68	6	3	25	8	10	9
Goodwin-dsx-Gal4	34785-TRiP-pUf68	6	4	1	10	8	9
Goodwin-dsx-Gal4	34785-TRiP-pUf68	6	4	2	9	10	9.5
Goodwin-dsx-Gal4	34785-TRiP-pUf68	6	4	3	11	10	10.5
Goodwin-dsx-Gal4	34785-TRiP-pUf68	6	4	4	9	9	9
Goodwin-dsx-Gal4	34785-TRiP-pUf68	6	4	5	9	8	8.5
Goodwin-dsx-Gal4	34785-TRiP-pUf68	6	4	6	10	9	9.5
Goodwin-dsx-Gal4	34785-TRiP-pUf68	6	4	7	11	10	10.5
Goodwin-dsx-Gal4	34785-TRiP-pUf68	6	4	8	10	11	10.5
Goodwin-dsx-Gal4	34785-TRiP-pUf68	6	4	9	NA	10	10
Goodwin-dsx-Gal4	34785-TRiP-pUf68	6	4	10	8	10	9
Goodwin-dsx-Gal4	34785-TRiP-pUf68	6	4	11	9	9	9
Goodwin-dsx-Gal4	34785-TRiP-pUf68	6	4	12	9	9	9
Goodwin-dsx-Gal4	34785-TRiP-pUf68	6	4	13	9	9	9
Goodwin-dsx-Gal4	34785-TRiP-pUf68	6	4	14	10	9	9.5
Goodwin-dsx-Gal4	34785-TRiP-pUf68	6	4	15	8	10	9
Goodwin-dsx-Gal4	34785-TRiP-pUf68	6	4	16	9	9	9
Goodwin-dsx-Gal4	34785-TRiP-pUf68	6	4	17	10	10	10
Goodwin-dsx-Gal4	34785-TRiP-pUf68	6	4	18	9	11	10
Goodwin-dsx-Gal4	34785-TRiP-pUf68	6	4	19	9	10	9.5
Goodwin-dsx-Gal4	34785-TRiP-pUf68	6	4	20	10	9	9.5
Goodwin-dsx-Gal4	34785-TRiP-pUf68	6	4	21	10	9	9.5
Goodwin-dsx-Gal4	34785-TRiP-pUf68	6	4	22	9	10	9.5
Goodwin-dsx-Gal4	34785-TRiP-pUf68	6	4	23	9	10	9.5
Goodwin-dsx-Gal4	34785-TRiP-pUf68	6	4	24	10	11	10.5
Goodwin-dsx-Gal4	34785-TRiP-pUf68	6	4	25	9	8	8.5
Goodwin-dsx-Gal4	34785-TRiP-pUf68	6	4	26	9	9	9
Goodwin-dsx-Gal4	35786-TRiP-GFP	6	1	1	9	10	9.5
Goodwin-dsx-Gal4	35786-TRiP-GFP	6	1	2	9	10	9.5
Goodwin-dsx-Gal4	35786-TRiP-GFP	6	1	3	10	10	10
Goodwin-dsx-Gal4	35786-TRiP-GFP	6	1	4	10	9	9.5
Goodwin-dsx-Gal4	35786-TRiP-GFP	6	1	5	9	8	8.5
Goodwin-dsx-Gal4	35786-TRiP-GFP	6	1	6	9	9	9
Goodwin-dsx-Gal4	35786-TRiP-GFP	6	1	7	9	10	9.5
Goodwin-dsx-Gal4	35786-TRiP-GFP	6	1	8	10	8	9
Goodwin-dsx-Gal4	35786-TRiP-GFP	6	1	9	9	8	8.5
Goodwin-dsx-Gal4	35786-TRiP-GFP	6	1	10	9	9	9
Goodwin-dsx-Gal4	35786-TRiP-GFP	6	1	11	10	NA	10
Goodwin-dsx-Gal4	35786-TRiP-GFP	6	1	12	9	10	9.5
Goodwin-dsx-Gal4	35786-TRiP-GFP	6	1	13	10	9	9.5
Goodwin-dsx-Gal4	35786-TRiP-GFP	6	1	14	10	NA	10
Goodwin-dsx-Gal4	35786-TRiP-GFP	6	1	15	9	10	9.5
Goodwin-dsx-Gal4	35786-TRiP-GFP	6	1	16	10	10	10
Goodwin-dsx-Gal4	35786-TRiP-GFP	6	1	17	8	11	9.5
Goodwin-dsx-Gal4	35786-TRiP-GFP	6	1	18	8	10	9
Goodwin-dsx-Gal4	35786-TRiP-GFP	6	1	19	10	9	9.5
Goodwin-dsx-Gal4	35786-TRiP-GFP	6	1	20	10	9	9.5
Goodwin-dsx-Gal4	35786-TRiP-GFP	6	1	21	9	8	8.5
Goodwin-dsx-Gal4	35786-TRiP-GFP	6	1	22	10	9	9.5
Goodwin-dsx-Gal4	35786-TRiP-GFP	6	1	23	9	9	9
Goodwin-dsx-Gal4	35786-TRiP-GFP	6	1	24	10	10	10
Goodwin-dsx-Gal4	35786-TRiP-GFP	6	2	1	9	9	9
Goodwin-dsx-Gal4	35786-TRiP-GFP	6	2	2	9	10	9.5
Goodwin-dsx-Gal4	35786-TRiP-GFP	6	2	3	9	10	9.5
Goodwin-dsx-Gal4	35786-TRiP-GFP	6	2	4	10	9	9.5
Goodwin-dsx-Gal4	35786-TRiP-GFP	6	2	5	9	10	9.5
Goodwin-dsx-Gal4	35786-TRiP-GFP	6	2	6	10	10	10
Goodwin-dsx-Gal4	35786-TRiP-GFP	6	2	7	11	10	10.5
Goodwin-dsx-Gal4	35786-TRiP-GFP	6	2	8	11	9	10
Goodwin-dsx-Gal4	35786-TRiP-GFP	6	2	9	11	9	10
Goodwin-dsx-Gal4	35786-TRiP-GFP	6	2	10	11	10	10.5
Goodwin-dsx-Gal4	35786-TRiP-GFP	6	2	11	8	11	9.5
Goodwin-dsx-Gal4	35786-TRiP-GFP	6	2	12	NA	10	10
Goodwin-dsx-Gal4	35786-TRiP-GFP	6	2	13	10	10	10
Goodwin-dsx-Gal4	35786-TRiP-GFP	6	2	14	10	9	9.5
Goodwin-dsx-Gal4	35786-TRiP-GFP	6	2	15	10	10	10
Goodwin-dsx-Gal4	35786-TRiP-GFP	6	2	16	9	9	9
Goodwin-dsx-Gal4	35786-TRiP-GFP	6	2	17	8	8	8
Goodwin-dsx-Gal4	35786-TRiP-GFP	6	2	18	10	10	10
Goodwin-dsx-Gal4	35786-TRiP-GFP	6	2	19	9	8	8.5
Goodwin-dsx-Gal4	35786-TRiP-GFP	6	2	20	10	11	10.5
Goodwin-dsx-Gal4	35786-TRiP-GFP	6	2	21	9	11	10
Goodwin-dsx-Gal4	35786-TRiP-GFP	6	2	22	10	NA	10
Goodwin-dsx-Gal4	35786-TRiP-GFP	6	2	23	10	10	10
Goodwin-dsx-Gal4	35786-TRiP-GFP	6	2	24	11	NA	11
Goodwin-dsx-Gal4	35786-TRiP-GFP	6	3	1	10	11	10.5
Goodwin-dsx-Gal4	35786-TRiP-GFP	6	3	2	9	9	9
Goodwin-dsx-Gal4	35786-TRiP-GFP	6	3	3	10	9	9.5
Goodwin-dsx-Gal4	35786-TRiP-GFP	6	3	4	9	10	9.5
Goodwin-dsx-Gal4	35786-TRiP-GFP	6	3	5	10	8	9
Goodwin-dsx-Gal4	35786-TRiP-GFP	6	3	6	10	10	10
Goodwin-dsx-Gal4	35786-TRiP-GFP	6	3	7	9	11	10
Goodwin-dsx-Gal4	35786-TRiP-GFP	6	3	8	10	10	10
Goodwin-dsx-Gal4	35786-TRiP-GFP	6	3	9	9	9	9
Goodwin-dsx-Gal4	35786-TRiP-GFP	6	3	10	10	NA	10
Goodwin-dsx-Gal4	35786-TRiP-GFP	6	3	11	10	10	10
Goodwin-dsx-Gal4	35786-TRiP-GFP	6	3	12	9	10	9.5
Goodwin-dsx-Gal4	35786-TRiP-GFP	6	3	13	10	9	9.5
Goodwin-dsx-Gal4	35786-TRiP-GFP	6	3	14	10	10	10
Goodwin-dsx-Gal4	35786-TRiP-GFP	6	3	15	10	10	10
Goodwin-dsx-Gal4	35786-TRiP-GFP	6	3	16	9	11	10
Goodwin-dsx-Gal4	35786-TRiP-GFP	6	3	17	10	10	10
Goodwin-dsx-Gal4	35786-TRiP-GFP	6	3	18	9	10	9.5
Goodwin-dsx-Gal4	35786-TRiP-GFP	6	3	19	10	9	9.5
Goodwin-dsx-Gal4	35786-TRiP-GFP	6	3	20	9	8	8.5
Goodwin-dsx-Gal4	35786-TRiP-GFP	6	3	21	8	10	9
Goodwin-dsx-Gal4	35786-TRiP-GFP	6	3	22	10	NA	10
Goodwin-dsx-Gal4	35786-TRiP-GFP	6	4	1	9	9	9
Goodwin-dsx-Gal4	35786-TRiP-GFP	6	4	2	9	8	8.5
Goodwin-dsx-Gal4	35786-TRiP-GFP	6	4	3	8	NA	8
Goodwin-dsx-Gal4	35786-TRiP-GFP	6	4	4	NA	10	10
Goodwin-dsx-Gal4	35786-TRiP-GFP	6	4	5	8	9	8.5
Goodwin-dsx-Gal4	35786-TRiP-GFP	6	4	6	8	9	8.5
Goodwin-dsx-Gal4	35786-TRiP-GFP	6	4	7	8	10	9
Goodwin-dsx-Gal4	35786-TRiP-GFP	6	4	8	8	9	8.5
Goodwin-dsx-Gal4	35786-TRiP-GFP	6	4	9	10	10	10
Goodwin-dsx-Gal4	35786-TRiP-GFP	6	4	10	11	10	10.5
Goodwin-dsx-Gal4	35786-TRiP-GFP	6	4	11	8	NA	8
Goodwin-dsx-Gal4	35786-TRiP-GFP	6	4	12	10	10	10
Goodwin-dsx-Gal4	35786-TRiP-GFP	6	4	13	11	10	10.5
Goodwin-dsx-Gal4	35786-TRiP-GFP	6	4	14	10	10	10
Goodwin-dsx-Gal4	35786-TRiP-GFP	6	4	15	10	9	9.5
Goodwin-dsx-Gal4	35786-TRiP-GFP	6	4	16	9	NA	9
Goodwin-dsx-Gal4	35786-TRiP-GFP	6	4	17	10	8	9
Goodwin-dsx-Gal4	35786-TRiP-GFP	6	4	18	10	10	10
Goodwin-dsx-Gal4	35786-TRiP-GFP	6	4	19	10	11	10.5
Goodwin-dsx-Gal4	35786-TRiP-GFP	6	4	20	10	9	9.5
Goodwin-dsx-Gal4	35786-TRiP-GFP	6	4	21	9	9	9
Goodwin-dsx-Gal4	35786-TRiP-GFP	6	4	22	9	10	9.5
Goodwin-dsx-Gal4	35786-TRiP-GFP	6	4	23	10	9	9.5
Goodwin-dsx-Gal4	35786-TRiP-GFP	6	4	24	9	9	9
Goodwin-dsx-Gal4	35788-TRiP-Luciferase	6	1	1	11	10	10.5
Goodwin-dsx-Gal4	35788-TRiP-Luciferase	6	1	2	8	10	9
Goodwin-dsx-Gal4	35788-TRiP-Luciferase	6	1	3	10	9	9.5
Goodwin-dsx-Gal4	35788-TRiP-Luciferase	6	1	4	9	10	9.5
Goodwin-dsx-Gal4	35788-TRiP-Luciferase	6	1	5	9	11	10
Goodwin-dsx-Gal4	35788-TRiP-Luciferase	6	1	6	9	10	9.5
Goodwin-dsx-Gal4	35788-TRiP-Luciferase	6	1	7	10	8	9
Goodwin-dsx-Gal4	35788-TRiP-Luciferase	6	1	8	8	9	8.5
Goodwin-dsx-Gal4	35788-TRiP-Luciferase	6	1	9	9	9	9
Goodwin-dsx-Gal4	35788-TRiP-Luciferase	6	1	10	9	8	8.5
Goodwin-dsx-Gal4	35788-TRiP-Luciferase	6	1	11	9	10	9.5
Goodwin-dsx-Gal4	35788-TRiP-Luciferase	6	1	12	11	8	9.5
Goodwin-dsx-Gal4	35788-TRiP-Luciferase	6	1	13	9	NA	9
Goodwin-dsx-Gal4	35788-TRiP-Luciferase	6	1	14	NA	8	8
Goodwin-dsx-Gal4	35788-TRiP-Luciferase	6	1	15	9	10	9.5
Goodwin-dsx-Gal4	35788-TRiP-Luciferase	6	1	16	9	NA	9
Goodwin-dsx-Gal4	35788-TRiP-Luciferase	6	1	17	9	9	9
Goodwin-dsx-Gal4	35788-TRiP-Luciferase	6	1	18	9	10	9.5
Goodwin-dsx-Gal4	35788-TRiP-Luciferase	6	1	19	8	9	8.5
Goodwin-dsx-Gal4	35788-TRiP-Luciferase	6	1	20	10	9	9.5
Goodwin-dsx-Gal4	35788-TRiP-Luciferase	6	1	21	10	9	9.5
Goodwin-dsx-Gal4	35788-TRiP-Luciferase	6	1	22	9	9	9
Goodwin-dsx-Gal4	35788-TRiP-Luciferase	6	1	23	12	9	10.5
Goodwin-dsx-Gal4	35788-TRiP-Luciferase	6	1	24	9	11	10
Goodwin-dsx-Gal4	35788-TRiP-Luciferase	6	1	25	10	9	9.5
Goodwin-dsx-Gal4	35788-TRiP-Luciferase	6	2	1	9	8	8.5
Goodwin-dsx-Gal4	35788-TRiP-Luciferase	6	2	2	10	9	9.5
Goodwin-dsx-Gal4	35788-TRiP-Luciferase	6	2	3	10	10	10
Goodwin-dsx-Gal4	35788-TRiP-Luciferase	6	2	4	7	9	8
Goodwin-dsx-Gal4	35788-TRiP-Luciferase	6	2	5	9	8	8.5
Goodwin-dsx-Gal4	35788-TRiP-Luciferase	6	2	6	10	10	10
Goodwin-dsx-Gal4	35788-TRiP-Luciferase	6	2	7	11	9	10
Goodwin-dsx-Gal4	35788-TRiP-Luciferase	6	2	8	9	10	9.5
Goodwin-dsx-Gal4	35788-TRiP-Luciferase	6	2	9	NA	9	9
Goodwin-dsx-Gal4	35788-TRiP-Luciferase	6	2	10	NA	10	10
Goodwin-dsx-Gal4	35788-TRiP-Luciferase	6	2	11	9	9	9
Goodwin-dsx-Gal4	35788-TRiP-Luciferase	6	2	12	9	11	10
Goodwin-dsx-Gal4	35788-TRiP-Luciferase	6	2	13	11	NA	11
Goodwin-dsx-Gal4	35788-TRiP-Luciferase	6	2	14	8	9	8.5
Goodwin-dsx-Gal4	35788-TRiP-Luciferase	6	2	15	9	8	8.5
Goodwin-dsx-Gal4	35788-TRiP-Luciferase	6	2	16	NA	10	10
Goodwin-dsx-Gal4	35788-TRiP-Luciferase	6	2	17	11	NA	11
Goodwin-dsx-Gal4	35788-TRiP-Luciferase	6	2	18	10	11	10.5
Goodwin-dsx-Gal4	35788-TRiP-Luciferase	6	2	19	9	8	8.5
Goodwin-dsx-Gal4	35788-TRiP-Luciferase	6	2	20	9	10	9.5
Goodwin-dsx-Gal4	35788-TRiP-Luciferase	6	2	21	9	9	9
Goodwin-dsx-Gal4	35788-TRiP-Luciferase	6	2	22	8	9	8.5
Goodwin-dsx-Gal4	35788-TRiP-Luciferase	6	2	23	11	8	9.5
Goodwin-dsx-Gal4	35788-TRiP-Luciferase	6	2	24	9	10	9.5
Goodwin-dsx-Gal4	35788-TRiP-Luciferase	6	2	25	10	9	9.5
Goodwin-dsx-Gal4	35788-TRiP-Luciferase	6	3	1	9	10	9.5
Goodwin-dsx-Gal4	35788-TRiP-Luciferase	6	3	2	11	8	9.5
Goodwin-dsx-Gal4	35788-TRiP-Luciferase	6	3	3	10	8	9
Goodwin-dsx-Gal4	35788-TRiP-Luciferase	6	3	4	10	10	10
Goodwin-dsx-Gal4	35788-TRiP-Luciferase	6	3	5	9	11	10
Goodwin-dsx-Gal4	35788-TRiP-Luciferase	6	3	6	8	9	8.5
Goodwin-dsx-Gal4	35788-TRiP-Luciferase	6	3	7	9	10	9.5
Goodwin-dsx-Gal4	35788-TRiP-Luciferase	6	3	8	10	9	9.5
Goodwin-dsx-Gal4	35788-TRiP-Luciferase	6	3	9	9	8	8.5
Goodwin-dsx-Gal4	35788-TRiP-Luciferase	6	3	10	10	9	9.5
Goodwin-dsx-Gal4	35788-TRiP-Luciferase	6	3	11	9	10	9.5
Goodwin-dsx-Gal4	35788-TRiP-Luciferase	6	3	12	10	11	10.5
Goodwin-dsx-Gal4	35788-TRiP-Luciferase	6	3	13	12	9	10.5
Goodwin-dsx-Gal4	35788-TRiP-Luciferase	6	3	14	11	10	10.5
Goodwin-dsx-Gal4	35788-TRiP-Luciferase	6	3	15	9	9	9
Goodwin-dsx-Gal4	35788-TRiP-Luciferase	6	3	16	10	11	10.5
Goodwin-dsx-Gal4	35788-TRiP-Luciferase	6	3	17	9	9	9
Goodwin-dsx-Gal4	35788-TRiP-Luciferase	6	3	18	8	8	8
Goodwin-dsx-Gal4	35788-TRiP-Luciferase	6	3	19	9	10	9.5
Goodwin-dsx-Gal4	35788-TRiP-Luciferase	6	3	20	10	11	10.5
Goodwin-dsx-Gal4	35788-TRiP-Luciferase	6	3	21	10	9	9.5
Goodwin-dsx-Gal4	35788-TRiP-Luciferase	6	4	1	8	10	9
Goodwin-dsx-Gal4	35788-TRiP-Luciferase	6	4	2	11	9	10
Goodwin-dsx-Gal4	35788-TRiP-Luciferase	6	4	3	9	9	9
Goodwin-dsx-Gal4	35788-TRiP-Luciferase	6	4	4	9	10	9.5
Goodwin-dsx-Gal4	35788-TRiP-Luciferase	6	4	5	9	9	9
Goodwin-dsx-Gal4	35788-TRiP-Luciferase	6	4	6	10	8	9
Goodwin-dsx-Gal4	35788-TRiP-Luciferase	6	4	7	10	8	9
Goodwin-dsx-Gal4	35788-TRiP-Luciferase	6	4	8	10	9	9.5
Goodwin-dsx-Gal4	35788-TRiP-Luciferase	6	4	9	8	10	9
Goodwin-dsx-Gal4	35788-TRiP-Luciferase	6	4	10	NA	11	11
Goodwin-dsx-Gal4	35788-TRiP-Luciferase	6	4	11	9	10	9.5
Goodwin-dsx-Gal4	35788-TRiP-Luciferase	6	4	12	9	8	8.5
Goodwin-dsx-Gal4	35788-TRiP-Luciferase	6	4	13	10	13	11.5
Goodwin-dsx-Gal4	35788-TRiP-Luciferase	6	4	14	9	9	9
Goodwin-dsx-Gal4	35788-TRiP-Luciferase	6	4	15	10	8	9
Goodwin-dsx-Gal4	35788-TRiP-Luciferase	6	4	16	10	9	9.5
Goodwin-dsx-Gal4	35788-TRiP-Luciferase	6	4	17	9	9	9
Goodwin-dsx-Gal4	35788-TRiP-Luciferase	6	4	18	9	10	9.5
Goodwin-dsx-Gal4	35788-TRiP-Luciferase	6	4	19	10	8	9
Goodwin-dsx-Gal4	35788-TRiP-Luciferase	6	4	20	9	8	8.5
Goodwin-dsx-Gal4	35788-TRiP-Luciferase	6	4	21	10	9	9.5
Goodwin-dsx-Gal4	35788-TRiP-Luciferase	6	4	22	11	9	10
Goodwin-dsx-Gal4	35788-TRiP-Luciferase	6	4	23	9	9	9
Goodwin-dsx-Gal4	35788-TRiP-Luciferase	6	4	24	9	10	9.5
Goodwin-dsx-Gal4	35788-TRiP-Luciferase	6	4	25	8	NA	8
Goodwin-dsx-Gal4	35788-TRiP-Luciferase	4	NA	1	9	10	9.5
Goodwin-dsx-Gal4	35788-TRiP-Luciferase	4	NA	2	9	9	9
Goodwin-dsx-Gal4	35788-TRiP-Luciferase	4	NA	3	9	9	9
Goodwin-dsx-Gal4	35788-TRiP-Luciferase	4	NA	4	10	9	9.5
Goodwin-dsx-Gal4	35788-TRiP-Luciferase	4	NA	5	11	9	10
Goodwin-dsx-Gal4	35788-TRiP-Luciferase	4	NA	6	8	8	8
Goodwin-dsx-Gal4	35788-TRiP-Luciferase	4	NA	7	9	8	8.5
Goodwin-dsx-Gal4	35788-TRiP-Luciferase	4	NA	8	9	9	9
Goodwin-dsx-Gal4	35788-TRiP-Luciferase	4	NA	9	9	9	9
Goodwin-dsx-Gal4	35788-TRiP-Luciferase	4	NA	10	10	9	9.5
Goodwin-dsx-Gal4	35788-TRiP-Luciferase	4	NA	11	9	8	8.5
Goodwin-dsx-Gal4	35788-TRiP-Luciferase	4	NA	12	8	9	8.5
Goodwin-dsx-Gal4	35788-TRiP-Luciferase	4	NA	13	9	10	9.5
Goodwin-dsx-Gal4	35788-TRiP-Luciferase	4	NA	14	11	10	10.5
Goodwin-dsx-Gal4	35788-TRiP-Luciferase	4	NA	15	9	9	9
Goodwin-dsx-Gal4	35788-TRiP-Luciferase	4	NA	16	9	9	9
Goodwin-dsx-Gal4	35788-TRiP-Luciferase	4	NA	17	8	8	8
Goodwin-dsx-Gal4	35788-TRiP-Luciferase	4	NA	18	9	9	9
Goodwin-dsx-Gal4	35788-TRiP-Luciferase	4	NA	19	10	10	10
Goodwin-dsx-Gal4	35788-TRiP-Luciferase	4	NA	20	9	9	9
Goodwin-dsx-Gal4	35788-TRiP-Luciferase	4	NA	21	9	9	9
Goodwin-dsx-Gal4	35788-TRiP-Luciferase	4	NA	22	8	8	8
Goodwin-dsx-Gal4	35788-TRiP-Luciferase	4	NA	23	10	10	10
Goodwin-dsx-Gal4	35788-TRiP-Luciferase	4	NA	24	9	9	9
Goodwin-dsx-Gal4	35788-TRiP-Luciferase	4	NA	25	10	9	9.5
Goodwin-dsx-Gal4	35788-TRiP-Luciferase	4	NA	26	10	9	9.5
Goodwin-dsx-Gal4	35788-TRiP-Luciferase	4	NA	27	9	9	9
Goodwin-dsx-Gal4	35788-TRiP-Luciferase	4	NA	28	8	10	9
Goodwin-dsx-Gal4	35788-TRiP-Luciferase	4	NA	29	9	10	9.5
Goodwin-dsx-Gal4	35788-TRiP-Luciferase	4	NA	30	10	10	10
Goodwin-dsx-Gal4	35788-TRiP-Luciferase	4	NA	31	9	10	9.5
Goodwin-dsx-Gal4	35788-TRiP-Luciferase	4	NA	32	9	8	8.5
Goodwin-dsx-Gal4	35788-TRiP-Luciferase	4	NA	33	9	10	9.5
Goodwin-dsx-Gal4	35788-TRiP-Luciferase	4	NA	34	9	9	9
Goodwin-dsx-Gal4	35788-TRiP-Luciferase	4	NA	35	9	8	8.5
Goodwin-dsx-Gal4	35788-TRiP-Luciferase	4	NA	36	10	9	9.5
Goodwin-dsx-Gal4	35788-TRiP-Luciferase	4	NA	37	9	9	9
Goodwin-dsx-Gal4	35788-TRiP-Luciferase	4	NA	38	9	8	8.5
Goodwin-dsx-Gal4	35788-TRiP-Luciferase	4	NA	39	10	9	9.5
Goodwin-dsx-Gal4	35788-TRiP-Luciferase	4	NA	40	8	9	8.5
Goodwin-dsx-Gal4	35788-TRiP-Luciferase	4	NA	41	8	10	9
Goodwin-dsx-Gal4	35788-TRiP-Luciferase	4	NA	42	9	9	9
Goodwin-dsx-Gal4	35788-TRiP-Luciferase	4	NA	43	9	8	8.5
Goodwin-dsx-Gal4	35788-TRiP-Luciferase	4	NA	44	9	9	9
Goodwin-dsx-Gal4	35788-TRiP-Luciferase	4	NA	45	9	10	9.5
Goodwin-dsx-Gal4	35788-TRiP-Luciferase	4	NA	46	10	9	9.5
Goodwin-dsx-Gal4	35788-TRiP-Luciferase	4	NA	47	10	10	10
Goodwin-dsx-Gal4	35788-TRiP-Luciferase	4	NA	48	10	8	9
Goodwin-dsx-Gal4	35788-TRiP-Luciferase	4	NA	49	9	9	9
Goodwin-dsx-Gal4	35788-TRiP-Luciferase	4	NA	50	8	8	8
Goodwin-dsx-Gal4	35788-TRiP-Luciferase	4	NA	51	9	9	9
Goodwin-dsx-Gal4	35788-TRiP-Luciferase	4	NA	52	9	9	9
Goodwin-dsx-Gal4	35788-TRiP-Luciferase	4	NA	53	10	9	9.5
Goodwin-dsx-Gal4	35788-TRiP-Luciferase	4	NA	54	9	9	9
Goodwin-dsx-Gal4	35788-TRiP-Luciferase	4	NA	55	10	10	10
Goodwin-dsx-Gal4	35788-TRiP-Luciferase	4	NA	56	10	10	10
Goodwin-dsx-Gal4	35788-TRiP-Luciferase	4	NA	57	10	11	10.5
Goodwin-dsx-Gal4	35788-TRiP-Luciferase	4	NA	58	10	11	10.5
Goodwin-dsx-Gal4	35788-TRiP-Luciferase	4	NA	59	9	8	8.5
Goodwin-dsx-Gal4	35788-TRiP-Luciferase	4	NA	60	9	9	9
Goodwin-dsx-Gal4	35788-TRiP-Luciferase	4	NA	61	11	8	9.5
Goodwin-dsx-Gal4	35788-TRiP-Luciferase	4	NA	62	11	10	10.5
Goodwin-dsx-Gal4	35788-TRiP-Luciferase	4	NA	63	10	9	9.5
Goodwin-dsx-Gal4	35788-TRiP-Luciferase	4	NA	64	9	9	9
Goodwin-dsx-Gal4	35788-TRiP-Luciferase	4	NA	65	9	8	8.5
Goodwin-dsx-Gal4	35788-TRiP-Luciferase	4	NA	66	10	10	10
Goodwin-dsx-Gal4	35788-TRiP-Luciferase	4	NA	67	11	9	10
Goodwin-dsx-Gal4	35788-TRiP-Luciferase	4	NA	68	9	10	9.5
Goodwin-dsx-Gal4	35788-TRiP-Luciferase	4	NA	69	8	9	8.5
Goodwin-dsx-Gal4	35788-TRiP-Luciferase	4	NA	70	9	9	9
Goodwin-dsx-Gal4	35788-TRiP-Luciferase	4	NA	71	8	10	9
Goodwin-dsx-Gal4	35788-TRiP-Luciferase	4	NA	72	8	8	8
Goodwin-dsx-Gal4	35788-TRiP-Luciferase	4	NA	73	10	10	10
Goodwin-dsx-Gal4	35788-TRiP-Luciferase	4	NA	74	10	9	9.5
Goodwin-dsx-Gal4	35788-TRiP-Luciferase	4	NA	75	10	9	9.5
Goodwin-dsx-Gal4	35788-TRiP-Luciferase	4	NA	76	11	9	10
Goodwin-dsx-Gal4	35788-TRiP-Luciferase	4	NA	77	9	9	9
Goodwin-dsx-Gal4	35788-TRiP-Luciferase	4	NA	78	9	9	9
Goodwin-dsx-Gal4	35788-TRiP-Luciferase	4	NA	79	9	9	9
Goodwin-dsx-Gal4	35788-TRiP-Luciferase	4	NA	80	10	10	10
Goodwin-dsx-Gal4	35788-TRiP-Luciferase	4	NA	81	10	10	10
Goodwin-dsx-Gal4	35788-TRiP-Luciferase	4	NA	82	9	9	9
Goodwin-dsx-Gal4	35788-TRiP-Luciferase	4	NA	83	9	10	9.5
Goodwin-dsx-Gal4	35788-TRiP-Luciferase	4	NA	84	10	10	10
Goodwin-dsx-Gal4	35788-TRiP-Luciferase	4	NA	85	9	8	8.5
Goodwin-dsx-Gal4	35788-TRiP-Luciferase	4	NA	86	9	8	8.5
Goodwin-dsx-Gal4	35788-TRiP-Luciferase	4	NA	87	10	10	10
Goodwin-dsx-Gal4	35788-TRiP-Luciferase	4	NA	88	9	9	9
Goodwin-dsx-Gal4	35788-TRiP-Luciferase	4	NA	89	9	9	9
Goodwin-dsx-Gal4	35788-TRiP-Luciferase	4	NA	90	9	8	8.5
Goodwin-dsx-Gal4	35788-TRiP-Luciferase	4	NA	91	8	10	9
Goodwin-dsx-Gal4	35788-TRiP-Luciferase	4	NA	92	10	8	9
Goodwin-dsx-Gal4	35788-TRiP-Luciferase	4	NA	93	9	10	9.5
Goodwin-dsx-Gal4	35788-TRiP-Luciferase	4	NA	94	9	9	9
Goodwin-dsx-Gal4	35788-TRiP-Luciferase	4	NA	95	9	9	9
Goodwin-dsx-Gal4	35788-TRiP-Luciferase	4	NA	96	10	9	9.5
Goodwin-dsx-Gal4	35788-TRiP-Luciferase	4	NA	97	8	9	8.5
Goodwin-dsx-Gal4	35788-TRiP-Luciferase	4	NA	98	9	8	8.5
Goodwin-dsx-Gal4	35788-TRiP-Luciferase	4	NA	99	9	NA	9
Goodwin-dsx-Gal4	35788-TRiP-Luciferase	4	NA	100	10	9	9.5
Goodwin-dsx-Gal4	36303-TRiP-Chr3LS	6	1	1	11	9	10
Goodwin-dsx-Gal4	36303-TRiP-Chr3LS	6	1	2	9	9	9
Goodwin-dsx-Gal4	36303-TRiP-Chr3LS	6	1	3	10	NA	10
Goodwin-dsx-Gal4	36303-TRiP-Chr3LS	6	1	4	9	9	9
Goodwin-dsx-Gal4	36303-TRiP-Chr3LS	6	1	5	9	10	9.5
Goodwin-dsx-Gal4	36303-TRiP-Chr3LS	6	1	6	9	11	10
Goodwin-dsx-Gal4	36303-TRiP-Chr3LS	6	1	7	10	9	9.5
Goodwin-dsx-Gal4	36303-TRiP-Chr3LS	6	1	8	10	9	9.5
Goodwin-dsx-Gal4	36303-TRiP-Chr3LS	6	1	9	9	9	9
Goodwin-dsx-Gal4	36303-TRiP-Chr3LS	6	1	10	8	9	8.5
Goodwin-dsx-Gal4	36303-TRiP-Chr3LS	6	1	11	10	9	9.5
Goodwin-dsx-Gal4	36303-TRiP-Chr3LS	6	1	12	9	11	10
Goodwin-dsx-Gal4	36303-TRiP-Chr3LS	6	1	13	10	9	9.5
Goodwin-dsx-Gal4	36303-TRiP-Chr3LS	6	1	14	10	9	9.5
Goodwin-dsx-Gal4	36303-TRiP-Chr3LS	6	1	15	8	9	8.5
Goodwin-dsx-Gal4	36303-TRiP-Chr3LS	6	1	16	8	10	9
Goodwin-dsx-Gal4	36303-TRiP-Chr3LS	6	1	17	9	10	9.5
Goodwin-dsx-Gal4	36303-TRiP-Chr3LS	6	1	18	9	8	8.5
Goodwin-dsx-Gal4	36303-TRiP-Chr3LS	6	1	19	10	9	9.5
Goodwin-dsx-Gal4	36303-TRiP-Chr3LS	6	1	20	9	9	9
Goodwin-dsx-Gal4	36303-TRiP-Chr3LS	6	1	21	9	9	9
Goodwin-dsx-Gal4	36303-TRiP-Chr3LS	6	1	22	10	9	9.5
Goodwin-dsx-Gal4	36303-TRiP-Chr3LS	6	1	23	9	9	9
Goodwin-dsx-Gal4	36303-TRiP-Chr3LS	6	1	24	9	10	9.5
Goodwin-dsx-Gal4	36303-TRiP-Chr3LS	6	1	25	10	11	10.5
Goodwin-dsx-Gal4	36303-TRiP-Chr3LS	6	2	1	9	NA	9
Goodwin-dsx-Gal4	36303-TRiP-Chr3LS	6	2	2	10	9	9.5
Goodwin-dsx-Gal4	36303-TRiP-Chr3LS	6	2	3	10	9	9.5
Goodwin-dsx-Gal4	36303-TRiP-Chr3LS	6	2	4	10	9	9.5
Goodwin-dsx-Gal4	36303-TRiP-Chr3LS	6	2	5	9	9	9
Goodwin-dsx-Gal4	36303-TRiP-Chr3LS	6	2	6	10	10	10
Goodwin-dsx-Gal4	36303-TRiP-Chr3LS	6	2	7	8	10	9
Goodwin-dsx-Gal4	36303-TRiP-Chr3LS	6	2	8	10	9	9.5
Goodwin-dsx-Gal4	36303-TRiP-Chr3LS	6	2	9	9	10	9.5
Goodwin-dsx-Gal4	36303-TRiP-Chr3LS	6	2	10	10	11	10.5
Goodwin-dsx-Gal4	36303-TRiP-Chr3LS	6	2	11	9	9	9
Goodwin-dsx-Gal4	36303-TRiP-Chr3LS	6	2	12	10	10	10
Goodwin-dsx-Gal4	36303-TRiP-Chr3LS	6	2	13	9	8	8.5
Goodwin-dsx-Gal4	36303-TRiP-Chr3LS	6	2	14	10	8	9
Goodwin-dsx-Gal4	36303-TRiP-Chr3LS	6	2	15	11	9	10
Goodwin-dsx-Gal4	36303-TRiP-Chr3LS	6	2	16	9	10	9.5
Goodwin-dsx-Gal4	36303-TRiP-Chr3LS	6	2	17	10	10	10
Goodwin-dsx-Gal4	36303-TRiP-Chr3LS	6	2	18	9	9	9
Goodwin-dsx-Gal4	36303-TRiP-Chr3LS	6	2	19	9	10	9.5
Goodwin-dsx-Gal4	36303-TRiP-Chr3LS	6	2	20	9	11	10
Goodwin-dsx-Gal4	36303-TRiP-Chr3LS	6	2	21	9	8	8.5
Goodwin-dsx-Gal4	36303-TRiP-Chr3LS	6	2	22	10	9	9.5
Goodwin-dsx-Gal4	36303-TRiP-Chr3LS	6	2	23	9	11	10
Goodwin-dsx-Gal4	36303-TRiP-Chr3LS	6	2	24	9	8	8.5
Goodwin-dsx-Gal4	36303-TRiP-Chr3LS	6	2	25	9	9	9
Goodwin-dsx-Gal4	36303-TRiP-Chr3LS	6	3	1	9	8	8.5
Goodwin-dsx-Gal4	36303-TRiP-Chr3LS	6	3	2	9	10	9.5
Goodwin-dsx-Gal4	36303-TRiP-Chr3LS	6	3	3	11	9	10
Goodwin-dsx-Gal4	36303-TRiP-Chr3LS	6	3	4	10	9	9.5
Goodwin-dsx-Gal4	36303-TRiP-Chr3LS	6	3	5	8	10	9
Goodwin-dsx-Gal4	36303-TRiP-Chr3LS	6	3	6	10	10	10
Goodwin-dsx-Gal4	36303-TRiP-Chr3LS	6	3	7	9	10	9.5
Goodwin-dsx-Gal4	36303-TRiP-Chr3LS	6	3	8	9	9	9
Goodwin-dsx-Gal4	36303-TRiP-Chr3LS	6	3	9	10	11	10.5
Goodwin-dsx-Gal4	36303-TRiP-Chr3LS	6	3	10	10	8	9
Goodwin-dsx-Gal4	36303-TRiP-Chr3LS	6	3	11	9	8	8.5
Goodwin-dsx-Gal4	36303-TRiP-Chr3LS	6	3	12	9	9	9
Goodwin-dsx-Gal4	36303-TRiP-Chr3LS	6	3	13	9	10	9.5
Goodwin-dsx-Gal4	36303-TRiP-Chr3LS	6	3	14	10	9	9.5
Goodwin-dsx-Gal4	36303-TRiP-Chr3LS	6	3	15	10	10	10
Goodwin-dsx-Gal4	36303-TRiP-Chr3LS	6	3	16	9	9	9
Goodwin-dsx-Gal4	36303-TRiP-Chr3LS	6	3	17	10	9	9.5
Goodwin-dsx-Gal4	36303-TRiP-Chr3LS	6	3	18	10	9	9.5
Goodwin-dsx-Gal4	36303-TRiP-Chr3LS	6	3	19	9	10	9.5
Goodwin-dsx-Gal4	36303-TRiP-Chr3LS	6	3	20	9	8	8.5
Goodwin-dsx-Gal4	36303-TRiP-Chr3LS	6	3	21	10	8	9
Goodwin-dsx-Gal4	36303-TRiP-Chr3LS	6	3	22	11	9	10
Goodwin-dsx-Gal4	36303-TRiP-Chr3LS	6	3	23	11	9	10
Goodwin-dsx-Gal4	36303-TRiP-Chr3LS	6	3	24	9	10	9.5
Goodwin-dsx-Gal4	36303-TRiP-Chr3LS	6	3	25	8	8	8
Goodwin-dsx-Gal4	36303-TRiP-Chr3LS	6	4	1	9	10	9.5
Goodwin-dsx-Gal4	36303-TRiP-Chr3LS	6	4	2	7	8	7.5
Goodwin-dsx-Gal4	36303-TRiP-Chr3LS	6	4	3	9	9	9
Goodwin-dsx-Gal4	36303-TRiP-Chr3LS	6	4	4	9	10	9.5
Goodwin-dsx-Gal4	36303-TRiP-Chr3LS	6	4	5	10	8	9
Goodwin-dsx-Gal4	36303-TRiP-Chr3LS	6	4	6	9	NA	9
Goodwin-dsx-Gal4	36303-TRiP-Chr3LS	6	4	7	9	9	9
Goodwin-dsx-Gal4	36303-TRiP-Chr3LS	6	4	8	9	10	9.5
Goodwin-dsx-Gal4	36303-TRiP-Chr3LS	6	4	9	10	9	9.5
Goodwin-dsx-Gal4	36303-TRiP-Chr3LS	6	4	10	10	10	10
Goodwin-dsx-Gal4	36303-TRiP-Chr3LS	6	4	11	9	9	9
Goodwin-dsx-Gal4	36303-TRiP-Chr3LS	6	4	12	8	10	9
Goodwin-dsx-Gal4	36303-TRiP-Chr3LS	6	4	13	10	8	9
Goodwin-dsx-Gal4	36303-TRiP-Chr3LS	6	4	14	10	8	9
Goodwin-dsx-Gal4	36303-TRiP-Chr3LS	6	4	15	8	11	9.5
Goodwin-dsx-Gal4	36303-TRiP-Chr3LS	6	4	16	10	11	10.5
Goodwin-dsx-Gal4	36303-TRiP-Chr3LS	6	4	17	10	10	10
Goodwin-dsx-Gal4	36303-TRiP-Chr3LS	6	4	18	12	9	10.5
Goodwin-dsx-Gal4	36303-TRiP-Chr3LS	6	4	19	9	10	9.5
Goodwin-dsx-Gal4	36303-TRiP-Chr3LS	6	4	20	9	10	9.5
Goodwin-dsx-Gal4	36303-TRiP-Chr3LS	6	4	21	10	9	9.5
Goodwin-dsx-Gal4	36303-TRiP-Chr3LS	6	4	22	NA	11	11
Goodwin-dsx-Gal4	36303-TRiP-Chr3LS	6	4	23	9	10	9.5
Goodwin-dsx-Gal4	36303-TRiP-Chr3LS	6	4	24	9	9	9
Goodwin-dsx-Gal4	41683-TRiP-discor	6	1	1	10	NA	10
Goodwin-dsx-Gal4	41683-TRiP-discor	6	1	2	8	10	9
Goodwin-dsx-Gal4	41683-TRiP-discor	6	1	3	8	9	8.5
Goodwin-dsx-Gal4	41683-TRiP-discor	6	1	4	9	8	8.5
Goodwin-dsx-Gal4	41683-TRiP-discor	6	1	5	9	10	9.5
Goodwin-dsx-Gal4	41683-TRiP-discor	6	1	6	10	9	9.5
Goodwin-dsx-Gal4	41683-TRiP-discor	6	1	7	10	11	10.5
Goodwin-dsx-Gal4	41683-TRiP-discor	6	1	8	8	8	8
Goodwin-dsx-Gal4	41683-TRiP-discor	6	1	9	9	9	9
Goodwin-dsx-Gal4	41683-TRiP-discor	6	1	10	9	9	9
Goodwin-dsx-Gal4	41683-TRiP-discor	6	1	11	9	9	9
Goodwin-dsx-Gal4	41683-TRiP-discor	6	1	12	10	9	9.5
Goodwin-dsx-Gal4	41683-TRiP-discor	6	1	13	9	9	9
Goodwin-dsx-Gal4	41683-TRiP-discor	6	1	14	8	9	8.5
Goodwin-dsx-Gal4	41683-TRiP-discor	6	1	15	10	9	9.5
Goodwin-dsx-Gal4	41683-TRiP-discor	6	1	16	9	9	9
Goodwin-dsx-Gal4	41683-TRiP-discor	6	1	17	9	8	8.5
Goodwin-dsx-Gal4	41683-TRiP-discor	6	1	18	9	8	8.5
Goodwin-dsx-Gal4	41683-TRiP-discor	6	1	19	8	9	8.5
Goodwin-dsx-Gal4	41683-TRiP-discor	6	1	20	NA	9	9
Goodwin-dsx-Gal4	41683-TRiP-discor	6	1	21	9	12	10.5
Goodwin-dsx-Gal4	41683-TRiP-discor	6	1	22	9	9	9
Goodwin-dsx-Gal4	41683-TRiP-discor	6	1	23	12	8	10
Goodwin-dsx-Gal4	41683-TRiP-discor	6	1	24	10	9	9.5
Goodwin-dsx-Gal4	41683-TRiP-discor	6	1	25	11	8	9.5
Goodwin-dsx-Gal4	41683-TRiP-discor	6	2	1	7	8	7.5
Goodwin-dsx-Gal4	41683-TRiP-discor	6	2	2	8	9	8.5
Goodwin-dsx-Gal4	41683-TRiP-discor	6	2	3	8	7	7.5
Goodwin-dsx-Gal4	41683-TRiP-discor	6	2	4	9	9	9
Goodwin-dsx-Gal4	41683-TRiP-discor	6	2	5	9	9	9
Goodwin-dsx-Gal4	41683-TRiP-discor	6	2	6	9	10	9.5
Goodwin-dsx-Gal4	41683-TRiP-discor	6	2	7	8	10	9
Goodwin-dsx-Gal4	41683-TRiP-discor	6	2	8	10	8	9
Goodwin-dsx-Gal4	41683-TRiP-discor	6	2	9	9	8	8.5
Goodwin-dsx-Gal4	41683-TRiP-discor	6	2	10	10	9	9.5
Goodwin-dsx-Gal4	41683-TRiP-discor	6	2	11	9	8	8.5
Goodwin-dsx-Gal4	41683-TRiP-discor	6	2	12	7	8	7.5
Goodwin-dsx-Gal4	41683-TRiP-discor	6	2	13	8	8	8
Goodwin-dsx-Gal4	41683-TRiP-discor	6	2	14	9	8	8.5
Goodwin-dsx-Gal4	41683-TRiP-discor	6	2	15	8	10	9
Goodwin-dsx-Gal4	41683-TRiP-discor	6	2	16	9	9	9
Goodwin-dsx-Gal4	41683-TRiP-discor	6	2	17	10	9	9.5
Goodwin-dsx-Gal4	41683-TRiP-discor	6	2	18	10	9	9.5
Goodwin-dsx-Gal4	41683-TRiP-discor	6	2	19	8	NA	8
Goodwin-dsx-Gal4	41683-TRiP-discor	6	2	20	9	NA	9
Goodwin-dsx-Gal4	41683-TRiP-discor	6	2	21	8	NA	8
Goodwin-dsx-Gal4	41683-TRiP-discor	6	3	1	11	10	10.5
Goodwin-dsx-Gal4	41683-TRiP-discor	6	3	2	9	NA	9
Goodwin-dsx-Gal4	41683-TRiP-discor	6	3	3	9	7	8
Goodwin-dsx-Gal4	41683-TRiP-discor	6	3	4	10	NA	10
Goodwin-dsx-Gal4	41683-TRiP-discor	6	3	5	9	NA	9
Goodwin-dsx-Gal4	41683-TRiP-discor	6	3	6	9	10	9.5
Goodwin-dsx-Gal4	41683-TRiP-discor	6	3	7	9	6	7.5
Goodwin-dsx-Gal4	41683-TRiP-discor	6	3	8	8	8	8
Goodwin-dsx-Gal4	41683-TRiP-discor	6	3	9	9	NA	9
Goodwin-dsx-Gal4	41683-TRiP-discor	6	3	10	10	NA	10
Goodwin-dsx-Gal4	41683-TRiP-discor	6	3	11	8	7	7.5
Goodwin-dsx-Gal4	41683-TRiP-discor	6	3	12	9	9	9
Goodwin-dsx-Gal4	41683-TRiP-discor	6	3	13	NA	9	9
Goodwin-dsx-Gal4	41683-TRiP-discor	6	3	14	8	8	8
Goodwin-dsx-Gal4	41683-TRiP-discor	6	3	15	10	8	9
Goodwin-dsx-Gal4	41683-TRiP-discor	6	3	16	9	8	8.5
Goodwin-dsx-Gal4	41683-TRiP-discor	6	3	17	10	9	9.5
Goodwin-dsx-Gal4	41683-TRiP-discor	6	3	18	8	NA	8
Goodwin-dsx-Gal4	41683-TRiP-discor	6	3	19	8	NA	8
Goodwin-dsx-Gal4	41683-TRiP-discor	6	4	1	8	8	8
Goodwin-dsx-Gal4	41683-TRiP-discor	6	4	2	8	9	8.5
Goodwin-dsx-Gal4	41683-TRiP-discor	6	4	3	9	8	8.5
Goodwin-dsx-Gal4	41683-TRiP-discor	6	4	4	10	9	9.5
Goodwin-dsx-Gal4	41683-TRiP-discor	6	4	5	8	10	9
Goodwin-dsx-Gal4	41683-TRiP-discor	6	4	6	9	9	9
Goodwin-dsx-Gal4	41683-TRiP-discor	6	4	7	9	NA	9
Goodwin-dsx-Gal4	41683-TRiP-discor	6	4	8	10	9	9.5
Goodwin-dsx-Gal4	41683-TRiP-discor	6	4	9	8	9	8.5
Goodwin-dsx-Gal4	41683-TRiP-discor	6	4	10	8	12	10
Goodwin-dsx-Gal4	41683-TRiP-discor	6	4	11	10	9	9.5
Goodwin-dsx-Gal4	41683-TRiP-discor	6	4	12	8	8	8
Goodwin-dsx-Gal4	41683-TRiP-discor	6	4	13	8	NA	8
Goodwin-dsx-Gal4	41683-TRiP-discor	6	4	14	9	8	8.5
Goodwin-dsx-Gal4	41683-TRiP-discor	6	4	15	8	10	9
Goodwin-dsx-Gal4	41683-TRiP-discor	6	4	16	9	9	9
Goodwin-dsx-Gal4	41683-TRiP-discor	6	4	17	8	9	8.5
Goodwin-dsx-Gal4	41683-TRiP-discor	6	4	18	9	10	9.5
Goodwin-dsx-Gal4	41683-TRiP-discor	6	4	19	10	10	10
Goodwin-dsx-Gal4	41683-TRiP-discor	6	4	20	9	NA	9
Goodwin-dsx-Gal4	41683-TRiP-discor	6	4	21	9	9	9
Goodwin-dsx-Gal4	41683-TRiP-discor	6	4	22	9	NA	9
Goodwin-dsx-Gal4	61864-TRiP-TwdlS	4	NA	1	8	6	7
Goodwin-dsx-Gal4	61864-TRiP-TwdlS	4	NA	2	3	4	3.5
Goodwin-dsx-Gal4	61864-TRiP-TwdlS	4	NA	3	7	8	7.5
Goodwin-dsx-Gal4	61864-TRiP-TwdlS	4	NA	4	7	8	7.5
Goodwin-dsx-Gal4	61864-TRiP-TwdlS	4	NA	5	7	8	7.5
Goodwin-dsx-Gal4	61864-TRiP-TwdlS	4	NA	6	7	6	6.5
Goodwin-dsx-Gal4	61864-TRiP-TwdlS	4	NA	7	8	8	8
Goodwin-dsx-Gal4	61864-TRiP-TwdlS	4	NA	8	8	9	8.5
Goodwin-dsx-Gal4	61864-TRiP-TwdlS	4	NA	9	6	8	7
Goodwin-dsx-Gal4	61864-TRiP-TwdlS	4	NA	10	9	7	8
Goodwin-dsx-Gal4	61864-TRiP-TwdlS	4	NA	11	7	6	6.5
Goodwin-dsx-Gal4	61864-TRiP-TwdlS	4	NA	12	8	6	7
Goodwin-dsx-Gal4	61864-TRiP-TwdlS	4	NA	13	6	6	6
Goodwin-dsx-Gal4	61864-TRiP-TwdlS	4	NA	14	8	9	8.5
Goodwin-dsx-Gal4	61864-TRiP-TwdlS	4	NA	15	4	7	5.5
Goodwin-dsx-Gal4	61864-TRiP-TwdlS	4	NA	16	7	7	7
Goodwin-dsx-Gal4	61864-TRiP-TwdlS	4	NA	17	6	3	4.5
Goodwin-dsx-Gal4	61864-TRiP-TwdlS	4	NA	18	3	7	5
Goodwin-dsx-Gal4	61864-TRiP-TwdlS	4	NA	19	7	7	7
Goodwin-dsx-Gal4	61864-TRiP-TwdlS	4	NA	20	6	8	7
Goodwin-dsx-Gal4	61864-TRiP-TwdlS	4	NA	21	8	6	7
Goodwin-dsx-Gal4	61864-TRiP-TwdlS	4	NA	22	6	8	7
Goodwin-dsx-Gal4	61864-TRiP-TwdlS	4	NA	23	8	7	7.5
Goodwin-dsx-Gal4	61864-TRiP-TwdlS	4	NA	24	5	6	5.5
Goodwin-dsx-Gal4	61864-TRiP-TwdlS	4	NA	25	8	8	8
Goodwin-dsx-Gal4	61864-TRiP-TwdlS	4	NA	26	7	7	7
Goodwin-dsx-Gal4	61864-TRiP-TwdlS	4	NA	27	8	7	7.5
Goodwin-dsx-Gal4	61864-TRiP-TwdlS	4	NA	28	4	2	3
Goodwin-dsx-Gal4	61864-TRiP-TwdlS	4	NA	29	8	9	8.5
Goodwin-dsx-Gal4	61864-TRiP-TwdlS	4	NA	30	9	8	8.5
Goodwin-dsx-Gal4	61864-TRiP-TwdlS	4	NA	31	6	9	7.5
Goodwin-dsx-Gal4	61864-TRiP-TwdlS	4	NA	32	4	1	2.5
Goodwin-dsx-Gal4	61864-TRiP-TwdlS	4	NA	33	7	7	7
Goodwin-dsx-Gal4	61864-TRiP-TwdlS	4	NA	34	7	7	7
Goodwin-dsx-Gal4	61864-TRiP-TwdlS	4	NA	35	8	7	7.5
Goodwin-dsx-Gal4	61864-TRiP-TwdlS	4	NA	36	7	9	8
Goodwin-dsx-Gal4	61864-TRiP-TwdlS	4	NA	37	7	7	7
Goodwin-dsx-Gal4	61864-TRiP-TwdlS	4	NA	38	8	8	8
Goodwin-dsx-Gal4	61864-TRiP-TwdlS	4	NA	39	7	7	7
Goodwin-dsx-Gal4	61864-TRiP-TwdlS	4	NA	40	8	6	7
Goodwin-dsx-Gal4	61864-TRiP-TwdlS	4	NA	41	7	8	7.5
Goodwin-dsx-Gal4	61864-TRiP-TwdlS	4	NA	42	6	8	7
Goodwin-dsx-Gal4	61864-TRiP-TwdlS	4	NA	43	6	6	6
Goodwin-dsx-Gal4	61864-TRiP-TwdlS	4	NA	44	6	8	7
Goodwin-dsx-Gal4	61864-TRiP-TwdlS	4	NA	45	8	7	7.5
Goodwin-dsx-Gal4	61864-TRiP-TwdlS	4	NA	46	8	6	7
Goodwin-dsx-Gal4	61864-TRiP-TwdlS	4	NA	47	9	8	8.5
Goodwin-dsx-Gal4	61864-TRiP-TwdlS	4	NA	48	7	7	7
Goodwin-dsx-Gal4	61864-TRiP-TwdlS	4	NA	49	7	7	7
Goodwin-dsx-Gal4	61864-TRiP-TwdlS	4	NA	50	6	7	6.5
Goodwin-dsx-Gal4	61864-TRiP-TwdlS	4	NA	51	8	8	8
Goodwin-dsx-Gal4	61864-TRiP-TwdlS	4	NA	52	5	4	4.5
Goodwin-dsx-Gal4	61864-TRiP-TwdlS	4	NA	53	8	7	7.5
Goodwin-dsx-Gal4	61864-TRiP-TwdlS	4	NA	54	2	2	2
Goodwin-dsx-Gal4	61864-TRiP-TwdlS	4	NA	55	8	8	8
Goodwin-dsx-Gal4	61864-TRiP-TwdlS	4	NA	56	7	8	7.5
Goodwin-dsx-Gal4	61864-TRiP-TwdlS	4	NA	57	7	7	7
Goodwin-dsx-Gal4	61864-TRiP-TwdlS	4	NA	58	7	9	8
Goodwin-dsx-Gal4	61864-TRiP-TwdlS	4	NA	59	8	8	8
Goodwin-dsx-Gal4	61864-TRiP-TwdlS	4	NA	60	9	7	8
Goodwin-dsx-Gal4	61864-TRiP-TwdlS	4	NA	61	5	2	3.5
Goodwin-dsx-Gal4	61864-TRiP-TwdlS	4	NA	62	6	7	6.5
Goodwin-dsx-Gal4	61864-TRiP-TwdlS	4	NA	63	7	7	7
Goodwin-dsx-Gal4	61864-TRiP-TwdlS	4	NA	64	5	7	6
Goodwin-dsx-Gal4	61864-TRiP-TwdlS	4	NA	65	7	8	7.5
Goodwin-dsx-Gal4	61864-TRiP-TwdlS	4	NA	66	7	9	8
Goodwin-dsx-Gal4	61864-TRiP-TwdlS	4	NA	67	4	5	4.5
Goodwin-dsx-Gal4	61864-TRiP-TwdlS	4	NA	68	8	7	7.5
Goodwin-dsx-Gal4	61864-TRiP-TwdlS	4	NA	69	7	7	7
Goodwin-dsx-Gal4	61864-TRiP-TwdlS	4	NA	70	NA	7	7
Goodwin-dsx-Gal4	61864-TRiP-TwdlS	4	NA	71	5	6	5.5
Goodwin-dsx-Gal4	61864-TRiP-TwdlS	4	NA	72	6	6	6
Goodwin-dsx-Gal4	61864-TRiP-TwdlS	4	NA	73	6	4	5
Goodwin-dsx-Gal4	61864-TRiP-TwdlS	4	NA	74	7	8	7.5
Goodwin-dsx-Gal4	61864-TRiP-TwdlS	4	NA	75	8	8	8
Goodwin-dsx-Gal4	61864-TRiP-TwdlS	4	NA	76	9	10	9.5
Goodwin-dsx-Gal4	61864-TRiP-TwdlS	4	NA	77	8	8	8
Goodwin-dsx-Gal4	61864-TRiP-TwdlS	4	NA	78	9	8	8.5
Goodwin-dsx-Gal4	61864-TRiP-TwdlS	4	NA	79	7	5	6
Goodwin-dsx-Gal4	61864-TRiP-TwdlS	4	NA	80	6	8	7
Goodwin-dsx-Gal4	61864-TRiP-TwdlS	4	NA	81	4	6	5
Goodwin-dsx-Gal4	61864-TRiP-TwdlS	4	NA	82	7	8	7.5
Goodwin-dsx-Gal4	61864-TRiP-TwdlS	4	NA	83	7	7	7
Goodwin-dsx-Gal4	61864-TRiP-TwdlS	4	NA	84	9	7	8
Goodwin-dsx-Gal4	61864-TRiP-TwdlS	4	NA	85	8	7	7.5
Goodwin-dsx-Gal4	61864-TRiP-TwdlS	4	NA	86	4	9	6.5
Goodwin-dsx-Gal4	61864-TRiP-TwdlS	4	NA	87	7	8	7.5
Goodwin-dsx-Gal4	61864-TRiP-TwdlS	4	NA	88	7	5	6
Goodwin-dsx-Gal4	61864-TRiP-TwdlS	4	NA	89	6	7	6.5
Goodwin-dsx-Gal4	61864-TRiP-TwdlS	4	NA	90	7	1	4
Goodwin-dsx-Gal4	61864-TRiP-TwdlS	4	NA	91	8	7	7.5
Goodwin-dsx-Gal4	61864-TRiP-TwdlS	4	NA	92	8	8	8
Goodwin-dsx-Gal4	61864-TRiP-TwdlS	4	NA	93	7	7	7
Goodwin-dsx-Gal4	61864-TRiP-TwdlS	4	NA	94	8	8	8
Goodwin-dsx-Gal4	61864-TRiP-TwdlS	4	NA	95	7	4	5.5
Goodwin-dsx-Gal4	61864-TRiP-TwdlS	4	NA	96	4	6	5
Goodwin-dsx-Gal4	61864-TRiP-TwdlS	4	NA	97	9	8	8.5
Goodwin-dsx-Gal4	61864-TRiP-TwdlS	4	NA	98	8	8	8
Goodwin-dsx-Gal4	61864-TRiP-TwdlS	4	NA	99	8	7	7.5
Goodwin-dsx-Gal4	61864-TRiP-TwdlS	4	NA	100	8	4	6
34785-TRiP-pUf68	8142-Gal4	5	1	1	11	12	11.5
34785-TRiP-pUf68	8142-Gal4	5	1	2	12	12	12
34785-TRiP-pUf68	8142-Gal4	5	1	3	10	12	11
34785-TRiP-pUf68	8142-Gal4	5	1	4	10	13	11.5
34785-TRiP-pUf68	8142-Gal4	5	1	5	11	13	12
34785-TRiP-pUf68	8142-Gal4	5	1	6	11	12	11.5
34785-TRiP-pUf68	8142-Gal4	5	1	7	12	12	12
34785-TRiP-pUf68	8142-Gal4	5	1	8	12	12	12
34785-TRiP-pUf68	8142-Gal4	5	1	9	11	13	12
34785-TRiP-pUf68	8142-Gal4	5	1	10	12	12	12
34785-TRiP-pUf68	8142-Gal4	5	1	11	11	13	12
34785-TRiP-pUf68	8142-Gal4	5	1	12	13	11	12
34785-TRiP-pUf68	8142-Gal4	5	1	13	12	11	11.5
34785-TRiP-pUf68	8142-Gal4	5	1	14	11	11	11
34785-TRiP-pUf68	8142-Gal4	5	1	15	12	11	11.5
34785-TRiP-pUf68	8142-Gal4	5	1	16	12	11	11.5
34785-TRiP-pUf68	8142-Gal4	5	1	17	11	13	12
34785-TRiP-pUf68	8142-Gal4	5	1	18	13	11	12
34785-TRiP-pUf68	8142-Gal4	5	1	19	12	13	12.5
34785-TRiP-pUf68	8142-Gal4	5	1	20	13	12	12.5
34785-TRiP-pUf68	8142-Gal4	5	1	21	13	13	13
34785-TRiP-pUf68	8142-Gal4	5	2	1	12	12	12
34785-TRiP-pUf68	8142-Gal4	5	2	2	12	12	12
34785-TRiP-pUf68	8142-Gal4	5	2	3	11	12	11.5
34785-TRiP-pUf68	8142-Gal4	5	2	4	12	12	12
34785-TRiP-pUf68	8142-Gal4	5	2	5	11	12	11.5
34785-TRiP-pUf68	8142-Gal4	5	2	6	11	11	11
34785-TRiP-pUf68	8142-Gal4	5	2	7	12	11	11.5
34785-TRiP-pUf68	8142-Gal4	5	2	8	11	13	12
34785-TRiP-pUf68	8142-Gal4	5	2	9	11	12	11.5
34785-TRiP-pUf68	8142-Gal4	5	2	10	13	12	12.5
34785-TRiP-pUf68	8142-Gal4	5	2	11	11	13	12
34785-TRiP-pUf68	8142-Gal4	5	2	12	12	13	12.5
34785-TRiP-pUf68	8142-Gal4	5	2	13	12	11	11.5
34785-TRiP-pUf68	8142-Gal4	5	2	14	11	11	11
34785-TRiP-pUf68	8142-Gal4	5	2	15	12	11	11.5
34785-TRiP-pUf68	8142-Gal4	5	2	16	12	13	12.5
34785-TRiP-pUf68	8142-Gal4	5	2	17	12	14	13
34785-TRiP-pUf68	8142-Gal4	5	2	18	12	12	12
34785-TRiP-pUf68	8142-Gal4	5	3	1	13	12	12.5
34785-TRiP-pUf68	8142-Gal4	5	3	2	12	13	12.5
34785-TRiP-pUf68	8142-Gal4	5	3	3	13	11	12
34785-TRiP-pUf68	8142-Gal4	5	3	4	12	12	12
34785-TRiP-pUf68	8142-Gal4	5	3	5	12	12	12
34785-TRiP-pUf68	8142-Gal4	5	3	6	12	11	11.5
34785-TRiP-pUf68	8142-Gal4	5	3	7	13	11	12
34785-TRiP-pUf68	8142-Gal4	5	3	8	12	12	12
34785-TRiP-pUf68	8142-Gal4	5	3	9	11	11	11
34785-TRiP-pUf68	8142-Gal4	5	3	10	11	12	11.5
34785-TRiP-pUf68	8142-Gal4	5	3	11	11	12	11.5
34785-TRiP-pUf68	8142-Gal4	5	3	12	14	13	13.5
34785-TRiP-pUf68	8142-Gal4	5	3	13	12	12	12
34785-TRiP-pUf68	8142-Gal4	5	3	14	12	12	12
34785-TRiP-pUf68	8142-Gal4	5	3	15	12	11	11.5
34785-TRiP-pUf68	8142-Gal4	5	3	16	12	11	11.5
34785-TRiP-pUf68	8142-Gal4	5	3	17	11	12	11.5
34785-TRiP-pUf68	8142-Gal4	5	4	1	13	11	12
34785-TRiP-pUf68	8142-Gal4	5	4	2	14	12	13
34785-TRiP-pUf68	8142-Gal4	5	4	3	12	12	12
34785-TRiP-pUf68	8142-Gal4	5	4	4	13	12	12.5
34785-TRiP-pUf68	8142-Gal4	5	4	5	13	11	12
34785-TRiP-pUf68	8142-Gal4	5	4	6	11	11	11
34785-TRiP-pUf68	8142-Gal4	5	4	7	13	11	12
34785-TRiP-pUf68	8142-Gal4	5	4	8	13	12	12.5
34785-TRiP-pUf68	8142-Gal4	5	4	9	11	11	11
34785-TRiP-pUf68	8142-Gal4	5	4	10	11	11	11
34785-TRiP-pUf68	8142-Gal4	5	4	11	11	11	11
34785-TRiP-pUf68	8142-Gal4	5	4	12	12	14	13
34785-TRiP-pUf68	8142-Gal4	5	4	13	10	12	11
34785-TRiP-pUf68	8142-Gal4	5	4	14	11	12	11.5
34785-TRiP-pUf68	8142-Gal4	5	5	1	10	12	11
34785-TRiP-pUf68	8142-Gal4	5	5	2	11	12	11.5
34785-TRiP-pUf68	8142-Gal4	5	5	3	11	13	12
34785-TRiP-pUf68	8142-Gal4	5	5	4	13	11	12
34785-TRiP-pUf68	8142-Gal4	5	5	5	13	14	13.5
34785-TRiP-pUf68	8142-Gal4	5	5	6	11	12	11.5
34785-TRiP-pUf68	8142-Gal4	5	5	7	12	14	13
34785-TRiP-pUf68	8142-Gal4	5	5	8	12	12	12
34785-TRiP-pUf68	8142-Gal4	5	5	9	12	14	13
34785-TRiP-pUf68	8142-Gal4	5	5	10	12	13	12.5
34785-TRiP-pUf68	8142-Gal4	5	5	11	10	NA	10
34785-TRiP-pUf68	8142-Gal4	5	5	12	11	11	11
34785-TRiP-pUf68	8142-Gal4	5	5	13	11	11	11
34785-TRiP-pUf68	8142-Gal4	5	5	14	12	12	12
34785-TRiP-pUf68	8142-Gal4	5	5	15	11	12	11.5
34785-TRiP-pUf68	8142-Gal4	5	5	16	13	11	12
34785-TRiP-pUf68	8142-Gal4	5	5	17	11	13	12
34785-TRiP-pUf68	8142-Gal4	5	5	18	11	9	10
34785-TRiP-pUf68	8142-Gal4	5	5	19	12	11	11.5
34785-TRiP-pUf68	8142-Gal4	5	5	20	12	13	12.5
34785-TRiP-pUf68	8142-Gal4	5	6	1	12	11	11.5
34785-TRiP-pUf68	8142-Gal4	5	6	2	10	11	10.5
34785-TRiP-pUf68	8142-Gal4	5	6	3	11	12	11.5
34785-TRiP-pUf68	8142-Gal4	5	6	4	13	12	12.5
34785-TRiP-pUf68	8142-Gal4	5	6	5	12	11	11.5
34785-TRiP-pUf68	8142-Gal4	5	6	6	12	12	12
34785-TRiP-pUf68	8142-Gal4	5	6	7	12	11	11.5
34785-TRiP-pUf68	8142-Gal4	5	6	8	12	12	12
34785-TRiP-pUf68	8142-Gal4	5	6	9	12	11	11.5
34785-TRiP-pUf68	8142-Gal4	5	6	10	13	13	13
34785-TRiP-pUf68	8142-Gal4	5	6	11	14	14	14
34785-TRiP-pUf68	8142-Gal4	5	6	12	11	12	11.5
34785-TRiP-pUf68	8142-Gal4	5	6	13	12	12	12
34785-TRiP-pUf68	8142-Gal4	5	6	14	12	12	12
34785-TRiP-pUf68	8142-Gal4	5	6	15	12	12	12
34785-TRiP-pUf68	8142-Gal4	5	6	16	12	12	12
34785-TRiP-pUf68	8142-Gal4	5	6	17	10	11	10.5
34785-TRiP-pUf68	8142-Gal4	5	6	18	12	12	12
34785-TRiP-pUf68	8142-Gal4	5	6	19	12	12	12
34785-TRiP-pUf68	8142-Gal4	5	6	20	12	13	12.5
34785-TRiP-pUf68	8142-Gal4	5	6	21	13	12	12.5
34785-TRiP-pUf68	8142-Gal4	5	6	22	NA	12	12
34785-TRiP-pUf68	8142-Gal4	5	6	23	11	11	11
34785-TRiP-pUf68	8142-Gal4	5	6	24	11	12	11.5
34785-TRiP-pUf68	8142-Gal4	5	6	25	11	12	11.5
34785-TRiP-pUf68	8142-Gal4	5	6	26	10	13	11.5
34785-TRiP-pUf68	8142-Gal4	5	6	27	14	10	12
34785-TRiP-pUf68	8142-Gal4	5	6	28	12	13	12.5
34785-TRiP-pUf68	8142-Gal4	5	6	29	13	13	13
34785-TRiP-pUf68	8142-Gal4	5	6	30	13	13	13
34785-TRiP-pUf68	8142-Gal4	5	6	31	11	12	11.5
34785-TRiP-pUf68	8142-Gal4	5	6	32	14	12	13
34785-TRiP-pUf68	8142-Gal4	5	6	33	11	12	11.5
34785-TRiP-pUf68	8142-Gal4	5	6	34	12	12	12
34785-TRiP-pUf68	8142-Gal4	5	6	35	13	14	13.5
34785-TRiP-pUf68	8142-Gal4	5	6	36	11	11	11
35788-TRiP-Luciferase	8142-Gal4	5	1	1	10	10	10
35788-TRiP-Luciferase	8142-Gal4	5	1	2	10	10	10
35788-TRiP-Luciferase	8142-Gal4	5	1	3	10	9	9.5
35788-TRiP-Luciferase	8142-Gal4	5	1	4	10	11	10.5
35788-TRiP-Luciferase	8142-Gal4	5	1	5	11	11	11
35788-TRiP-Luciferase	8142-Gal4	5	1	6	12	11	11.5
35788-TRiP-Luciferase	8142-Gal4	5	1	7	11	10	10.5
35788-TRiP-Luciferase	8142-Gal4	5	1	8	11	10	10.5
35788-TRiP-Luciferase	8142-Gal4	5	1	9	11	10	10.5
35788-TRiP-Luciferase	8142-Gal4	5	1	10	11	11	11
35788-TRiP-Luciferase	8142-Gal4	5	1	11	11	10	10.5
35788-TRiP-Luciferase	8142-Gal4	5	1	12	10	12	11
35788-TRiP-Luciferase	8142-Gal4	5	1	13	10	10	10
35788-TRiP-Luciferase	8142-Gal4	5	1	14	12	11	11.5
35788-TRiP-Luciferase	8142-Gal4	5	1	15	10	11	10.5
35788-TRiP-Luciferase	8142-Gal4	5	1	16	10	11	10.5
35788-TRiP-Luciferase	8142-Gal4	5	1	17	11	11	11
35788-TRiP-Luciferase	8142-Gal4	5	1	18	11	9	10
35788-TRiP-Luciferase	8142-Gal4	5	1	19	11	10	10.5
35788-TRiP-Luciferase	8142-Gal4	5	1	20	12	11	11.5
35788-TRiP-Luciferase	8142-Gal4	5	1	21	11	10	10.5
35788-TRiP-Luciferase	8142-Gal4	5	1	22	12	11	11.5
35788-TRiP-Luciferase	8142-Gal4	5	1	23	12	11	11.5
35788-TRiP-Luciferase	8142-Gal4	5	1	24	9	11	10
35788-TRiP-Luciferase	8142-Gal4	5	1	25	10	11	10.5
35788-TRiP-Luciferase	8142-Gal4	5	2	1	11	11	11
35788-TRiP-Luciferase	8142-Gal4	5	2	2	12	12	12
35788-TRiP-Luciferase	8142-Gal4	5	2	3	12	12	12
35788-TRiP-Luciferase	8142-Gal4	5	2	4	11	11	11
35788-TRiP-Luciferase	8142-Gal4	5	2	5	12	11	11.5
35788-TRiP-Luciferase	8142-Gal4	5	2	6	11	9	10
35788-TRiP-Luciferase	8142-Gal4	5	2	7	10	10	10
35788-TRiP-Luciferase	8142-Gal4	5	2	8	10	11	10.5
35788-TRiP-Luciferase	8142-Gal4	5	2	9	13	10	11.5
35788-TRiP-Luciferase	8142-Gal4	5	2	10	11	9	10
35788-TRiP-Luciferase	8142-Gal4	5	2	11	12	10	11
35788-TRiP-Luciferase	8142-Gal4	5	2	12	12	11	11.5
35788-TRiP-Luciferase	8142-Gal4	5	2	13	10	12	11
35788-TRiP-Luciferase	8142-Gal4	5	2	14	11	11	11
35788-TRiP-Luciferase	8142-Gal4	5	2	15	10	10	10
35788-TRiP-Luciferase	8142-Gal4	5	2	16	11	12	11.5
35788-TRiP-Luciferase	8142-Gal4	5	2	17	10	10	10
35788-TRiP-Luciferase	8142-Gal4	5	2	18	11	12	11.5
35788-TRiP-Luciferase	8142-Gal4	5	2	19	11	11	11
35788-TRiP-Luciferase	8142-Gal4	5	2	20	11	12	11.5
35788-TRiP-Luciferase	8142-Gal4	5	2	21	10	10	10
35788-TRiP-Luciferase	8142-Gal4	5	2	22	9	10	9.5
35788-TRiP-Luciferase	8142-Gal4	5	2	23	10	10	10
35788-TRiP-Luciferase	8142-Gal4	5	2	24	10	12	11
35788-TRiP-Luciferase	8142-Gal4	5	2	25	9	11	10
35788-TRiP-Luciferase	8142-Gal4	5	3	1	10	12	11
35788-TRiP-Luciferase	8142-Gal4	5	3	2	9	11	10
35788-TRiP-Luciferase	8142-Gal4	5	3	3	10	11	10.5
35788-TRiP-Luciferase	8142-Gal4	5	3	4	9	10	9.5
35788-TRiP-Luciferase	8142-Gal4	5	3	5	11	10	10.5
35788-TRiP-Luciferase	8142-Gal4	5	3	6	11	11	11
35788-TRiP-Luciferase	8142-Gal4	5	3	7	11	11	11
35788-TRiP-Luciferase	8142-Gal4	5	3	8	12	10	11
35788-TRiP-Luciferase	8142-Gal4	5	3	9	10	10	10
35788-TRiP-Luciferase	8142-Gal4	5	3	10	11	11	11
35788-TRiP-Luciferase	8142-Gal4	5	3	11	11	11	11
35788-TRiP-Luciferase	8142-Gal4	5	3	12	11	12	11.5
35788-TRiP-Luciferase	8142-Gal4	5	3	13	11	11	11
35788-TRiP-Luciferase	8142-Gal4	5	3	14	12	10	11
35788-TRiP-Luciferase	8142-Gal4	5	3	15	13	10	11.5
35788-TRiP-Luciferase	8142-Gal4	5	3	16	11	12	11.5
35788-TRiP-Luciferase	8142-Gal4	5	3	17	11	10	10.5
35788-TRiP-Luciferase	8142-Gal4	5	3	18	12	12	12
35788-TRiP-Luciferase	8142-Gal4	5	3	19	11	11	11
35788-TRiP-Luciferase	8142-Gal4	5	3	20	11	11	11
35788-TRiP-Luciferase	8142-Gal4	5	3	21	11	11	11
35788-TRiP-Luciferase	8142-Gal4	5	3	22	12	9	10.5
35788-TRiP-Luciferase	8142-Gal4	5	3	23	10	10	10
35788-TRiP-Luciferase	8142-Gal4	5	3	24	12	12	12
35788-TRiP-Luciferase	8142-Gal4	5	3	25	11	11	11
