# Supplementary material for: Genetic dissection of intraspecific variation in a male-specific sexual trait in Drosophila melanogaster
Source: Heredity (Edinb). 2016 Aug 17;117(6):417–26. doi: 10.1038/hdy.2016.63 (PMC5117841; doi:10.1038/hdy.2016.63)
Supplement: Supplementary File S7 [file hdy201663x5.txt]

	QTL	Cytology	Nucelotide	GeneName
1	Q1	14A1-14A1	X:15804903..15815046	CG8909
2	Q1	14A1-14A1	X:15815988..15818591	CG8916
3	Q1	14A1-14A1	X:15819138..15822562	Lcch3
4	Q1	14A1-14A1	X:15821218..15827900	Ranbp16
5	Q1	14A1-14A1	X:15828528..15834484	Stim
6	Q1	14A1-14A1	X:15835110..15838482	CG8924
7	Q1	14A1-14A1	X:15838930..15840282	Rrp47
8	Q1	14A1-14A4	X:15840969..15867192	mmd
9	Q1	14A4-14A4	X:15868458..15870739	Or13a
10	Q1	14A4-14A4	X:15870901..15871693	CG42766
11	Q1	14A4-14A5	X:15872000..15876977	CG9170
12	Q1	14A5-14A5	X:15877805..15879438	CG8931
13	Q1	14A5-14A5	X:15879506..15880841	CG9172
14	Q1	14A5-14A5	X:15881041..15886007	eIF5
15	Q1	14A5-14A5	X:15886501..15890542	exd
16	Q1	14A5-14A5	X:15891049..15893731	CG8939
17	Q1	14A5-14A6	X:15893984..15899845	vap
18	Q1	14A6-14A6	X:15900180..15902754	CG12698
19	Q1	14A6-14A6	X:15903147..15955755	Muc14A
20	Q1	14A6-14A6	X:15955935..15956931	CG12395
21	Q1	14A6-14A7	X:15957771..15964337	dpr18
22	Q1	14A7-14A8	X:15964398..15967601	Nipsnap
23	Q1	14A8-14A8	X:15968750..15985528	Tob
24	Q1	14A8-14A8	X:15977265..15979784	CG8958
25	Q1	14A9-14A9	X:15987092..15998979	CG42354
26	Q1	14A9-14A9	X:15987092..15998979	CG42353
27	Q1	14B1-14B1	X:16012100..16043010	disco-r
28	Q1	14B3-14B3	X:16104631..16110783	disco
29	Q1	14B6-14B7	X:16159275..16160570	CG12507
30	Q1	14B7-14B7	X:16161040..16170213	kat80
31	Q1	14B7-14B7	X:16164984..16167848	Mfe2
32	Q1	14B7-14B7	X:16170303..16171620	Prosalpha4
33	Q1	14B7-14B7	X:16172361..16179651	eas
34	Q1	14B7-14B8	X:16179986..16182566	CG32576
35	Q1	14B8-14B8	X:16180321..16181021	CG3560
36	Q1	14B8-14B9	X:16182843..16187553	caz
37	Q1	14B9-14B9	X:16187886..16191751	CG9911
38	Q1	14B9-14B9	X:16190704..16197341	CG3632
39	Q1	14B9-14B9	X:16197903..16201410	CG3679
40	Q1	14B9-14B9	X:16200945..16202700	CG9914
41	Q1	14B9-14B9	X:16203850..16207171	CG9915
42	Q1	14B9-14B9	X:16207742..16211783	CG13957
43	Q1	14B9-14B12	X:16211706..16214403	Cyp1
44	Q1	14B12-14B12	X:16215464..16217264	CG9917
45	Q1	14B12-14B13	X:16217319..16219801	CG32579
46	Q1	14B13-14B13	X:16219796..16222556	CalpC
47	Q1	14B13-14B14	X:16222470..16224792	CG9919
48	Q1	14B14-14B14	X:16225314..16227633	CG9921
49	Q1	14B14-14B15	X:16227645..16234657	Dsp1
50	Q1	14B15-14B17	X:16244348..16250515	sl
51	Q1	14B17-14B18	X:16250729..16253072	U2af50
52	Q1	14B18-14B18	X:16253176..16255308	Gpi1
53	Q1	14B18-14C1	X:16255602..16265580	nonA
54	Q1	14C1-14C2	X:16267119..16275815	Fur2
55	Q1	14C2-14C2	X:16275987..16278941	CG9992
56	Q1	14C2-14C2	X:16279311..16282735	CG4239
57	Q1	14C2-14C3	X:16282853..16285471	TH1
58	Q1	14C3-14C3	X:16285731..16293883	mei-41
59	Q1	14C3-14C4	X:16293815..16299155	CG9981
60	Q1	14C4-14C4	X:16299542..16308684	CG4301
61	Q1	14C4-14C4	X:16309079..16311618	Traf-like
62	Q1	14C4-14C4	X:16310991..16316298	AnxB11
63	Q1	14C4-14C4	X:16316864..16332487	hang
64	Q1	14C4-14C6	X:16331454..16335329	CG9947
65	Q1	14C6-14C6	X:16335466..16339400	rngo
66	Q1	14C6-14C6	X:16339209..16341026	eIF-2alpha
67	Q1	14C6-14C6	X:16341601..16342335	CG34015
68	Q1	14C6-14C8	X:16342698..16349005	Rbp2
69	Q1	14C8-14E1	X:16349060..16427129	para
70	Q1	14E1-14E1	X:16417000..16419448	Cnx14D
71	Q2	61F3-61F4	3L:1200786..1232700	mwh
72	Q2	61F4-61F4	3L:1227747..1228238	LysS
73	Q2	61F4-61F4	3L:1232882..1234015	CG33965
74	Q2	61F4-61F4	3L:1234130..1235420	CG33966
75	Q2	61F4-61F4	3L:1235726..1242025	CG9194
76	Q2	61F4-61F4	3L:1237133..1238319	CG9192
77	Q2	61F4-61F4	3L:1241568..1245910	Klp61F
78	Q2	61F4-61F4	3L:1246073..1246923	CG32318
79	Q2	61F4-61F4	3L:1246986..1247677	Psf1
80	Q2	61F4-61F4	3L:1247817..1250451	Sac1
81	Q2	61F4-61F4	3L:1250696..1251778	CG9129
82	Q2	61F4-61F4	3L:1252012..1255986	CG9130
83	Q2	61F4-61F4	3L:1252012..1255986	CG9133
84	Q2	61F4-61F4	3L:1256449..1274498	CG9134
85	Q2	61F4-61F5	3L:1275956..1295699	CG32333
86	Q2	61F5-61F5	3L:1295913..1298497	Rabex-5
87	Q2	61F5-61F5	3L:1298672..1300389	scf
88	Q2	61F5-61F5	3L:1300879..1302683	Rac1
89	Q2	61F5-61F5	3L:1302944..1304717	CG9149
90	Q2	61F5-61F5	3L:1304850..1307418	CG2277
91	Q2	61F5-61F6	3L:1307224..1311805	CG2469
92	Q2	61F6-61F6	3L:1311719..1313377	CG9186
93	Q2	61F6-61F6	3L:1313696..1318330	CG9153
94	Q2	61F6-61F6	3L:1318480..1329617	Myo61F
95	Q2	61F6-61F6	3L:1321792..1322806	CG9184
96	Q2	61F6-61F6	3L:1329949..1331631	mtacp1
97	Q2	61F6-61F6	3L:1331744..1332326	msd1
98	Q2	61F6-61F6	3L:1332307..1333146	msd5
99	Q2	61F6-61F7	3L:1333239..1335359	CG2211
100	Q2	61F6-61F7	3L:1334889..1339415	l(3)02640
101	Q2	61F7-61F7	3L:1339460..1342403	CG2199
102	Q2	61F7-62A2	3L:1342493..1475257	Ptp61F
103	Q2	61F7-61F7	3L:1351116..1352853	312
104	Q2	61F8-61F8	3L:1370628..1387437	ru
105	Q2	62A1-62A1	3L:1398586..1401612	CG32320
106	Q2	62A1-62A1	3L:1411088..1413089	CG9168
107	Q2	62A1-62A1	3L:1416231..1417933	FucTD
108	Q2	62A1-62A1	3L:1421199..1423471	CG9173
109	Q2	62A1-62A1	3L:1434336..1437872	SA-2
110	Q2	62A2-62A2	3L:1463811..1468944	rho
111	Q2	62A2-62A2	3L:1470850..1472060	CG32319
112	Q2	62A2-62A2	3L:1475438..1489547	stet
113	Q2	62A2-62A2	3L:1477619..1478369	robl62A
114	Q2	62A2-62A2	3L:1490951..1496643	CG12084
115	Q2	62A2-62A3	3L:1496853..1502590	pUf68
116	Q2	62A3-62A3	3L:1502843..1523380	Psa
117	Q2	62A3-62A3	3L:1503226..1517271	cue
118	Q2	62A3-62A3	3L:1523414..1534034	CG12090
119	Q2	62A3-62A3	3L:1529439..1531259	Ir62a
120	Q2	62A3-62A3	3L:1534929..1536835	CG12091
121	Q2	62A3-62A3	3L:1537137..1544823	CG7852
122	Q2	62A3-62A3	3L:1544828..1545743	CG32313
123	Q2	62A3-62A5	3L:1546092..1553504	Cct1
124	Q2	62A5-62A5	3L:1553493..1555315	Cct2
125	Q2	62A5-62A5	3L:1555363..1558484	CG12099
126	Q2	62A5-62A5	3L:1558228..1559863	Pex10
127	Q2	62A5-62A6	3L:1559813..1568608	CG7879
128	Q2	62A5-62A5	3L:1565392..1567802	CG12003
129	Q2	62A6-62A6	3L:1569181..1576330	CG12004
130	Q2	62A6-62A7	3L:1576699..1600845	CG13917
131	Q2	62A7-62A7	3L:1600726..1602674	CG12104
132	Q2	62A7-62A8	3L:1602954..1617355	CG18170
133	Q2	62A7-62A8	3L:1602954..1617355	CG33791
134	Q2	62A8-62A8	3L:1610696..1615801	CG12105
135	Q2	62A8-62A8	3L:1617348..1618158	CG13926
136	Q2	62A8-62A9	3L:1618414..1623413	ABCB7
137	Q2	62A8-62A8	3L:1618414..1620397	CG33230
138	Q2	62A9-62A9	3L:1623179..1629301	GC
139	Q2	62A9-62A9	3L:1625791..1628377	CG13928
140	Q2	62A9-62A9	3L:1630348..1637752	nSyb
141	Q2	62A9-62A9	3L:1637942..1639235	metl
142	Q2	62A9-62A9	3L:1639711..1640952	Bgb
143	Q2	62A9-62A9	3L:1641066..1645199	alphaCOP
144	Q2	62A9-62A9	3L:1645467..1645983	CG13919
145	Q2	62A9-62A9	3L:1645931..1647464	CG17249
146	Q2	62A9-62A9	3L:1647869..1648612	Bro
147	Q2	62A9-62A9	3L:1648635..1651501	CG13920
148	Q2	62A9-62A10	3L:1651432..1652900	CG7967
149	Q2	62A10-62A10	3L:1653005..1654112	CG7970
150	Q2	62A10-62A10	3L:1654247..1665064	CG7971
151	Q2	62A10-62A10	3L:1665138..1666594	CG7974
152	Q2	62A10-62A10	3L:1666288..1667307	Uhg7
153	Q2	62A10-62A10	3L:1667192..1668654	RpL23A
154	Q2	62A10-62A10	3L:1668901..1670108	RabX5
155	Q2	62A10-62A10	3L:1670407..1672727	CG13930
156	Q2	62A10-62B1	3L:1674709..1715541	CG7991
157	Q2	62A11-62A12	3L:1694617..1696412	CG12011
158	Q2	62A12-62A12	3L:1700956..1702407	CG13931
159	Q2	62B1-62B1	3L:1715595..1731107	drpr
160	Q2	62B1-62B1	3L:1720616..1723153	CG18171
161	Q2	62B1-62B1	3L:1724390..1725647	CG12035
162	Q2	62B1-62B1	3L:1730993..1735767	Oseg4
163	Q2	62B1-62B1	3L:1735853..1738106	CG18173
164	Q2	62B1-62B1	3L:1738407..1745421	Gk
165	Q2	62B1-62B1	3L:1746907..1752390	CG13921
166	Q2	62B1-62B1	3L:1752328..1755934	Cht2
167	Q2	62B1-62B1	3L:1756159..1759208	CG8001
168	Q2	62B1-62B3	3L:1759172..1771758	Dhc62B
169	Q2	62B3-62B4	3L:1771809..1775147	CG13933
170	Q2	62B4-62B4	3L:1775633..1777019	CG12018
171	Q2	62B4-62B4	3L:1777010..1777411	CG2021
172	Q2	62B4-62B4	3L:1777439..1778347	mRpL46
173	Q2	62B4-62B4	3L:1778485..1795328	alpha-Spec
174	Q2	62B4-62B4	3L:1789631..1795328	dlt
175	Q2	62B4-62B4	3L:1795392..1797307	Cdc37
176	Q2	62B4-62B4	3L:1797305..1798610	CG12020
177	Q2	62B4-62B4	3L:1798803..1802184	Patj
178	Q2	62B4-62B4	3L:1802008..1802856	JTBR
179	Q2	62B4-62B4	3L:1803107..1806920	CG42676
180	Q2	62B4-62B6	3L:1810588..1822903	GV1
181	Q2	62B6-62B6	3L:1824129..1831783	Cpr62Ba
182	Q2	62B6-62B6	3L:1832636..1835164	Cpr62Bb
183	Q2	62B7-62B7	3L:1840281..1842084	Cpr62Bc
184	Q2	62B7-62B7	3L:1850915..1855591	CG13936
185	Q2	62B7-62B7	3L:1857165..1859047	CG12024
186	Q2	62B7-62B7	3L:1859115..1862239	R
187	Q2	62B7-62B7	3L:1862881..1865240	HBS1
188	Q2	62B7-62B7	3L:1865430..1869491	CG12025
189	Q2	62B7-62B7	3L:1870019..1871564	CG13924
190	Q2	62B7-62B7	3L:1871574..1876312	dre4
191	Q2	62B7-62B9	3L:1876551..1883041	CG13937
192	Q2	62B9-62B9	3L:1883795..1885019	Aprt
193	Q2	62B9-62B9	3L:1885657..1891462	Tmhs
194	Q2	62B9-62B10	3L:1893408..1910197	CG1887
195	Q3	97A7-97A7	3R:22088384..22102772	CG6154
196	Q3	97A8-97A10	3R:22144077..22188310	CG33970
197	Q3	97A9-97A9	3R:22170012..22171195	CG6036
198	Q3	97B1-97B1	3R:22227631..22229378	ppk15
199	Q3	97B2-97B2	3R:22239810..22241914	CG5432
200	Q3	97B2-97B2	3R:22250420..22250827	CG6503
201	Q3	97B2-97B2	3R:22251012..22251503	CG34291
202	Q3	97B2-97B2	3R:22266500..22274713	tx
203	Q3	97B2-97B3	3R:22274801..22276307	Hex-t1
204	Q3	97B3-97B3	3R:22276393..22278049	Hex-t2
205	Q3	97B3-97B3	3R:22278256..22280307	CG5447
206	Q3	97B3-97B3	3R:22280516..22280834	CG43117
207	Q3	97B3-97B3	3R:22281184..22281863	Pdf
208	Q3	97B3-97B3	3R:22282599..22282964	CG14237
209	Q3	97B3-97B3	3R:22283971..22286703	CG14238
210	Q3	97B4-97B4	3R:22287249..22295730	CG5455
211	Q3	97B4-97B9	3R:22295800..22360939	plum
212	Q3	97B9-97C2	3R:22362072..22429773	scrib
213	Q3	97C2-97C2	3R:22444840..22445946	TwdlM
214	Q3	97C2-97C2	3R:22446330..22447086	TwdlP
215	Q3	97C2-97C2	3R:22448173..22449265	TwdlB
216	Q3	97C2-97C2	3R:22450309..22451374	TwdlL
217	Q3	97C2-97C2	3R:22451654..22452460	TwdlO
218	Q3	97C2-97C2	3R:22453607..22454446	TwdlK
219	Q3	97C2-97C2	3R:22455640..22456547	TwdlJ
220	Q3	97C2-97C2	3R:22457591..22458678	TwdlN
221	Q3	97C2-97C2	3R:22459454..22460436	TwdlH
222	Q3	97C2-97C2	3R:22460607..22461720	TwdlR
223	Q3	97C2-97C2	3R:22462410..22463279	TwdlS
224	Q3	97C3-97C3	3R:22465747..22466776	TwdlD
225	Q3	97C3-97C4	3R:22471004..22507688	beat-VII
226	Q3	97C3-97C3	3R:22482162..22483253	Tb
227	Q3	97C4-97C4	3R:22518268..22519312	TwdlQ
228	Q3	97C4-97C5	3R:22523419..22539881	amon
229	Q3	97C5-97C5	3R:22540887..22543111	CG6425
230	Q3	97C5-97C5	3R:22543593..22545528	CG5484
231	Q3	97C5-97C5	3R:22545569..22550938	CG6420
232	Q3	97C5-97C5	3R:22551855..22552403	CG14244
233	Q3	97C5-97C5	3R:22553036..22555839	CG14246
234	Q3	97C5-97C5	3R:22554449..22555063	CG14245
235	Q3	97D1-97D1	3R:22561139..22562029	CG6403
236	Q3	97D1-97D1	3R:22563332..22564315	CG14247
237	Q3	97D2-97D2	3R:22609331..22609930	CG42789
238	Q3	97D2-97D2	3R:22610060..22611475	CG42790
239	Q3	97D2-97D2	3R:22624763..22668125	Tl
240	Q3	97D2-97D3	3R:22668184..22688852	Lerp
241	Q3	97D3-97D3	3R:22689098..22690281	IntS12
242	Q3	97D3-97D3	3R:22690327..22692529	ball
243	Q3	97D3-97D3	3R:22692651..22694942	His2Av
244	Q3	97D3-97D3	3R:22694960..22697717	BM-40-SPARC
245	Q3	97D3-97D3	3R:22697851..22701464	Rb97D
246	Q3	97D4-97D4	3R:22701574..22702284	ms(3)K81
247	Q3	97D4-97D5	3R:22702352..22706181	CG5500
248	Q3	97D4-97D5	3R:22702493..22706893	ro
249	Q3	97D5-97D7	3R:22707456..22736719	T48
250	Q3	97D7-97D7	3R:22736497..22738608	Ets97D
251	Q3	97D7-97D9	3R:22741483..22771031	sda
252	Q3	97D9-97D9	3R:22771256..22772970	CG14252
253	Q3	97D9-97D10	3R:22773590..22775404	CG18472
254	Q3	97D10-97D11	3R:22775414..22784213	CG6330
255	Q3	97D11-97D11	3R:22786786..22790539	Tsp97E
256	Q3	97D11-97D11	3R:22790846..22792207	Gr97a
257	Q3	97D11-97D12	3R:22792652..22803600	CG5521
258	Q3	97D12-97D12	3R:22804263..22811428	CG14253
259	Q3	97D12-97D12	3R:22811346..22814239	CG31075
260	Q3	97D12-97D12	3R:22814757..22815574	CG31076
261	Q3	97D12-97D12	3R:22820554..22822164	TwdlC
262	Q3	97D12-97E1	3R:22822702..22883657	RYa-R
263	Q3	97D12-97D12	3R:22825474..22828683	CG31077
264	Q3	97D12-97D13	3R:22828958..22831191	CG6296
265	Q3	97D13-97D13	3R:22831621..22832777	CG6295
266	Q3	97D14-97D14	3R:22842902..22844009	CG17192
267	Q3	97D14-97D14	3R:22844330..22845473	CG17191
268	Q3	97D14-97D14	3R:22845960..22847100	CG6283
269	Q3	97D14-97D14	3R:22847793..22848939	CG6277
270	Q3	97D14-97D14	3R:22850690..22851831	CG6271
271	Q3	97D14-97D14	3R:22874942..22876726	TwdlT
272	Q3	97E1-97E1	3R:22883630..22889921	Nep5
273	Q3	97E1-97E1	3R:22887938..22888781	CG34292
274	Q3	97E1-97E1	3R:22890712..22895792	spz
275	Q3	97E1-97E1	3R:22891158..22891529	CG43935
276	Q3	97E1-97E1	3R:22901592..22908540	CG14257
277	Q3	97E1-97E2	3R:22908852..22913500	Cpr97Ea
278	Q3	97E2-97E2	3R:22915426..22916852	Cpr97Eb
279	Q3	97E2-97E2	3R:22918865..22919946	CG14258
280	Q3	97E2-97E2	3R:22920255..22921578	CG14259
281	Q3	97E2-97E2	3R:22921589..22925401	eater
282	Q3	97E2-97E2	3R:22927128..22928639	CG17189
283	Q3	97E2-97E2	3R:22928710..22931906	CG6074
284	Q3	97E2-97E2	3R:22934189..22937992	gb
285	Q3	97E2-97E2	3R:22938288..22940848	CG5815
286	Q3	97E2-97E2	3R:22940874..22942429	CG6066
287	Q3	97E2-97E2	3R:22942467..22944254	CG5880
288	Q3	97E2-97E3	3R:22944368..22947312	CG5882
289	Q3	97E3-97E3	3R:22947340..22950410	CG6059
290	Q3	97E3-97E5	3R:22950481..22976791	CG6051
291	Q3	97E5-97E5	3R:22977384..22983325	Men-b
292	Q3	97E5-97E5	3R:22983670..22985503	grass
293	Q3	97E5-97E5	3R:22986880..22988633	CG5909
294	Q3	97E5-97E6	3R:22988846..22990853	ppk31
295	Q3	97E6-97E6	3R:22990430..22991297	CG34293
296	Q3	97E6-97E6	3R:22991438..22992844	spn-D
297	Q3	97E6-97E8	3R:22997812..23019989	Ser
298	Q3	97E10-97E10	3R:23053162..23054244	CG42813
299	Q3	97E10-97E10	3R:23054395..23055190	CG42814
300	Q3	97E10-97E10	3R:23055227..23064807	CG31064
301	Q3	97E10-97E10	3R:23059420..23062082	CG31068
302	Q3	97E10-97E10	3R:23064885..23066950	DNApol-alpha73
303	Q3	97E10-97E10	3R:23066989..23068052	CG17991
304	Q3	97E10-97E10	3R:23068057..23070971	CG18766
305	Q3	97E10-97E10	3R:23072125..23073714	CG5984
306	Q3	97E11-97E11	3R:23073956..23076729	CG5987
307	Q3	97E11-97E11	3R:23076834..23082185	TfIIA-L
308	Q3	97E11-97E11	3R:23076853..23078904	pll
