# Supplementary material for: Genetic dissection of intraspecific variation in a male-specific sexual trait in Drosophila melanogaster
Source: Heredity (Edinb). 2016 Aug 17;117(6):417–26. doi: 10.1038/hdy.2016.63 (PMC5117841; doi:10.1038/hdy.2016.63)
Supplement: Supplementary File S8 [file hdy201663x6.txt]

	CV_Search_Term	FBID	CG	GeneName	Symbol	NucleotidePosition
1	sc	FBgn0004034	CG3757	yellow	y	X:250542..255278
2	sc	FBgn0004860	CG3895	polyhomeotic distal	ph-d	X:2009760..2017319
3	sc.sct	FBgn0004861	CG18412	polyhomeotic proximal	ph-p	X:2020243..2032404
4	sc	FBgn0004655	CG3707	wings apart-like	wapl	X:2043969..2053016
5	sc	FBgn0000376	CG2714	cramped	crm	X:2628281..2632806
6	sc	FBgn0003028	CG6824	ovo	ovo	X:4942306..4964962
7	sc.sct	FBgn0264270	CG43770	Sex lethal	Sxl	X:6968583..6992086
8	sc	FBgn0260789	CG12124	multi sex combs	mxc	X:9130834..9137500
9	sc	FBgn0278608	CG12223	Dorsal switch protein 1	Dsp1	X:16227645..16234657
10	sc	FBgn0004957	CG6205	porcupine	por	X:18271554..18273887
11	sc	FBgn0266557	CG3696	kismet	kis	2L:210735..250823
12	sc	FBgn0017457	CG3582	U2 small nuclear riboprotein auxiliary factor 38	U2af38	2L:292959..294681
13	sc	FBgn0003557	CG4244	Suppressor of deltex	Su(dx)	2L:2037714..2044372
14	sc	FBgn0000490	CG9885	decapentaplegic	dpp	2L:2428372..2459823
15	sc	FBgn0004892	CG3242	sister of odd and bowl	sob	2L:3578013..3580769
16	sc	FBgn0004893	CG10021	brother of odd with entrails limited	bowl	2L:3771700..3784121
17	sc	FBgn0000547	CG12676	echinoid	ed	2L:4031377..4115749
18	sc	FBgn0003716	CG14026	thickveins	tkv	2L:5219000..5271384
19	sc	FBgn0261963	CG6634	midline	mid	2L:5461639..5467610
20	sc	FBgn0004009	CG4889	wingless	wg	2L:7307159..7316265
21	sc	FBgn0000273	CG4379	cAMP-dependent protein kinase 1	Pka-C1	2L:9682315..9699297
22	sc.scd	FBgn0260749	CG5640	Utx	Utx	2L:10272325..10278811
23	sc	FBgn0000588	CG14941	extra sexcombs	esc	2L:11827204..11829405
24	sc	FBgn0085424	CG34395	nubbin	nub	2L:12587625..12628135
25	sc	FBgn0005677	CG4952	dachshund	dac	2L:16466512..16485998
26	sc	FBgn0001185	CG4694	hermaphrodite	her	2L:16677185..16679691
27	sc	FBgn0261403	CG10392	super sex combs	sxc	2R:1194793..1217060
28	sc	FBgn0265935	CG9446	coro	coro	2R:2749506..2760223
29	sc	FBgn0000352	CG1708	costa	cos	2R:3269681..3274620
30	sc	FBgn0003892	CG2411	patched	ptc	2R:4537154..4552728
31	sc	FBgn0002552	CG11770	lines	lin	2R:4802029..4805739
32	sc	FBgn0001276	CG13201	intersex	ix	2R:7246942..7247668
33	sc	FBgn0000577	CG9015	engrailed	en	2R:7411511..7415715
34	sc	FBgn0005624	CG3886	Posterior sex combs	Psc	2R:8853502..8868499
35	sc	FBgn0000289	CG8367	combgap	cg	2R:10061198..10070343
36	sc.scd	FBgn0261823	CG8787	Additional sex combs	Asx	2R:10391463..10399998
37	sc	FBgn0003742	CG10128	transformer 2	tra2	2R:10489509..10491842
38	sc	FBgn0262166	CG8445	calypso	calypso	2R:12081567..12083838
39	sc	FBgn0003044	CG5109	Polycomblike	Pcl	2R:14022931..14027495
40	sc	FBgn0022238	CG5738	lola like	lolal	2R:14041600..14045697
41	sc	FBgn0005655	CG9193	Proliferating cell nuclear antigen	PCNA	2R:16149259..16150388
42	sc	FBgn0034763	CG12190	Ring and YY1 Binding Protein	RYBP	2R:18558092..18560717
43	sc	FBgn0034915	CG17611	eIF6	eIF6	2R:19736769..19737824
44	sc	FBgn0263667	CG5591	Lost PHDs of trr	Lpt	2R:19786084..19791184
45	sc	FBgn0000157	CG3629	Distal-less	Dll	2R:20702345..20723190
46	sc	FBgn0004870	CG9097	bric a brac 1	bab1	3L:1036369..1101089
47	sc	FBgn0028577	CG12085	poly U binding factor 68kD	pUf68	3L:1496853..1502590
48	sc	FBgn0015805	CG7471	Rpd3	Rpd3	3L:4626734..4629467
49	sc	FBgn0028980	CG6586	tantalus	tan	3L:6048236..6050102
50	sc	FBgn0019662	CG8593	quemao	qm	3L:7341413..7346722
51	sc	FBgn0010825	CG6964	Grunge	Gug	3L:8443022..8465769
52	sc.scd.sct	FBgn0015618	CG10572	Cyclin-dependent kinase 8	Cdk8	3L:9830180..9831770
53	sc	FBgn0004390	CG6721	Ras GTPase activating protein 1	RasGAP1	3L:9832193..9848385
54	sc	FBgn0000629	CG6502	Enhancer of zeste	E(z)	3L:10627675..10631230
55	sc	FBgn0026160	CG7958	tonalli	tna	3L:10850989..10869596
56	sc	FBgn0013469	CG12296	klumpfuss	klu	3L:10974271..11002288
57	sc	FBgn0013263	CG33261	Trithorax-like	Trl	3L:14741029..14754149
58	sc	FBgn0000212	CG5942	brahma	brm	3L:15963182..15975969
59	sc	FBgn0003741	CG16724	transformer	tra	3L:16583159..16584150
60	sc	FBgn0027057	CG3889	COP9 signalosome subunit 1b	CSN1b	3L:18896157..18898030
61	sc.scd.sct	FBgn0001324	CG8491	kohtalo	kto	3L:19829714..19838044
62	sc	FBgn0020887	CG8013	Su(z)12	Su(z)12	3L:19911342..19916562
63	sc.scd.sct	FBgn0003415	CG9936	skuld	skd	3L:20985914..21020534
64	sc.sct	FBgn0003042	CG32443	Polycomb	Pc	3L:21299238..21311120
65	sc	FBgn0260987	CG17436	verthandi	vtd	3LHet:2243577..2265363
66	sc	FBgn0028697	CG17420	Ribosomal protein L15	RpL15	3LHet:2397791..2398981
67	sc	FBgn0010313	CG2530	corto	corto	3R:903501..912794
68	sc	FBgn0014366	CG2925	noisette	noi	3R:1415323..1417181
69	sc	FBgn0264495	CG42803	grappa	gpp	3R:2232577..2274996
70	sc	FBgn0051481	CG31481	proboscipedia	pb	3R:2533522..2567785
71	sc.scd.sct	FBgn0003339	CG1030	Sex combs reduced	Scr	3R:2648842..2675703
72	sc	FBgn0260642	CG1028	Antennapedia	Antp	3R:2721975..2824950
73	sc	FBgn0267337	CG42277	rotund	rn	3R:3098339..3135351
74	sc.scd	FBgn0000504	CG11094	doublesex	dsx	3R:3750045..3793130
75	sc	FBgn0003334	CG9495	Sex comb on midleg	Scm	3R:5459081..5463333
76	sc	FBgn0001235	CG17117	homothorax	hth	3R:6333283..6465290
77	sc	FBgn0005355	CG6054	Suppressor of fused	Su(fu)	3R:8515595..8517190
78	sc	FBgn0003598	CG8599	Suppressor of variegation 3-7	Su(var)3-7	3R:9090086..9095760
79	sc	FBgn0003862	CG8651	trithorax	trx	3R:10089080..10112625
80	sc	FBgn0003169	CG7904	punt	put	3R:10444752..10451425
81	sc	FBgn0011217	CG7425	effete	eff	3R:10558136..10567041
82	sc.scd.sct	FBgn0004597	CG7281	Cyclin C	CycC	3R:10714726..10715927
83	sc	FBgn0002783	CG18740	moira	mor	3R:11793856..11798635
84	sc	FBgn0003513	CG6993	spineless	ss	3R:12200156..12229412
85	scd	FBgn0042693	CG7913	PP2A-B'	PP2A-B'	3R:13993479..14005771
86	scd	FBgn0038578	CG7957	Mediator complex subunit 17	MED17	3R:14014794..14016987
87	sc	FBgn0000463	CG3619	Delta	Dl	3R:15128453..15151939
88	sc.sct	FBgn0043005	CG10251	portabella	prt	3R:19522094..19524749
89	scd	FBgn0003330	CG5595	Sex combs extra	Sce	3R:23506153..23507751
90	sc	FBgn0265998	CG42320	Darkener of apricot	Doa	3R:24713795..24748494
91	sc	FBgn0043900	CG11518	pygopus	pygo	3R:27401557..27406421
92	sc.sct	FBgn0039904	CG1710	Host cell factor	Hcf	4:380564..396180
93	sc	FBgn0002521	CG17743	pleiohomeotic	pho	4:1193095..1202254
